# Supplementary material for: (p)ppGpp and DksA play a crucial role in reducing the efficacy of β-lactam antibiotics by modulating bacterial membrane permeability
Source: Microbiol Spectr. 2025 Feb 24;13(4):e01169-24. doi: 10.1128/spectrum.01169-24 (PMC11960062; doi:10.1128/spectrum.01169-24)
Supplement: Data S1 — Metabolomics profile of Vibrio cholerae strains. [file spectrum.01169-24-s0001.csv]

Supplementary File 1: Metabolomics Profile of N16961 and its mutant strains
Compound Name	N16_1	N16_2	N16_3	N16_4	N16_5	N16_6	NR13_1	NR13_2	NR13_3	NR13_4	NR13_5	NR13_6	NRVI_1	NRVI_2	NRVI_3	NRVI_4	NRVI_5	NRVI_6	RRVI_1	RRVI_2	RRVI_3	RRVI_4	RRVI_5	RRVI_6	BRVI_1	BRVI_2	BRVI_3	BRVI_4	BRVI_5	BRVI_6	BS1_1_1	BS1_1_2	BS1_1_3	BS1_1_4	BS1_1_5	BS1_1_6	JV7_1	JV7_2	JV7_3	JV7_4	JV7_5	JV7_6	JV8_1	JV8_2	JV8_3	JV8_4	JV8_5	JV8_6	JV9_1
samples	CN1	CN1	CN1	CN1	CN1	CN1	EX2	EX2	EX2	EX2	EX2	EX2	EX3	EX3	EX3	EX3	EX3	EX3	EX4	EX4	EX4	EX4	EX4	EX4	EX5	EX5	EX5	EX5	EX5	EX5	EX6	EX6	EX6	EX6	EX6	EX6	EX7	EX7	EX7	EX7	EX7	EX7	EX8	EX8	EX8	EX8	EX8	EX8	EX9
menthone	6388635.161	313948049	332667756.3	440865301.6	171377545.9	7923832.255	2881439.384	346700569.4	296187824.5	12931146.32	611142496.3	446615373.3	360926589.1	650806960.5	1019383784	417875830.1	6988624.34	205684095.6	180304808.6	208367227.4	120630336	172139933.7	131847313.1	318298197.9	2194379.411	149736342.1	85430451.56	132466409.8	156356269.5	77851589.34	73556601.35	1092494.382	55681728.55	62431041.74	28451870.78	64526354.32	49371172.65	37818496.54	47848627.83	254182.2597	39230460.67	50606733.57	37919505.6	157380583.4	32835724.62	67664261.6	709616.242	2955294.145	28973006.65
.beta.-glycerophosphate	1188064.744	2029943.554	1877089.761	1124572.628	1595205.842	1405684.008	4743861.875	3130216.989	6304516.599	3689517.916	3537853.046	4434220.62	1121311.315	978072.4184	889354.2034	938800.0396	920628.9055	664510.533	2713224.225	2836931.946	1378516.256	2186746.557	2357862.527	4190865.824	1885272.953	3862773.273	2843824.634	2993422.437	3848597.114	4046540.968	826681.7451	732878.2536	447745.7543	701644.7683	616677.9242	638883.604	780083.8001	221349.1877	385361.8408	333525.994	316960.1633	195073.3738	242937.1697	490149.0828	496291.5701	693901.5128	657773.8791	529234.8307	444464.0164
.gamma.-glu-cys	1683250.282	1353076.914	1477604.953	2697787.901	670624.3706	1063154.3	861768.1047	807354.327	636554.0244	1253683.645	673484.6811	1391263.795	429346.5961	1700943.879	222426.7762	881019.0069	569349.0398	834042.3085	1269697.185	3398166.66	3384357.699	1840739.337	2664340.64	898642.0796	1390421.057	798351.2267	868745.9725	1105781.437	267929.8488	738263.9029	350893.8352	773204.5435	1867465.545	801789.7454	1183927.118	2502747.208	2030024.478	2322176.886	2879837.425	1353295.574	1888057.403	5551026.817	1798178.675	1529539.277	2488682.499	4154819.721	2536788.258	2389483.902	896819.7756
alpha-ketoglutaric acid	7335476.948	12223620.95	14281897.92	7960449.883	6823057.824	15120635.91	7557784.951	26781477.98	3593797.619	4029114.369	6547556.566	19024016.76	10757253.28	10189541.43	6729565.963	11279427.49	13752289.81	2561582.736	3653338.529	18772753.09	5696223.187	5504321.599	9247183.928	8805237.293	6585817.206	7420412.361	15782198.6	5086508.238	4892079.307	5674756.576	13324830.44	20521282.29	9793423.565	24495978.74	2302711.589	15606535.54	13728605.5	4914847.117	14642997.15	4442954.468	4098353.159	17491426.74	1346977.255	13715542.47	10751932.3	6985805.61	10961663.21	14304614.05	735428.5731
1-aminocyclopropanecarboxylate	208138327.1	379097782.2	241610128.4	248362270.8	261717554	210366121.9	291920791.3	155245510.4	267880.2992	278263260	190383600.6	222266368.1	164065465.6	158838614.3	103021643.6	270768067.2	198718577.9	103243426.5	206228744.4	242560375.4	199912266.5	118605150.5	220915150.1	224220370.1	63044146.89	120125648.5	91702177.93	104090302.3	104645645	126188826.8	224229808.9	212144995.2	197423749.6	188654139.5	218713997.5	238305169.2	180330525.5	121617485.9	151463473.9	164611345.8	188892064.8	150864893.3	87046347.74	98300316.84	122189976.5	187494618	137177009.6	108886744	59494820.36
1-methyladenosine	242475.6124	257871.4498	189104.7272	109846.5239	77512.69788	73533.66674	329827.4163	136206.8973	323581.5067	291679.3296	241333.2336	516236.8035	140852.6744	157052.6093	229704.4068	126897.1574	472852.8612	67182.87324	137665.1841	369441.0611	187439.8924	104122.0506	165451.5672	83105.56781	72125.09839	140264.3858	176372.6079	61572.19494	155550.3655	130871.7725	159778.4925	109148.5344	86693.95791	101826.1772	106468.2943	134237.065	115297.1863	114115.5006	141186.9569	44043.33628	117156.8447	135664.0124	122793.3124	145668.406	123759.9277	104080.5512	103253.9869	130012.6807	134398.1501
1-palmitoyl-2-hydroxy-sn-glycero-3-phosphoethanolamine	68220520.77	47606765.36	25189863.93	32694325.93	40096627.93	36572963.84	35615911.94	31413521.8	71927588.17	79484086.6	47538249.18	62752068.37	48572872.97	66360396.96	33895620.4	106043867.3	75906453.49	40315562.43	33752298.64	34915168.16	46221062.96	44317537.07	54818300.93	31314960.06	32444470.82	42011617.27	41882876.49	40718389.34	30707691.95	35556811.63	71858837.95	88640640.69	57966814.03	64635130.91	56707300.77	62666672.68	15851905.5	16444037.79	25881508.77	10019525.11	10061376.93	9076501.127	9154123.415	6911234.751	7409268.689	15330775.48	11399722.54	10475601.6	31174440.76
1-palmitoyl-2-oleoyl-sn-glycero-3-phosphoethanolamine	28231859.05	27877633.05	17124114.89	18832153.76	4276511.661	28214550.78	12645802.25	6489808.228	15819916.57	112114733.3	17244898.63	39844604.38	54731173.04	67538369.98	12178211.64	28217915.03	92992751.14	176413349.6	30229787.11	125160066.1	70319077.67	91876666.27	159321422.8	87064881.8	8458559.133	3701495.791	90239287.73	109698156	77620097.93	92468366.85	67839963.49	64372905.76	204451195	151349372.1	28878331.88	106007514.2	94378372.1	191203405.2	61489642.9	74401131.98	75084922.92	137782567.8	149427773.2	24412540.09	34433989.21	102541370.2	12551959.87	67309216.19	29867342.87
1,2-dimyristoyl-sn-glycero-3-phosphoethanolamine	51034664.3	83714615.02	20972802.13	22606400.47	11699048.29	11138115.1	31057437.45	5513777.013	5192293.733	2892964.669	11714375.9	14713522.53	11474775.25	11523219.17	20457799.68	5188677.066	10227781.89	12966472.59	2846669.435	2620636.587	1553515.312	2183043.094	19070555.16	6465878.263	5796979.881	79073.19092	2809849.46	125578565.4	2899300.713	22740535.52	3133388.499	10095737.56	10268286.61	5191559.305	31005602.47	6992947.1	13877151.81	14392625.47	15526276.45	9295753.658	11033830.64	11095511.75	28764430.64	6987061.993	9841883.738	6525858.078	10256667.45	13907120.95	8459929.011
1,3-cyclohexanedicarboxylic acid	968787.8993	1111711.237	1028732.325	1066023.219	1374835.776	887222.4565	1188621.679	1049520.925	1020502.209	1746120.609	1248227.678	1171833.428	1204836.641	1422609.951	1345505.71	1122793.104	1446286.663	1941250.168	2721877.842	1894873.876	2116804.467	2938085.46	1377849.392	2109141.521	2224054.53	1134428.411	1552659.244	1206639.587	1086976.759	1287608.899	1358030.607	2312485.459	1248547.576	1995456.617	2379323.588	1429277.354	1396121.097	1105804.605	971332.0191	949170.9521	1413494.279	1169311.843	1107006.167	1433980.025	993608.3193	1151664.793	1022024.951	936359.3672	1553625.78
11-deoxycorticosterone	1537982.007	1379911.687	869129.1087	1605123.983	1226449.663	898539.4589	1128194.071	644382.5006	1194857.319	510344.0877	1394777.596	1021457.224	1235723.492	1591156.471	1557485.721	1933547.91	568426.6238	1070966.556	312603.7213	251739.0599	911021.1701	1759179.644	380071.0147	678100.3712	2052863.391	1264364.49	2008419.54	1541763.997	1984536.479	1718285.538	1816573.705	2461302.48	1509607.29	1900372.192	2579968.461	3077753.175	751939.3931	1502506.614	334196.5478	1818939.741	1758491.695	2177788.005	2320470.109	528274.2103	262426.8223	1623716.307	633582.6587	764499.2383	3486753.638
2'-deoxyadenosine-5'-monophosphate	1465582.702	1880949.444	1369032.248	1577763.61	779500.5735	1270550.859	2225612.304	1598666.365	1869411.841	1436430.761	1395224.688	2176361.711	651453.3086	864563.262	779166.1721	1391337.716	1081263.07	687617.1257	1737219.064	2046372.028	2122355.939	1645753.53	2779424.231	2286172.367	1510547.354	2328754.355	2976878.473	1970616.277	2281787.659	2539812.559	898902.9999	1034654.713	1054179.523	876894.0948	669027.1494	962791.1156	244561.4983	172854.3328	446758.0481	467138.5531	159368.1976	126283.3823	298195.0302	368920.2504	291396.9906	162627.6249	326524.8385	359524.743	335142.4935
2-aminoisobutyrate	172290.293	291705.5122	239375.9794	442615.2251	205777.8985	392172.0563	231890.5555	249844.5419	154809.4327	491812.1037	127985.8108	174879.5137	344678.0389	182122.2053	342994.3665	253303.5307	171242.7496	216122.5678	165103.2424	207208.2609	212303.1072	158000.7684	133012.0038	175081.4365	57675.47536	174098.564	168467.6928	208793.6021	60780.64889	83234.54046	167484.868	169251.3453	244760.9314	195380.2559	169607.6175	93076.18382	103473.8805	89459.16177	193430.8908	148528.9726	98273.50784	121726.807	190122.3409	131773.7525	94168.14054	131239.8688	159803.59	150620.8399	104160.7866
2-deoxy-adenosine	1313047.094	2814522.586	1864250.023	2063679.17	1207431.061	779744.5775	389981.1042	293779.3767	2120013.395	1611664.029	321899.6389	2052012.82	3519724.546	1982729.775	1837080.72	4269282.779	3980922.458	2367064.072	2617077.884	3174914.322	2184825.632	1247953.783	1683871.94	1239764.584	2543539.013	930598.2492	1320562.957	1901960.777	2576231.626	852032.7301	773166.9574	645878.3495	343814.8291	1332924.552	2818802.972	2566566.002	40861.37812	112532.361	1019985.112	1007631.525	894999.3627	1160899.969	2298227.326	1328367.957	1041399.716	112599.66	114825.8278	33266.98785	6457678.208
2-deoxy-d-glucose	4388681.663	9358544.903	5784678.545	4754434.383	5273007.266	5149274.457	11391689.32	5760994.638	13898095.89	7214008.847	7216921.564	11501246.01	1727058.745	1733893.968	1856752.42	2808313.578	2368192.28	1259557.911	5811292.969	8337422.912	4033743.553	7183595.713	8035708.766	11255427.48	1866764.371	6128535.962	7040927.119	4965604.174	6291273.556	5929719.679	2654381.816	2394733.394	2369358.57	2282726.738	1635627.558	1722713.792	2124280.048	1523994.3	1034796.611	1715820.597	1680902.153	953423.1964	1295304.363	860041.4603	889558.6973	890192.4764	1216228.062	958796.4941	971208.9116
2-deoxyinosine	152105.5104	161847.0049	87383.80246	303903.6264	165272.5699	71814.80363	147084.3076	54291.71988	544458.3149	90502.903	99995.07702	225129.2528	155687.8347	115283.6089	292388.941	354289.4881	522183.871	253760.3942	325333.3611	361447.8413	148947.6731	95283.91405	219786.1179	1309043.422	134921.7601	126585.2001	88632.26074	28523.30173	41812.79701	132540.1137	94195.5799	106306.0076	100271.9079	129033.1511	54229.00618	26488.39696	134498.3299	227322.2758	119981.2546	109577.3786	187755.4259	128659.2883	165586.6061	115555.4794	137022.2586	149872.1038	122291.0425	151836.8215	380566.0008
2-deoxyribose-5-phosphate sodium salt	1102190.261	1696651.849	1331706.359	1275534.063	887475.8374	941184.9793	1193925.792	662434.0877	1382663.058	1048107.545	786508.7522	1042885.673	796730.0423	873908.6573	1201391.758	1586025.865	1515375.873	614696.1974	1261926.225	1569186.311	885752.9159	1189917.113	1356777.956	1660239.916	543275.4987	817382.2901	808473.821	759315.9959	869853.7132	960704.8756	719225.6343	557782.7414	426169.8692	527426.5268	727392.8916	548982.6425	328984.4471	184781.6665	231329.2256	236636.4508	365887.5283	186592.2779	399477.8253	381816.2207	286241.4507	365743.1138	360006.0055	250244.2825	258080.699
2-hydroxybutyrate	218553.6327	295540.5964	194258.436	175575.2778	149676.9736	231356.5747	310547.2016	258839.0997	255165.4468	152805.4177	192659.7883	138544.2365	155767.3192	183214.7855	199147.7085	89518.79215	143257.191	140681.2346	368774.6054	497197.9491	231928.6327	156476.5697	305521.2323	288569.74	62563.07488	87379.3002	126887.5161	55178.76582	69372.39946	49306.98645	174314.8734	162870.306	145193.1521	148276.9728	105014.8382	142029.8952	69955.71451	134609.6963	85026.90675	69568.23478	67631.35853	97982.6786	107246.5643	97470.65016	79577.69601	115536.1116	161756.3584	129182.188	125734.1743
2-keto-3-deoxyoctonic acid	771382.8667	2597226.765	1347810.014	875854.2553	709760.7494	538458.3873	2515065.148	1027009.662	2191014.592	2610347.962	2966829.791	3773013.123	1480026.94	1280418.324	804863.3228	1402354.628	1217003.92	154553.0985	2933621.86	2287168.187	2646497.521	2270720.31	3485703.776	2857763.093	1136756.784	4565123.491	3100388.61	3719748.726	4521154.09	4391170.241	3667465.071	2185167.048	668450.0633	1935604.577	1643521.252	1366788.345	2691124.573	681606.5397	2911775.925	2110130.449	1724521.409	803875.3814	1066321.333	1166798.184	1573697.907	2239599.248	3215846.139	2840783.175	998323.3632
2-linoleoyl-1-palmitoyl-sn-glycero-3-phosphoethanolamine	150329634.7	160067019.2	667911580.5	274701443.2	82734412.61	12486191.35	170433809.2	186450940.5	176797666	26504192.43	211886335.9	33688637.78	323169095.5	126288737.3	82852094.38	218717250.3	174643145.7	45344872.19	253076553.1	510108736.9	267546854.8	10839203.78	39336234.7	335781629.1	128594851.1	144577588.5	107378945.2	119436217.7	138685407.7	124442532	276741063	22580427.56	439768810.5	95401033.38	332034072.3	360016802.3	187111769.4	398021427.1	286646945.8	34408955.07	377448545.2	57400182.71	63828182.14	261243255.5	296614712.7	19264047.9	265960026.8	19535206.6	491325436.2
2-oxopentanedioic acid	729844.3719	1356418.841	885860.0587	786230.4243	578781.4595	653648.7765	1147097.951	2202569.285	425422.1646	551808.7925	761675.9449	3577168.498	1946313.819	1743553.086	840099.0612	2112742.934	2354248.691	539580.002	445344.551	2522905.258	1132189.771	1141230.322	2143289.658	1219964.325	785304.4256	4884625.048	2801371.533	2336797.521	1859279.204	2670443.408	13118652.21	19680873.25	6600223.979	15314057.18	3536843.529	7740502.228	34267228.48	4657421.732	31825193.56	12617651.38	9351353.663	8635040.367	4923153.788	14425341.85	11076324.19	11449167.8	25335125.53	28057301.91	5185831.856
2-oxovaleric acid	1657189.303	4505821.374	3417333.448	2309010.333	1605096.015	1422884.067	2645898.679	4032775.771	1144134.404	1809221.988	2034121.27	3557165.65	3857900.373	4268588.878	2746920.913	2559056.444	4595439.865	4115085.213	2643629.094	3088395.318	3274741.861	1474289.789	3680786.559	3341153.549	901722.2256	1503381.551	2380636.028	597601.3085	1101703.223	867510.5114	3958906.331	6507123.087	11377020.44	11188839.99	3776278.998	5753897.417	3786407.656	3904444.266	1797221.425	1544708.196	2525485.226	2241539.532	5394124.721	2028885.494	3854641.344	3478386.931	1666457.094	2425636.321	1767884.721
2-piperidinone	23619271.26	61021216.47	45185771.94	8094266.615	17901246.74	33929271.91	122699122.5	64832208.62	65855705.33	60269588.72	716186.8515	86747809.99	18688658.23	70894356.09	30084316.73	49812881.87	97077704.62	75079937.13	89339426.1	90882626.23	82050896.76	80119195.2	192842947.1	153248198.4	22825122.09	11062462.53	44443283.19	14169885.82	12913693.96	22767825.45	15255795.82	13131150.93	15393348.84	19944969.99	23141711.65	43246259.23	33063766.62	16459256.93	57086464.05	40120976.01	23397407.86	47726961.96	37271601.32	21219380.03	41244955.86	51365687.44	13982335.89	47557774.11	5937534.458
2,2',2''-nitrilotriethanol	7168950.409	4048524.128	5799285.721	12586650.93	9818774.765	8733526.179	93183.94279	9945515.363	52115575.01	6654175.411	11586356.55	17836749.9	10666662.46	16831741.02	29663438.79	30671325.3	22743065.49	18672018.24	16855642.41	6396229.344	8518129.251	9507935.971	48149333.54	62959207.91	9876595.744	5786440.361	10471657.88	11208708.31	2621619.543	27935823.77	57954227.81	7294396.089	10143057.8	5067407.642	14209388.78	6011968.939	2764885.042	4959656.5	5370950.333	6277327.221	9949871.396	7515709.201	9701326.162	26465689.9	7123770.306	9898925.516	3753961.815	8164677.301	7083799.126
2,2-dipyridyl	7523909.242	3406321.643	4616487.512	8829496.761	3395943.058	5766088.765	5154090.117	4402452.852	5573285.07	5591743.335	5691404.12	6151114.077	9663813.237	9573145.85	14223587.96	4430019.622	9699236.092	7153295.497	5192594.295	4366560.398	6340176.492	9563428.07	16013637.72	8637297.796	7473496.594	12071358.67	9243654.449	12407698.61	17091208.84	6201961.294	8486361.287	8527634.611	7424835.008	10505571.05	7513629.294	13286952.42	8743267.19	21378517.26	7778945.681	5691287.258	13006447.65	16602104.31	6416374.521	5092012.917	21182296.86	5256642.2	8245681.496	6279518.001	7045170.142
2,3,4-trihydroxybenzoate	259206.4714	170064.4573	197126.6336	246202.7714	239468.3712	145594.8991	241103.4922	431595.3422	193003.1563	427297.2385	226861.6953	330562.6674	113970.3973	229603.3808	71752.69406	31214.85718	90103.07315	183432.0321	32595.17533	163574.3584	146635.1113	85882.9431	139876.5964	151591.5583	80806.7212	173684.1541	183607.4685	106961.5561	132617.2945	184530.1929	75606.63917	50029.3765	122736.189	111053.0069	62666.20894	190580.655	79884.02173	118084.4287	79060.44336	81351.14904	116747.9972	150587.223	182869.9662	95724.57944	141026.2166	185682.9199	87694.14648	82101.20667	124306.4644
2,6-diaminopimelic acid	3311039.089	2960720.63	2738853.606	2773966.361	2350856.992	2829654.524	3014258.134	1510893.077	2783332.542	2964167.411	2227110.167	2091782.968	3074042.26	4701968.34	3255091.004	4464584.791	3121823.518	1833682.565	845707.7176	1162725.401	1457321.461	1862460.123	1284320.183	890123.1908	1311893.25	885900.2118	1056900.099	432274.6993	566955.3147	704654.8214	2207139.382	1469189.066	2320999.798	1726420.452	1304327.689	1536196.849	1096201.993	722629.1069	342874.3805	523412.3519	851590.856	410177.1413	434337.4265	255711.4547	371759.496	390716.8488	291844.3237	416461.8388	712020.0681
3'-cmp	7739373.124	13657626.13	9855393.281	11791528.3	7467514.7	6806340.363	16028977.7	8535950.758	15506960.16	10620935.12	9476368.003	10966468.16	7047680.744	8412046.362	5679151.443	7897679.491	6357709.317	4823938.968	16007036.44	16693635.01	13905326.1	12562091.4	14004812.56	16150224.6	6733773.824	11970615.89	10685147.65	8175018.299	8826728.165	12555784.86	6838569.408	6204884.493	5945791.643	5657076.41	4862000.768	8713067.822	3887115.5	2341065.945	3005073.784	2927010.032	2720668.543	5513885.415	3067818.157	3958408.539	3553019.447	3572061.162	4835877.298	6831803.468	5964544.879
3',5'-cyclic 2'-deoxyadenosine monophosphate	12127274.45	18760197.6	13749687.55	9723735.497	7970807.21	11923691.78	11425725.06	6852839.836	9701469.091	11678153.25	10282361.32	16228304.16	9294904.973	12700864.38	10719676.65	13524212.36	17449134.45	6469950.04	11144530.76	20294567.34	8300714.981	9538509.862	12953758.33	10531886.1	3272475.259	3921313.752	4514849.21	1585871.411	3277821.093	4589029.8	4274565.99	3767669.687	3519861.89	3051261.194	3973934.771	3467562.209	435878.1245	171678.4672	451709.5798	346126.8374	176174.8476	364580.851	776093.1413	683866.3852	411258.8392	587699.0647	433146.6907	385755.0009	2931851.359
3',5'-cyclic amp	560834.3614	624846.68	449832.3544	507907.7543	397251.829	470278.8131	704537.1279	620488.9975	649676.3657	418649.1236	646171.0303	1062729.139	590571.3769	455889.0976	1137434.343	1143327.638	853289.433	148655.6607	499049.8726	525880.2014	420471.9848	415277.3751	408662.5553	324632.9695	229895.9682	250429.1684	199062.1678	149664.6117	215815.0797	220137.0339	117605.5459	33148.75927	96858.58066	110351.5685	168537.3025	172546.1571	104082.1254	1132798.939	567479.8882	387687.7115	660936.7853	1318460.254	1154300.721	433727.2572	853119.7128	1413719.999	592104.6914	533575.691	1232836.412
3-(2-hydroxyphenyl)propanoate	98682.97933	129404.0495	301749.1059	117735.8502	351584.6365	233134.2619	290186.8374	341036.774	469652.9824	338937.5576	96443.25043	277482.1953	111775.0999	505178.7468	88715.96581	344045.4972	383868.2366	158836.61	306068.6948	374643.5836	161054.8512	264146.049	265983.8039	273143.6898	244973.0197	389511.938	229925.2456	256675.8516	117593.9209	354999.7556	208718.1275	252191.6369	240832.2085	396826.8727	135276.0099	217024.4842	243870.6498	226052.827	340894.9725	210575.4477	205267.5374	354031.3726	463724.3605	487592.9189	297573.3752	169192.0976	322339.1678	451920.6952	170806.9078
3-amino-1,2,4-triazole	6504746.589	10415335.47	6843617.755	6872502.167	7512436.583	5168281.996	8153842.751	4361989.379	9332498.008	1743537.463	1233182.031	6498147.04	4450160.403	4601893.988	6056151.458	7845400.641	1334200.391	4474674.707	6215521.488	1323396.928	6848824.97	2118568.081	2079668.509	7553471.597	1939228.393	3661908.669	2860401.759	3121795.653	1036377.51	4213417.326	1846215.998	1655213.597	7659476.407	6971348.313	7294272.063	2715140.412	6903909.375	4417978.539	1358482.364	6069198.669	6498770.488	5735272.789	2968349.883	3548721.476	4606408.353	7056376.663	4734521.928	3645164.901	2070636.437
3-hydroxybenzoate	748247.957	925208.7132	1000579.2	924692.1615	853094.7298	1081913.104	1403937.196	474646.3129	1636723.955	854949.6063	912931.026	922618.9653	385837.4299	1492117.939	1824300.496	1034196.113	1048759.682	1345624.226	1023671.513	1314898.867	2296299.762	2774209.449	1372294.581	1168181.26	1783782.344	1074603.502	936474.0245	1051577.791	1453876.605	1187165.959	1536699.079	1268829.984	763776.8667	1636693.061	1272699.64	1104262.404	1001376.466	783136.2402	1017087.951	1626612.938	1554304.808	1463441.457	1743164.155	1647340.334	1395312.621	1567580.581	1668481.727	1000251.433	631459.4155
3-hydroxybutanoate	2014001.437	2577533.786	2014316.779	1848007.119	1527574.805	1041574.387	1798764.335	1923392.222	2260050.473	2022665.856	1121566.099	2741767.076	1696603.515	2438301.017	2125074.551	2139620.874	2971766.294	688311.7853	1820141.179	3167749.288	3185632.789	1697482.722	2779789.462	1552340.118	1024324.322	796951.4476	1051809.887	329351.8142	619176.836	551651.2208	388330.5643	390691.4241	1703945.197	234574.2545	69605.53598	206514.507	1669658.232	1746477.756	1328254.728	1988383.912	1411770.065	2327872.167	437934.9916	1465651.169	2462438.228	657436.9838	1728997.251	1941142.079	656793.7913
3-hydroxyphenylacetate	538224.7275	827406.4179	824730.9409	834482.3263	993177.9479	432968.7793	1180583.524	1167234.268	788593.3467	1271060.254	1264035.729	944240.0469	1224765.057	1276624.677	736810.0359	1096372.672	1098566.379	1778862.88	1490498.483	1426904.729	1417125.743	1395936.203	1449476.639	1256153.526	1389717.845	384932.4044	447753.7965	387778.4588	921044.2438	736795.5795	1100395.383	164292.3845	1409906.752	1200832.053	1170682.086	103543.4458	1092861.614	1788659.854	4553613.475	1334160.763	1599728.604	1320206.617	2403134.465	2007822.942	1985551.469	2072139.171	1608513.1	2363317.934	852644.1191
3-phosphoglycerate	1492668.222	1900713.305	2246156.245	2450219.47	3283162.829	2143516.874	217824.4601	980146.3369	756547.2018	1559854.266	1133111.802	1055406.778	1912363.325	1668718.756	1671766.666	639158.0987	1570327.906	2849358.857	1762377.832	674310.5045	626370.1188	1133834.121	1026907.913	399026.2788	655614.3028	562823.1415	637694.382	793340.5816	394445.8412	518274.8565	1456307.435	1258453.688	1751484.224	1725946.203	2360544.261	1878924.092	1430562.627	821009.4835	576255.7449	1221305.216	823071.767	864247.9147	659563.4176	662754.7058	731918.3664	1220779.595	789442.9136	513817.1005	1299732.243
3,4-dihydroxybenzoate	1192897.434	801994.4177	1026770.319	1172031.704	835326.086	1035648.474	1246674.996	877582.6918	448794.0869	643181.6734	955483.6528	860346.3548	860582.8162	795875.9582	843070.819	810823.9663	602126.5021	962826.3534	948659.7392	678655.143	816172.9427	608497.4005	882871.1461	519826.1275	636845.4132	564632.8785	552492.9589	654004.3208	940551.968	395987.3735	693312.1398	589363.3261	824904.7331	693104.5377	733336.8568	634931.5482	1205851.316	1206044.948	1797682.563	1595548.927	1801260.489	2205913.379	1605756.309	1398565.821	1380531.768	1725793.815	1197718.773	1262841.963	479684.3152
3,4-dihydroxyphenylacetate	539680.4942	1308732.509	659307.2072	931750.1167	433690.9555	660269.4293	1071156.607	2837281.399	312102.1861	362055.1168	1581509.773	4365814.509	640839.9877	335060.5167	334821.1072	1164937.455	584777.7099	174098.0733	508037.8814	1693666.569	365572.4418	151042.0501	648475.5319	609011.6286	585287.3769	824244.5213	1434393.604	746107.8125	1200496.2	391660.0559	548865.3726	1006364.885	909379.1637	1642093.282	215448.783	1131819.947	1697886.345	1003026.644	1369162.096	2027330.954	1600895.37	977494.0787	1386052.963	2043547.494	1568526.606	823234.4694	1614503.041	1477389.355	1031425.426
3b-hydroxy-5-cholenoic acid	3765081.969	2732486.666	3434852.487	3789822.744	3114007.574	3471808.455	2161399.632	2595177.917	2969481.621	2277969.09	4162958.183	4161388.977	2607961.963	2645131.565	3380251.817	4765690.641	2178940.482	2387217.464	3860874.346	2102373.877	5337541.907	2407090.467	1452444.081	3394832.538	3057810.336	3053751.711	2944493.985	2938981.374	4100829.006	3057224.236	3365583.88	6202628	2264563.423	4384655.738	3737896.027	3553444.138	3587901.187	2576977.955	3197844.432	2909609.178	3037968.553	3072173.132	3958922.399	2429498.422	1718144.152	3032367.041	1828306.317	3166633.521	1875198.641
4-acetamidobutanoate	51912778.75	50694808.78	28913899.95	44658234.34	26610530.11	38132285.52	28855061.5	33732179.95	20248190.61	62571887.44	21024643.86	35744921.48	17450009.1	50023602.93	47363894.75	33788855.6	30579133.87	51790385.51	34204518.56	74469168.69	37096229.27	38605224.95	34521627.48	33163034.43	15660977.28	29093057.99	20630022.73	36368685.52	21333767.97	14050592.34	61794275.28	49198890.36	90230575.05	50284478.18	35361731.23	29749012.5	18002007.32	17029599.24	18738997.79	14156417.79	21980899.97	11906111.08	22009968.6	13850387.58	18804686.85	57980853.11	19632545.19	20549761.04	26858809.21
4-hydroxybenzoic acid	811422.5983	863083.2806	852481.6813	711957.7344	1123314.929	873018.5908	979152.3208	1605967.135	1024125.239	1257643.064	937491.3972	1319800.518	935390.1107	2076128.3	2130781.219	960661.4509	973317.41	1142119.568	1226883.182	1137711.638	1825957.743	2310248.174	1032522.588	1428076.773	1610654.445	795520.9594	1433350.558	1204636.394	739388.7238	1171262.389	891105.9173	1039317.636	745360.4077	660207.7146	1047914.31	819199.4259	929475.4671	782796.8241	660477.0245	765986.8191	932866.9507	1040018.612	972664.6983	996374.2063	786698.4303	795876.945	860597.5774	620548.6789	1155836.948
4-methylcatechol	1138310.067	997821.8957	766703.8122	1005424.849	1212753.263	1128329.355	1281678.051	1189786.795	1114979.926	1050628.542	1129656.197	1614743.817	983924.8	985087.6561	775046.4786	939906.36	960283.8939	917682.6672	891872.1308	922268.353	1172419.065	933671.143	1279795.277	1121279.712	871655.4507	912553.6786	956414.54	946592.3762	1060891.826	937622.1639	825222.1241	1107270.919	1202813.804	1103550.464	813592.1638	1065668.354	955182.6488	942514.907	1172384.903	903285.9754	836283.5962	1334112.037	1026131.225	841430.6952	1179730.013	927498.0176	866109.0389	1005792.454	974541.8645
4-nitrophenol	1543925.017	1237387.319	1760340.696	1543930.953	1250993.018	1020357.368	1549125.117	1173059.287	1654855.672	713262.3313	1522420.733	1172730.353	672124.0812	1152288.126	3120597.16	1736867.991	1213754.353	1388029.448	835167.7964	579724.3804	1558987.401	2845965.935	788252.4154	2594442.385	3988846.99	3181048.185	3812884.48	2148328.105	3203938.263	4821442.451	2431445.929	3045720.587	3110260.806	4820479.457	7420193.918	7883750.094	9454817.693	2158762.676	2729759.515	7021146.561	8762201.546	5463815.982	2190718.721	4508778.113	2788898.981	6818444.657	2865816.978	2902813.139	5876555.433
5'-deoxy-5'-(methylthio)adenosine	362401.7991	545790.4784	226630.2979	318582.3429	373652.9118	280210.2362	220139.9996	217612.9634	189517.2005	318394.9601	441658.1108	285524.3316	827440.1902	607696.6747	477975.2994	974151.0033	10126050.42	5353829.323	637198.4763	258308.0182	374359.4682	282831.5618	443965.156	547239.157	301071.2519	583065.6656	320601.8325	423512.4508	305522.4887	209257.7794	447357.5045	683298.8744	531280.3362	609147.3304	812919.8417	519688.9153	374086.467	409531.2043	506879.6137	673826.3048	342625.8303	365133.93	1665945.595	440623.359	354233.7922	323347.5231	269034.4189	334963.9847	947142.8013
5'-s-methyl-5'-thioadenosine	9921643.67	5490692.014	5004409.672	4480076.301	5477507.67	4730503.804	5165225.841	3465215.106	1978874.213	4430036.461	4943600.832	3081346.965	8877759.945	6739246.238	10841737.32	16386878.53	91408633.78	124662.9469	12048358.12	9697236.884	5291374.992	4401417.397	12955762.99	10887163.05	3245580.022	6406943.934	3936919.215	5401061.927	3376163.411	4319221.532	8150764.684	4988539.129	6239222.453	5081966.724	7549659.699	4637244.9	2677733.94	4749187.201	7521044.517	4332801.432	4407948.345	3249783.497	15869861.21	4066985.332	1538239.497	2656151.606	3094894.651	3574492.786	7484353.714
5-aminopentanoate	4639272.506	10587717.77	8100468.424	4121702.323	4479940.603	6034611.396	25725656.86	23585035.09	21442280.75	23711705.18	32648877.36	31918802.11	7858883.035	8956837.695	11544399.16	15857465.52	19252721.76	13499409.53	10869906.07	12095565.26	10543842.75	9157232.114	19863542.77	15427079.19	17429576.01	14784702.63	18577998.48	15685527.33	16935313.6	20361207.75	7433171.905	5173620.865	5684944.037	4715577.288	4596405.032	5105670.493	7063113.392	4628383.113	9021102.636	7657239.563	4582973.052	5731025.703	10494833.22	7953414.282	9318157.788	8879241.932	8777821.105	10519526.06	8870592.085
5-methylcytidine	350743.1952	648730.5163	401699.4673	409960.2937	350005.2454	397426.5584	487169.2164	374486.6395	256849.024	559801.3331	667472.6921	809467.9937	107460.6133	183894.0854	505157.0587	597461.1883	761483.9778	681396.7017	395911.1963	427494.3644	147240.1237	290863.1687	136266.7223	297048.5522	192870.9427	253288.6755	229883.9948	103072.127	221920.6468	165190.8228	337414.8312	329767.4577	337569.2092	193081.7148	235561.6341	468494.366	218715.1116	215302.4341	244403.4121	222282.5108	256900.6919	60819.78413	325658.5559	226368.7635	254776.6458	54612.2462	248637.3705	205632.3626	189335.3313
5-methylcytosine	689681.1015	287271.6465	974512.1794	1061302.338	1064771.887	499860.7899	764872.5163	1241881.631	1231453.589	1242935.254	1168105.493	1254407.589	1444088.357	681577.2166	577853.0821	441808.8642	473762.7431	1664667.378	350857.223	1623276.052	587588.4845	934146.325	653301.6957	1125400.968	465558.5588	1814329.391	815625.0446	1798052.676	635562.6943	1417608.448	607842.6763	2104680.81	228781.742	791634.9334	782061.6434	612733.5892	1583257.438	1746126.376	877445.1269	612605.1558	817741.0277	1218041.134	810743.7723	817030.9872	1202197.892	1286469.981	827901.3191	696457.8791	448486.6097
5-oxo-l-proline	17486596.37	6286453.119	3605282.703	5850721.325	10442900.42	1790997.962	3930334.288	1144552.28	9957643.618	8093984.347	1679826.977	1417177.578	1777256.693	2950083.861	3696134.811	4941551.962	2383080.249	2783249.11	3101863.326	2907046.214	8863604.669	15864424.19	12994310.11	7851442.301	712791.36	1664463.374	1248445.869	1458150.235	1987567.898	2326930.138	2373667.449	2547662.96	3647869.793	1998996.681	1664483.692	3735866.28	2290557.405	1437713.66	862647.9548	1440567.473	1537928.447	844293.8461	774598.994	873561.4141	875287.6948	1972330.096	1547738.96	1024528.402	946809.7399
5-oxoproline	21758066.5	9383773.77	5487448.478	16646326.99	20647698.54	10330200.18	7898848.978	11868456.08	5841664.983	18329032.4	8314754.398	10029512.18	14113621.01	22056254.31	23054083.87	23628698.91	20666771.15	46872543.05	10815140.82	12383113.28	19611696.89	9092944.49	25314686.27	5262745.125	11359562.81	10314201.07	11260196.14	9371641.185	4280205.452	29471427.37	16699574.8	24901942.89	48430701.5	25213014.8	25726278.36	23485341.7	8160996.307	31974385.31	13052587.41	11700965.94	13967630.31	18444922.35	21199622.54	27577332.22	11596726.05	23135671.43	10992118.59	9904655	11564086.45
aconitate	1978276.849	1375177.125	943238.1983	1176084.625	1650576.003	1131633.524	585787.2592	1044046.546	471393.4963	560782.1468	486397.0618	772864.1658	1415560.97	812399.1803	773517.7219	1233532.359	512506.4226	328911.1736	749164.3541	605842.4933	776544.3622	414333.5912	271862.8193	318148.6501	631571.6803	246235.7829	404808.5067	173827.0787	156448.9829	302922.089	65623.10044	40937.27385	61352.89805	80899.81109	72744.22631	59452.22234	80411.87368	113261.2463	86140.67227	65707.55794	84266.80629	42106.89741	155555.6635	127052.1664	115014.6817	163609.4518	210328.5535	126335.0499	155365.229
adenine	12904175.2	11326768.67	9151777.903	11556526.4	8588138.431	8286668.502	9985818.377	7462245.304	22512651.03	10130969.31	12499747.93	16143783.81	24178375.01	19861837.56	22177936.04	24000617.56	25475933.71	23646072.88	21830356.18	22470494.79	29672584.55	17389847.32	26706622.94	19971425.11	14723587.57	11021951.98	8892251.535	11644548.88	12852413.99	9413393.345	13748145.78	14174648.57	13715587.31	18415930.66	17301104.28	33102775.6	10941387.8	20926037.47	9045726.369	14573205.66	10837540.66	11572159.72	13626003.68	10665569.69	14179954.67	20837699.36	16993149.41	14507745.65	33919504.14
adenosine	50263369.11	86010781.81	65754083.91	63797118.49	47685838.05	42149029.26	28816761.08	18867613.02	92748575.57	67563248.1	21382436.34	88170251.98	127991204.7	96525899.25	68152920.41	140959709.8	112160634.4	107703574.2	72555039.96	72461930.61	74616972.42	55672591.15	75104819.32	58538303.91	78065673.67	43817635.03	48346446.87	64765839.1	72028936.02	36659249.55	47821617.85	53306785.08	36766566.99	81007443.06	120233670.8	139832980.5	6415968.655	21790199.29	37332036.66	8612437.785	3935435.553	45302648.93	3084183.904	4566141.716	49585778.28	28764632.28	14932538.66	4999653.11	85828557.63
adenosine-3-monophosphate	3613990.859	5931159.32	3534262.046	3591970.972	3178139.122	2620670.217	11044250.79	4964661.779	7725163.129	6583742.138	6567961.434	10366298.93	1869483.623	3190217.545	2446167.834	3265443.591	3269202.841	2222615.803	5639706.958	9197432.433	4970329.762	4579455.31	7416990.818	11853277.09	1394802.832	3095135.513	2516386.455	1742161.394	2476195.493	2504370.99	2976707.204	2247576.82	2826724.467	1836926.427	1519943.344	1967540.754	896346.8981	605672.8082	710809.6999	619719.7914	715413.3643	700562.6454	940828.3528	1204312.115	1074598.222	886010.6514	1279709.46	1145663.975	1176042.601
adenosine-monophosphate	67369927.4	44929393.97	63746230.94	61416375.82	56442973.97	55538167.51	105945432.7	68318001.47	88562336.86	55101232.97	72168925.51	103790783.4	45107101.83	55135641.38	52224557.18	59377073.79	41002741.89	39927735.44	130529896.5	163410457.3	138912094.5	121942853.8	171900676.4	163605156.1	38922797.73	53269253.72	89357257.3	61493136.6	74170943.83	64059591.29	62385287.31	71536787.12	60990631.92	60440264.91	49400238.34	110219079.9	29972112.06	12999121.4	30368886.19	25919631.51	24893400.75	36873528.57	43963526.77	55451331.29	40368764.19	39139380.48	46280212.54	42423701.04	57805318.57
adenosine 3',5'-diphosphate	196250.1589	642763.0009	280369.82	381247.5931	632344.7101	454459.0876	650470.8184	385204.1062	225638.0723	433014.7075	510358.8744	596942.0109	525175.9615	598048.0265	603241.1705	548902.3803	447040.7123	742818.075	434561.9562	683091.4711	711864.8221	371556.9361	484748.8574	306777.6823	449804.0248	787118.61	655820.773	215089.3301	194491.55	694048.5115	785248.6654	652410.1719	655655.5753	828957.3756	656563.467	656968.6848	423196.8975	875369.7521	1180999.451	544146.3068	471800.7414	1073845.991	3092883.572	842622.0171	956148.0195	1023771.464	612766.9079	841466.3875	752541.8541
adenosine 5'-diphosphate	1710291.844	1983880.174	2009393.419	4193533.99	2861609.805	3047455.929	2045626.361	3270760.521	3240218.45	2621943.496	3561723.072	2935884.328	3202259.492	2851622.169	2444354.128	2090534.683	2427154.57	4994334.787	4735075.291	3809951.678	5985836.822	3514718.292	4877070.06	2741679.023	3102484.046	2810451.826	2378797.931	2506944.222	1799011.305	3887217.376	5900363.864	6048223.623	6890583.074	6128999.647	5274729.975	9106601.12	6815159.69	9961655.552	9593637.847	6708055.069	9054091.695	8499061.644	18394630.54	8929729.743	11736571.67	9892601.151	8024767.622	8665554.165	8230953.016
adenosine 5'-monophosphate	746784.4475	816153.8176	582285.7466	682251.2821	411010.135	495224.5073	578968.9247	321132.3671	418723.9876	429861.4872	376021.2402	440531.1525	308722.7195	362302.7917	403973.5501	482238.5915	644343.5543	224729.4323	492099.6072	631389.4058	537880.4851	489751.7302	886562.985	550900.9955	255086.7966	332665.6323	459198.7854	178370.2363	302236.1751	334729.7586	86177.88493	116023.419	164668.4744	242566.6654	185339.7402	179185.0737	382090.2815	2069743.208	804900.4331	805453.2927	1612944.317	1640551.377	1223770.739	654079.3527	1654000.997	2636358.085	906112.8109	1315810.792	2486735.323
adenosine diphosphate ribose	1316929.378	1326608.397	1187898.252	2026862.367	1220138.779	1498396.795	1013944.522	1667332.486	1339041.794	1252065.585	1223855.819	1505019.001	1234278.661	1383622.159	1598791.599	1502209.381	1168377.3	1318225.342	2169341.068	1849041.179	2851726.785	965417.9518	2751879.85	1657599.244	1560272.241	1491930.246	1508423.467	1284702.866	1169549.5	1787630.808	1736059.41	1565595.074	1872348.76	1957657.731	1092497.488	3759914.606	1903519.24	1936231.5	1906216.821	2052570.099	2229785.167	1746751.045	1518878.763	1161989.547	1185512.163	1130311.458	1275996.828	1623040.096	859411.7753
adenylosuccinic acid	460737.1825	753032.7944	561805.4545	391152.7245	488129.7688	534778.1134	2088650.933	487739.091	2916357.135	1041144.438	1224934.291	2353924.48	646807.5187	722960.7009	243794.9184	457353.7051	343648.9736	321096.4191	1034494.892	1511926.754	845903.5467	1156590.814	1152026.963	2053516.566	644118.6743	2140046.068	1505763.347	1172254.034	1623705.954	1552724.29	600974.2515	312430.5318	652884.9343	244960.1514	423189.8037	563170.6245	525474.4655	559791.144	496343.4234	522741.2703	569997.2588	468743.2896	456150.845	478190.4466	406844.8551	519785.5124	478047.5484	357901.5051	344640.5396
adp-glucose	4828742.427	2899412.096	3002793.373	4209876.789	3345078.298	4023150.027	2740342.263	3025870.941	2375258.405	3987141.882	2491370.641	2268801.874	3514709.958	4002964.201	3916363.218	3993042.665	2639139.058	4903341.693	2562120.456	2446922.722	2492070.988	1646318.523	2125845.873	1749365.444	2813833.435	1639426.527	1746609.686	1728815.613	1032979.84	653701.6808	937549.8035	867120.2456	1363896.169	748437.7157	1057046.33	871020.2227	757160.2806	1179620.712	1086579.314	788305.2943	874013.5109	1017306.117	1052114.264	1648890.962	1277072.33	1345020.11	1417615.655	1449649.946	1198963.127
aicar	766006.4411	460689.2352	606867.1301	1306406.967	798576.2176	664458.4339	697385.5944	611829.7064	740543.4752	675533.9293	577140.8597	666883.1616	615574.3159	1045157.575	540366.8098	737089.0755	1207514.287	626379.4557	533255.0761	554973.8721	261746.0767	476210.5947	584609.414	457627.0665	820624.2073	714460.4926	608903.7657	603619.1375	631319.5199	406947.3707	372866.7439	324167.5894	829746.7967	650000.794	511156.2455	925106.5909	524039.0232	1436776.674	834010.1351	461727.2359	453697.8736	446468.1952	1078885.204	295383.6706	475368.5618	465922.4642	632822.7095	255997.5649	379734.7729
allantoin	10629885.86	6116615.892	9856733.286	7490903.772	5736870.68	14875111.22	8191319.275	10195777.27	6435263.197	10814014.46	9301689.954	6297392.099	16240140.67	12828554.78	11705653.19	11721337.23	9568109.456	10777974.54	5726385.337	11433967.71	5767101.831	7382476.612	12468936.85	7355810.622	12241697.58	6486841.549	9533670.122	3782267.265	5831764.949	4803796.275	8989123.981	11125696.23	9340313.593	13374134.76	5004232.952	12823107.44	5314835.22	9562567.145	9196623.281	7529244.377	5593318.078	12683347.76	3885717.806	17757337.5	14536098.3	12037605.43	9717771.896	13333920.53	14042898.97
allocholic acid	688394.4152	1111375.29	595167.9853	713856.8611	778289.6436	573923.2914	1665310.667	817923.4627	1253160.363	748634.528	963646.9297	1753672.729	767578.5731	512389.3654	420469.3129	785347.9145	905657.2172	634405.5627	794521.1498	736361.0732	1537534.545	989660.4448	1702512.138	944470.7693	1887881.373	2608415.662	2631320.545	3359005.93	10794733.93	2452521.768	1950894.023	1511219.659	1412221.857	1868171.842	1591259.767	2528516.85	701886.3966	2370436.578	399677.6326	695420.743	650919.578	991974.6036	758168.1325	1545089.312	882457.6509	2320963.455	1415379.81	3083167.217	4532176.893
allose	253002.2843	223132.5186	91101.71009	132208.7891	125509.6527	204665.3474	191942.5305	225739.2964	19104.06763	203464.7985	219288.2555	259652.2269	102314.9611	97528.11841	241661.2269	136913.4729	198311.5881	272022.9953	186644.6279	227828.7901	105418.6999	54236.56297	216231.2454	176509.9307	263123.2387	278276.6312	352714.5664	171893.4746	201191.024	282296.4776	343319.2783	256986.2848	545493.7826	290893.1558	603318.4974	481934.9305	630209.0395	608296.0366	826931.0313	471286.1086	662366.6647	744787.111	1051173.984	889184.8809	548103.5481	1068586.791	485149.693	346605.077	387957.1534
allothreonine	1808033.2	2183049.339	1152898.671	1365433.171	1563344.575	1621080.036	1958347.711	1146806.046	1190337.617	2310545.161	1214444.824	2070955.813	1640046.937	2488442.511	2448832.705	3119156.079	2132935.04	1296221.355	1793822.148	3315868.215	2416761.556	2541743.007	2711375.162	2816448.897	1890631.933	2191661.565	1195588.146	1200266.678	1265756.058	2238519.623	3637557.585	2127367.373	2820799.78	3278406.822	1521109.283	1389680.731	4976898.843	2395399.976	1631681.118	2377740.389	5685057.084	731871.6482	885392.4267	1927005.744	1979463.091	4126937.28	2615527.561	2989268.519	2017971.178
alpha ketoglutarate	2127288.129	1734670.747	1415940.803	2859981.036	2878183.53	1392197.372	1878196.322	1179227.406	1030934.761	1755245.712	1269115.147	1721350.452	877176.6661	1833378.251	1129896.805	1281528.395	1617121.819	5093046.06	1117561.898	749403.2263	1526202.485	1526921.097	1130663.329	1793786.309	1152169.444	1087199.74	1029099.685	771862.9468	900275.3036	801108.8346	1010358.519	789125.8024	1034221.524	1356762.391	2974243.258	2023370.181	1252436.583	759857.8524	1138833.097	984156.4457	2347039.898	2797180.25	3346632.878	4245438.067	4485785.481	1536352.543	1952332.702	3725226.461	2773193.427
amp	1232284.683	1641519.04	1250591.66	1095308.323	829695.1675	1005157.98	3112397.807	1089806.061	3065554.721	1980352.557	1924386.804	2274872.213	655881.4445	771309.8516	860436.1341	1221947.779	764713.9481	561305.592	1332667.293	1766441.12	1418886.029	1747349.357	2553770.678	2671589.702	905798.4346	1831258.91	1864689.665	1104629.65	787812.9487	1972945.225	1052213.75	743633.5507	908640.0396	615425.8168	565831.6409	537953.1001	396396.0453	167832.1754	503808.3595	491448.958	684588.9792	684068.718	527518.6279	315868.4954	807988.6961	780034.4908	653432.3958	307177.6885	545229.1653
arginine	421876.7013	334165.4209	292416.3885	558303.0523	306695.3333	463620.9956	140268.5491	311500.3667	235164.4291	201877.5926	229148.3433	232292.2074	559754.5043	389215.3145	355219.6372	176001.5881	186687.5221	437711.6063	297601.7307	460488.4473	429272.7728	248583.766	526507.9467	108837.8242	486466.3687	92273.75768	304877.8207	143742.9042	235658.2442	277199.127	527315.2623	368021.8217	1032128.512	511693.9914	486217.556	519739.2263	279137.7465	132932.649	342453.3057	315051.8862	316133.5769	64770.17624	399059.5333	462674.7442	266960.7958	361036.3546	187660.635	327360.5774	408399.7813
ascorbate	314831.3315	399900.1921	417305.5455	325923.2168	580572.2136	370400.1041	451822.6771	460724.6594	305986.6106	605403.3333	326568.4633	560177.8305	753433.764	710759.3316	656024.6957	399776.4218	450817.2384	408522.4638	328901.9953	666180.9793	386311.6497	527128.493	449925.8113	484056.5195	740683.9551	487242.8239	576548.7362	614993.0173	308135.813	406771.8531	848216.6122	327660.0294	408599.3563	352975.6624	395239.4474	433959.3982	273099.1284	410549.7511	280999.2113	333890.3611	415273.7904	308681.4011	257556.2483	353028.51	342531.3549	446286.7237	305658.6714	280398.1518	339278.5159
asparagine	11228150.59	7357367.898	6684358.739	10449611.19	5509905.162	7566321.759	6380440.317	5428085.935	6054688.375	11384004.85	6188289.036	8503342.208	8481104.228	10296060.24	9222009.913	10426692.99	8518706.744	11026698.79	5209568.927	9825504.216	7583249.826	4861809.208	12019207.98	3740329.582	9636869.815	6598213.774	9945553.904	3028615.407	4140261.44	5693720.472	6139220.608	4923027.535	9951046.853	6914554.526	5590370.709	5091234.716	5566174.907	7334809.904	4880908.216	4614436.817	6063725.106	5323066.59	6056827.124	3670881.63	6376997.096	8335721.963	6445571.921	5762996.604	5456851.702
aspartate	266997.141	198667.4274	176387.6965	204748.8155	235590.2395	144749.5723	264261.7248	116397.3228	488511.3245	349212.8488	139650.6109	130293.7816	148932.2555	298418.7092	215772.5377	122395.298	126461.2215	251661.0863	121724.0218	177855.0929	187433.8337	291392.3093	153115.2785	179563.9051	111495.0273	124410.3924	65131.08149	138325.4925	99535.09881	91262.54045	104633.2017	121565.8092	104086.1173	76140.00951	103307.6827	81586.96109	89589.09579	123111.2566	110865.4434	76179.14411	85428.15126	113916.5922	117638.0575	120465.1208	38660.26886	98236.5383	113635.6233	88809.81966	104984.2041
aspirin	832720.2834	1052772.663	768775.8393	847732.0886	934625.1326	844316.7168	794899.634	793895.9745	877432.1324	765190.9583	827874.6859	771627.6707	848262.206	799172.2793	866512.4976	918050.1329	794477.4327	853711.5425	807807.2957	813212.9837	919432.6658	827320.1615	831838.7742	754845.0142	866454.681	902513.2773	876613.3146	1022557.188	867397.2759	706904.8918	699533.7852	638916.9524	659334.5633	582011.6521	626035.5413	580827.0915	635867.9487	634264.6371	729223.7208	661110.2669	776025.1615	666439.8718	688378.6458	714162.4819	861940.3123	771628.4363	761038.8778	848526.1699	935359.9249
azelaic acid	6801255.318	5277435.407	5777949.793	6418524.089	8921793.058	8187829.256	4898106.413	7715360.115	7509307.072	8026591.66	6556770.63	11113078.77	10193238.46	24440515.42	13676941.85	11395688.96	9081398.096	7599664.67	4891610.457	10087354.24	19409331.51	18546429.12	6658684.701	6247930.638	9184449	8517771.799	7341171.875	6432190.475	9293975.187	5661462.878	6197577.176	6321373.055	5827996.728	5536755.584	6283915.148	7263598.956	6607777.815	4668470.414	7821535.422	5018577.867	4927789.135	4436247.752	3987948.182	5493252.001	3914768.694	3966323.949	4156348.578	4206042.14	7728515.75
azelate	3577412.411	2527908.782	2676057.723	2994504.923	4046234.351	4181772.953	2030182.729	3043681.372	3903520.266	3636196.732	2974858.512	4408656.732	4349843.686	11604819.41	5134491.019	5370762.994	4262785.967	3073507.347	2363766.354	4436937.01	7466492.491	8007377.529	2787576.475	2437407.587	4831630.328	3922060.576	2673280.975	3048227.525	4307793.721	2037028.824	2819695.342	2322397.716	2712694.372	2239747.249	2288586.824	3617399.989	2763166.36	2518662.977	3721611.668	2210215.695	1625094.935	2070105.618	1886020.406	2020026.607	1979193.392	1793458.991	1916529.732	1871194.489	3153418.494
beta-alanine	3039620.183	1878571.11	3317627.696	2635755.878	555031.5908	2895202.128	565669.1616	776107.3548	2755169.99	2767481.138	605625.2952	621824.2836	1953036.319	677160.7582	2816591.882	792520.3107	14919914.46	5838536.092	811252.59	596957.4827	667496.8857	704388.6509	667251.8863	5579709.563	5767477.656	2060337.413	981682.0504	1305768.485	997941.9895	857579.7349	669346.7186	3034294.594	4080511.004	4529718.573	4371732.698	2135000.569	4490100.049	1288168.848	799679.9171	657256.1042	3410858.628	5629152.332	451770.2942	4040836.454	3996708.363	713189.8423	4136119.141	2768395.019	1261756.526
betaine	1983321.735	3822163.839	5605873.14	2530250.933	3064361.252	2027421.373	3185377.698	2604483.429	3496344.165	10662548.36	2503274.657	2521108.321	4088436.913	5463685.115	1878884.078	2283992.71	2343312.6	1511487.565	5603822.553	6222334.268	3444010.306	4761398.456	3006335.818	2735145.774	3810847.614	5998083.758	5073534.127	4219719.28	2768626.923	4266948.956	8144450.446	4782640.621	4580592.052	3919534.807	5930409.692	8162049.385	2842027.451	2961226.744	2150877.784	5614478.903	2138095.116	3416793.166	1189047.429	1517843.946	1631821.057	3336846.616	2018913.738	1419087.379	5520241.501
biliverdin	3422296.874	5029107.561	1423069.363	3882515.554	4964167.37	4652553.772	2219164.586	1630555.874	2262611.802	1789873.719	2793575.779	3130571.333	2621599.096	3671850.166	2907347.071	5436313.701	3557256.03	2959817.349	6496687.968	3038273.862	3972040.569	5205045.157	5616236.852	6152204.782	3814390.091	5985831.646	5400763.931	5089271.82	5612630.284	5723026.806	2150378.078	2566979.201	2720897.242	1226583.795	1963142.427	3234644.531	2675029.541	3709391.133	1160532.181	2056674.673	1629206.886	1469386.345	2341946.838	2820259.546	2187006.02	2222509.157	2905270.155	1668723.222	2494935.872
biotin	99343.51196	653114.0193	217045.7816	320689.5846	60788.23055	231795.1899	194675.2491	291254.705	262183.9989	678941.0146	200685.4921	233377.3377	774592.841	270912.9027	140873.0995	710561.6763	433129.2814	391253.4355	499347.4979	159883.8163	405259.9373	106739.5414	136685.3246	81306.10911	179072.1949	109535.9941	87210.48321	114501.9911	69236.30966	101780.843	139891.3879	62357.09252	64385.49399	140704.402	210579.7431	377925.363	122955.6925	85405.49778	48711.37154	80584.56094	72348.01999	79242.46655	113957.4993	70798.10798	113427.2711	56515.83469	160956.4228	108435.4262	1042418.11
butyrate	67777.92284	125347.4066	77546.00595	131821.2472	92197.62344	71879.90725	103229.7215	47647.25029	77686.76203	182730.9077	124422.2062	144419.5096	64674.71905	230958.801	148622.9461	139876.1973	45084.28849	121140.4632	57215.29319	119767.2557	123822.77	140323.5201	65293.0575	47274.2546	125736.1476	184849.2702	98267.86583	90746.07844	149461.9702	160605.38	123318.6532	172241.2857	113484.4127	81031.80405	176744.6648	188706.0337	218021.838	143072.4224	55679.67263	171801.7877	369045.2956	94767.62513	687856.191	183345.0442	136787.0497	87951.30042	192529.7512	279128.516	62140.70982
c12:0 fa (dodecanoic acid)	2034035.741	2141431.268	2327378.963	1837896.126	2488480.148	1794064.458	2534368.307	3127023.174	2634173.44	2806749.43	3454127.172	2929269.238	2986172.11	2923122.312	1964319.549	1762174.088	3082529.058	3439712.18	3281389.195	4420896.729	2532806.828	6596615.297	4756191.05	2913272.068	4695999.394	5302882.49	36272830.45	4170288.75	7433976.49	12991740.55	8073777.425	6815846.415	7203654.269	5311728.616	7525456.261	6763007.882	4502575.661	7872512.316	4832724.67	6219330.844	5437642.573	7039398.289	3592386.329	5284437.361	4565493.344	4137305.194	4215027.881	3524693.912	6958701.219
c14:1 fa (tetradecenoic acid)	1880879.916	2278234.325	1346862.966	1732205.423	1975361.292	1271899.711	3356140.165	2338529.678	3546862.088	2959810.204	4336894.629	3457293.463	3237923.406	3925857.978	2258659.553	2737618.888	2522898.782	2306864.155	1722317.252	2107809.95	2877126.268	3107318.678	2488858.284	1677711.102	8072041.605	7966566.799	8390848.74	6252974.002	10949605.21	7671227.338	5420788.198	5198374.171	3632393.93	3312532.669	4360846.988	6193380.083	2189997.614	3153585.139	1981341.076	1995647.767	2040145.018	4666256.926	1716772.266	3204937.32	2182879.717	2119886.95	2861503.176	2787135.142	10038196.97
c16:0 fa (palmitic acid)	169346787	167437069	180464831.3	146327564.9	172985777.9	129159080.4	48770322.7	179430040.1	231843238.9	94128976.04	134978061.9	90100153.18	141334140.8	132559937.3	93308952.22	180404903.6	161667867	215177552.9	226437445.4	123797057.9	127742767.4	160282607	47945983.07	202543319.7	265082495.5	283762809.5	328702606.9	268818454.7	5443571.433	331519291.8	148378918.9	193262842.6	32608865.86	270059484.1	227359109.8	107383046.6	171789569.1	32836382.77	79724758.36	55352997.83	138656924	109741839	73710056.2	35078460.38	31608501.71	93365853.73	68099935.36	63926964.96	192589606.4
c16:0,oh fa(1)	478241.9307	754130.5064	565517.943	347314.7949	518448.8724	517481.0789	763356.4906	853413.6562	1034861.568	1110863.2	1012774.349	1204906.934	475696.1207	608805.908	330277.4522	380495.0505	505872.1207	356537.8333	1132494.727	1365989.289	825846.6217	931437.1085	986042.0919	1051020.935	1159450.457	1483859.465	1392317.765	1390733.782	1026386.199	1354934.206	542626.6174	378111.1997	406391.5714	414009.981	557154.5964	405347.4751	365064.2801	275194.0675	310094.8707	280896.74	319258.7804	342943.3137	227446.6066	262691.2213	239957.9564	270130.865	292533.7479	258420.1349	283076.1223
c16:1 fa	211284761.5	301785790.9	136146288.6	219775074	215637469.8	136044039.7	169640314	128554536.2	249176705.6	74278934.08	227730496	162579359	222527869	273732768.5	221066804.8	344261192.1	86349202.08	160432778.5	65935450.76	45677244.33	149042309.9	312685532	60853753.59	132116508.5	445157948.1	388861126	534928882.2	386593272.5	785052085.4	439868529.7	327081142.7	484984684.4	87503376.43	474431651.3	590025104.8	634021166.8	129155141.4	63779994.24	63753532.65	58603405.99	80208010.98	72970785.63	39531657.63	88797114.33	34481182.18	120084395.1	94055453.9	110629254.1	620113636.7
caproic acid	448540.3853	269350.1833	176149.1014	546831.5255	401689.1819	329899.2931	521199.6835	385432.4392	558128.7427	559841.8174	421831.3058	402187.0748	469031.3367	537447.1918	468763.7682	388553.9468	1631636.011	3072667.04	358915.5035	619112.19	382348.6442	250760.714	542813.3912	383001.8522	1081274.301	1102842.728	722947.6582	521594.0062	364083.7136	317618.7369	656330.116	815100.1623	3206483.389	850197.5144	632816.8668	1186754.775	505501.6688	837485.0418	793638.2224	577900.6299	644929.3107	1055537.917	2171248.261	1549667.316	924556.6094	951985.9392	892371.3623	885731.6794	507385.0352
cellobiose	10316448.97	3218055.534	3476209.316	8143338.666	5878278.981	6824222.867	2935431.473	5913768.777	1805517.068	5250798.93	8537079.514	5783435.026	12876751.88	10516496.57	13879909.24	10966598.92	12205353.42	23076464	6113648.765	6407867.319	10374599.17	7462376.409	8458495.874	4083717.987	20715179.42	8074018.269	10324418.31	8443770.417	7689142.944	6552820.786	24984863.83	28957753.23	47219941.63	29446337.5	21692595.68	32765483.72	20426901.2	47505621.37	21244302.29	21969321.4	22625056.86	34005515.74	66859577.02	38446502.23	35010562.55	21077375.57	23859396.1	28465960.39	24137844.16
cis-vaccenic acid	3688320.085	4018964.988	3208789.865	3433609.628	3668108.169	3381055.956	2903526.562	3232332.996	3421816.673	3011523.021	3043422.52	3193317.011	3108980.577	3083612.506	3116649.111	3071941.729	3347714.444	3068367.774	3164143.564	3129979.799	3328609.652	3264972.933	3134841.802	3337482.095	3119820.07	3123433.236	3096102.361	3241618.242	3024039.989	2786075.958	2167526.994	2123804.422	2237880.621	2199075.331	2125365.126	2524184.11	2256652.827	2294495.518	2316335.345	2331565.064	2457923.776	2517356.351	2448921.993	2394428.519	2243884.836	2716284.733	2454311.228	2581149.377	2813797.392
citramalate	6227965.555	4855585.134	4393343.285	6647936.764	2780553.709	3043307.712	5248344.76	3944403.762	5807037.937	6326010.592	2550494.747	5145723.847	2495335.288	4778388.894	3408368.625	4639593.213	3229253.953	3090617.732	1516289.798	5890220.954	2321955.505	1892375.988	4118732.306	1778690.876	3642613.038	5199540.117	5445152.426	2837301.151	3677893.574	4532427.131	1235746.022	1208180.586	1416502.844	1910138.22	1195928.773	1066534.26	2528838.537	960317.3844	1831711.344	1118207.369	2370647.721	923707.5435	776861.8142	968588.3888	892604.1938	2453909.753	1784299.482	747491.2459	2001808.289
citrate	17482374.77	36683885.95	19875616.99	35165244.32	12377558.31	8249247.572	4056249.819	5259786.803	3857960.986	3062093.346	3363840.841	5739248.139	34609692.03	20071415.19	24264731.2	75000487.58	23645430.24	30407433.24	12647065.07	13191128.56	6839133.661	12275154.32	23297030.59	25920496.52	3659381.455	3992614.808	5781695.47	3185807.277	2323023.116	1853336.286	9859279.168	15658593.43	13180767.75	20245265.91	150545875.9	9800828.713	6380379.2	3380625.517	3184290.022	2724337.278	2672809.269	3126971.911	2358777.925	2677268.675	1968642.541	1902458.674	1966563.098	2407111.308	442566.0111
cyclic gmp	910361.4975	785706.716	719620.4221	900322.2827	817876.2129	861554.2507	1012580.491	801475.339	1113919.171	935861.6286	746046.2578	997576.6473	929209.3297	796390.0128	983659.0711	1140910.876	1050263.165	1241688.125	831358.9143	808695.7327	832894.7899	782793.4548	1234688.44	755974.4298	1144246.418	1248743.796	1417068.964	903526.6724	1161546.639	1350071.745	504710.9743	615537.7244	656371.5259	540306.5951	451674.7637	503675.4461	890314.9886	831264.7313	380749.8253	420736.8829	717432.3378	510456.18	706836.3575	497557.344	587707.8357	616494.5857	419687.2044	527765.5349	212896.3787
cystine	2882249.715	4517093.643	3585360.908	2068340.723	2790233.715	2606081.519	2315806.3	1349384.813	3099146.42	1211847.129	1517133.756	1823493.209	1123301.838	1141047.261	1136270.711	1815240.107	2130081.579	821505.0692	2511889.313	3053568.655	1488761.133	2258363.879	3047140.896	5307470.311	597181.9015	1514631.098	1141269.407	1137575.852	1040850.391	931982.2328	1485531.498	1045865.083	930036.7093	1257115.755	1283731.486	890337.601	672909.0648	313282.5823	317824.931	442675.2248	550534.7031	324193.9528	282469.4069	218302.4791	274656.7692	196318.7512	195055.2	210349.2589	134431.4632
cytidine	425487.5787	829066.2231	757363.9304	545732.2117	330472.5463	644126.8743	760406.7817	604015.6331	906906.4325	835515.6725	719686.8298	755728.9415	1574081.057	1373573.76	873221.108	2028729.624	782648.6358	1152833.207	970217.5671	795790.6141	902857.612	692714.2916	1186901.252	755299.9398	1313743.734	630552.5273	1090764.118	680378.4278	904377.6211	941219.1948	746424.6384	626653.4022	1143836.163	1178964.492	1087333.984	1784085.462	1131385.961	1164841.853	931619.2531	991376.5543	1138251.018	1064572.844	1369172.23	999375.1753	1000591.754	1455301.298	1045066.793	948740.8261	1066103.203
cytidine-5'-monophosphate	9803577.724	12849642.45	12188966.69	9906202.525	8734204.635	7992880.379	20423433.32	9724088.758	15871853.78	13630534.2	11404321.88	13865528.88	8174187.228	9854237.469	7533861.772	9325677.601	6777035.177	5409109.439	13000191.68	14105824.44	11796107.83	11301358.69	11554232.54	14670135.57	7714245.862	10602254.93	11130061.33	8523839.108	9790130.752	10207863.12	6739498.923	6135889.475	4966526.223	5181515.638	4520717.916	5087216.914	2381393.459	1327952.919	1520519.182	1492904.841	1392359.661	1127626.968	1449235.912	1967840.337	1901686.188	1772640.654	2270414.411	2280801.331	3610677.874
cytidine diphosphate	577233.8498	353613.1746	619975.4782	696406.449	678502.0508	656783.3275	655116.6095	855380.3715	896525.4318	993522.5443	802125.1585	699767.3462	1127070.94	910412.9906	899110.5781	638692.5554	378659.1395	1587944.301	754871.1864	548527.9363	756536.5337	632395.1089	500457.3992	397345.242	713838.7443	447656.8119	420368.8664	529190.3046	425788.7064	481982.9764	921924.0814	1075752.589	1258649.634	1073629.289	765235.2265	1002137.073	242320.7446	283211.0884	110374.4749	128762.8479	181597.6911	181668.0287	501335.2442	233236.4002	193884.5935	170354.3483	167924.4686	202269.9306	221655.5159
cytosine_1	19709308.54	65429948.75	60137948.39	31557495.17	68344480.92	21829565.31	130215879.7	132610979.8	226378458.7	111094.276	122180637.3	141009.7069	10021255.65	43374655.45	35608224.72	70491389.37	32029562.31	26588997.63	64116435.95	73978175.96	39907783.85	67776180.06	96777360.42	84162060.54	5599105.251	12314845.8	5991041.608	10283446.19	15920891.2	15056885.7	7182555.143	13145938.39	23042321.14	15334903.98	11245633.69	16911959.36	116141266.9	34951950.9	14107224.69	133213847.1	97593659.03	31052889.54	23693553.23	19426192.03	30858478.51	44692484.73	37549574.05	163673.3754	7432692.19
d-(+)-glyceric acid	6881659.441	5192310.864	4043017.25	2101413.549	4176028.918	4008705.154	5167918.47	6121388.961	4948775.697	5168316.977	4040215.628	4321658.922	8350519.377	9456865.1	4945036.107	7484710.729	3655463.555	9767055.786	5244611.497	4631964.318	5226423.848	6512804.621	5024607.167	6207899.67	1995141.519	2914749.259	3734787.318	6225209.974	3671644.04	1906487.036	1461599.723	3327077.367	2822353.723	2118416.515	4569392.381	2333705.056	3622140.557	1910231.677	6824446.495	3871695.258	4841927.409	3510981.617	3057393.34	4226135.705	3744670.029	3330261.898	3662273.832	3416813.623	5559782.839
d-(+)-malic acid	23601437.01	34489418.04	21767353.43	24071210.43	14732425.32	20220500.96	21289743	8751001.269	15378472.57	10552897.75	13751532.53	19709211.06	14789976.72	12198842.73	7002691.439	6606554.712	9808993.737	5756524.575	20560720.89	39760333.45	24164832.78	14619626.57	14309123.48	14345624.05	3356098.086	3802099.108	10728677.2	5126307.356	3267576.178	7413964.908	10007669.66	10821022.33	6737294.947	7408119.67	7597480.259	6833423.502	4758870.629	1622938.06	1213590.241	2626052.815	2521171.837	853359.3546	1427108.994	1066281.131	1492844.748	1441850.736	2629084.837	3216826.536	2159526.298
d-2-phosphoglyceric acid	3179703.035	2716027.454	1823413.012	3762863.061	2789159.139	2119342.164	484791.2183	1533789.176	1697783.791	1292474.025	2868816.189	969254.5505	3788766.687	5226315.301	4509331.518	2694206.347	4875973.84	3446508.464	4107398.961	1198906.225	2122949.893	1227380.485	2277701.217	1137636.869	2095176.919	2059395.613	1572338.835	1044960.328	716242.0357	639900.5917	4171020.97	2218043.353	2823770.495	3458534.68	7409235.945	3249792.858	1518569.491	1149821.192	1989045.087	1259882.332	1470655.578	1661068.534	1166712.846	1098616.599	1167106.965	983415.3474	2080785.185	1189641.578	1472203.59
d-alanine	1454790.336	1957661.406	1100233.974	1580228.899	1431636.143	1092419.958	1497947.073	812881.6134	1277103.127	1914838.802	1522417.056	1891261.959	1816139.708	2033311.41	1619429.776	1593134.817	1554953.437	1274263.045	1586147.994	2529062.984	2333381.768	1575418.721	2612284.285	1661796.744	650018.6461	1525898.799	1097376.609	1192628.452	1199982.586	1573364.759	3095656.054	2412173.294	3134354.342	2300783.386	2397405.429	2310700.396	1156579.788	1292786.094	1506276.431	1664906.225	1587942.105	1073558.635	430671.7339	995041.2104	962110.0783	1932149.548	1252473.236	1030607.179	1600629.145
d-desthiobiotin	1592486.32	1818563.381	1378151.925	1369985.885	1063223.028	1225878.715	1191048.386	716492.3388	1066919.304	1091222.564	885617.2302	1076786.474	477239.5837	758083.6325	902326.2183	1328086.556	930264.1693	839205.759	1104429.815	1061622.136	1539630.162	1312982.929	1855259.978	1266081.501	800237.2962	733262.8162	334015.1849	747791.9344	279954.792	271141.8885	832173.3325	957795.3929	1035936.924	927812.0346	567383.575	728877.778	250664.6617	331032.3532	703721.6881	656331.2164	234685.3598	823608.4123	816094.5665	688265.5167	665751.5465	780060.2911	651100.8378	715561.7604	673512.332
d-glutamic acid	5502648.005	8730773.994	6221146.097	6504715.21	6228529.692	4589776.857	10901078.68	4146087.144	10482115.88	9145916.074	10262676.72	12152896.38	5878107.844	6501738.322	6033462.64	9480749.044	6711376.646	5359472.933	9355099.578	12839229.32	6866365.151	12487418.36	8774097.594	15281595.84	1914328.788	5014550.479	3408704.472	3321988.78	4501853.343	4108032.145	18216031.73	11952606.15	16066186.04	12925941.19	13305611.32	12822855.18	14817393.43	8095741.423	11484641.93	14706719.37	12215485.97	7813921.686	5279831.145	5461523.18	6700828.321	10390900.24	7801742.127	5943705.234	5583411.934
d-lactic acid	122927599.4	170581218.9	101299745.3	142808913.4	76470064.72	83897734.94	112887607.3	83315682.17	120867432.1	103405675.8	88628348.31	160596609.8	116072192.7	103649205.7	83615.26554	127655401.1	263659635.2	95872050.08	123304168.2	187516820.4	155744227.5	84644464.17	218999395.3	117781993.7	31560968.94	46750433.77	35487183.56	25971530.26	38011383.26	35965738.62	39959139.49	33505033.9	52244327.72	34214323.02	40236527.54	40727052.92	11166133.77	25834838.22	28540240.99	19334954.33	11720382.56	38418387.63	48452479.46	51291598.66	54975691.38	19237602.83	28022950.09	35841946.58	65805950.74
d-mannosamine	1734048.017	1979145.809	948011.5706	1242877.922	1344324.157	1482087.517	1538042.513	1070153.875	43253.9127	1836239.196	889803.5814	1318272.6	1172596.611	1812800.85	1947848.913	2293278.638	1601598.709	67102.66199	1147673.641	1867345.717	1685407.946	1403646.093	2532948.053	1381578.751	1089096.043	853755.4786	760350.4645	847869.0121	656523.33	937713.7598	1279043.325	784932.6972	1492004.087	1188563.363	193282.4937	1203100.97	1926098.852	1203406.491	543223.6237	787011.4524	2238988.265	1096290.105	1148417.32	1216772.06	1131580.011	1903515.616	1160866.7	1319285.554	75518.7006
d-pipecolinic acid	2077074.852	1793083.729	1913836.139	1925028.91	2902918.118	2473817.093	2146466.528	3049244.237	1569970.413	2026164.088	1911186.333	2088967.089	1711018.09	2828924.007	2130570.459	2743546.228	3245794.276	3058757.055	2640553.886	2366116.363	2894317.361	2734004.097	2852857.579	2283310.533	1626563.275	1493417.622	1166721.622	1889136.835	1293540.933	1993302.614	2569828.697	2826267.828	3083010.981	2312354.427	1808105.421	3152782.25	2208174.558	2174163.477	2265494.529	2270121.635	2453549.726	2461592.504	2098218.095	1720959.492	1927000.892	2162451.083	1657960.152	2416535.497	1936279.782
d-ribose 5-phosphate	491040.3927	1121841.136	609003.82	528400.1614	465264.29	307863.6427	635431.4821	313354.7991	799651.5852	684547.3955	423770.01	607311.6839	997015.8114	828628.8329	710621.5656	1115107.08	1214186.7	608729.0512	969905.9655	1194112.487	610340.0382	508477.4884	714987.4011	337744.1462	217920.3811	498763.4582	198050.7139	168466.6512	310153.3993	282954.4398	483682.2717	366395.2825	438732.9211	435068.8107	526554.6657	608261.2052	371105.3848	505218.0607	456227.3335	359868.7993	443903.5088	398640.9309	443224.4109	497480.2751	491766.3619	536560.5659	516061.5115	430988.6554	665409.1067
d-ribulose 5-phosphate	1236028.565	2464373.698	2293092.626	1465934.122	1530370.391	1297984.32	1893029.87	756089.9522	3536095.776	1671021.447	1194428.448	1459814.018	1644374.143	2015773.531	1779917.803	2854195.911	2481867.533	1040254.701	2258435.4	2317586.197	1415428.997	1541362.724	1716584.987	2391380.329	584522.6112	1382026.939	991932.3846	891813.3462	1203859.082	981043.6385	780842.2313	562632.2501	497601.785	733900.5376	1191133.933	914959.7806	175141.9222	380053.5204	180241.9318	161068.2158	118467.6167	206810.9342	64267.40488	126743.335	376215.695	442501.9744	181213.9584	337890.3442	538014.3463
d-threitol	5536733.647	6863591.597	5453918.485	5004960.424	3892458.264	5886700.071	4821079.394	3504194.198	3976737.664	5505100.262	4949813.879	7102456.973	4766017.039	6683488.179	6061192.827	6180501.287	8398786.052	5064979.24	5051357.43	8818664.936	4720693.507	4538218.499	7754340.734	4162730.064	2753949.371	2069282.584	2195609.456	832685.5116	1745719.751	2378664.869	3313948.567	3253823.415	4351844.053	2706354.683	3547335.52	3469637.516	303572.765	319470.3488	426844.8198	301211.2233	162131.5766	332801.8774	1127486.985	613118.9644	387804.9075	421172.7599	276723.5346	213003.137	1743589.717
decanoate	574329.3014	743282.0597	682704.8599	588700.2255	690146.8927	748048.0852	893770.3614	737606.0154	799892.1602	798403.7952	959301.4404	977887.7909	695442.2725	576169.4887	515330.7874	612099.0894	848640.8657	756239.2868	1097183.002	1071566.746	1067413.803	1274353.929	1497284.608	1208387.532	1189192.373	1219360.582	2246971.693	1014813.156	1475008.031	1237475.828	2124157.796	1385998.454	1952343.798	1425233.529	1576389.541	1439387.998	1590477.803	1510218.542	1556831.053	1619854.832	2025054.875	1635928.532	1145527.56	1676843.994	1706691.309	1425780.061	1867768.805	1314253.129	1872613.032
dehydroascorbate	505780.8078	456188.6178	490937.9576	595723.0496	529184.0358	501103.6961	533972.841	472374.1941	601122.7783	467803.1657	487173.1116	526619.2866	397364.5096	466456.2731	389561.4582	425098.0783	376447.8462	415610.1386	460727.9833	484283.5216	446869.1143	500640.39	651740.5464	528732.4153	421007.2004	507847.4333	462646.2416	554636.7483	505772.6149	487429.7443	371695.2712	378619.0424	377838.9895	591046.9342	392392.7338	419401.8289	509542.1613	385700.1431	442018.7383	462258.6063	380751.446	376933.069	399383.8367	387334.7672	408015.9172	428033.4251	432664.726	395042.5452	450594.4743
deoxyadenosine monophosphate	2976290.295	2599289.489	4035454.416	4054705.828	1207175.762	2300108.846	3613710.616	2403537.838	4903121.631	1790349.95	3173553.607	2449787.172	1690961.958	2666526.829	2264227.975	5092537.918	1266040.75	717289.1308	5401492.968	4601516.213	6341020.619	5279705.635	9422580.241	7634685.298	2530528.746	3150607.316	4904659.173	3538278.014	3798299.031	4625814.396	1216178.515	2231816.32	2691520.127	1736630.662	830627.3981	1614326.213	325289.7709	319770.3353	242326.6614	135499.73	446287.6189	282386.9079	967181.864	1231668.119	802109.9053	607026.8512	1046474.008	886801.3516	1791083.076
deoxycytidine monophosphate	609376.9095	822670.549	695944.2962	743716.5694	365116.6123	564681.136	631847.4121	364223.0754	467904.9349	463270.1855	264049.2581	281896.3256	309478.8732	657565.3764	442986.0766	814125.432	723482.4677	331861.6068	424993.4377	451641.1934	318879.834	407815.2452	766855.1243	636245.5016	322177.4342	545628.7313	612026.3247	410895.8807	327464.6437	515661.6776	417226.3603	432252.808	348302.8361	342223.9286	287181.0415	368472.2766	168984.4102	55399.04495	35833.10655	37131.24065	51055.84007	177037.5331	54332.72253	56193.13954	169355.3836	55033.71378	72651.25638	93046.5113	95856.87517
deoxyuridine-monophosphate	2303979.725	1247471.875	2131521.043	2360315.843	1138069.298	2286321.519	1452756.634	2054153.107	1900230.099	1273369.524	1605415.843	1697832.142	2883181.283	2310842.263	1959019.474	3691629.146	2384996.143	2990901.713	1520613.281	2572736.267	2758002.989	3079588.263	2097850.598	2141652.726	2937660.69	1439529.907	2505606.31	1822465.38	1680732.925	2758052.324	2303026.21	2336250.297	3945643.232	2648311.75	1847947.474	2451560.763	1765306.386	2052097.67	2372689.121	3044700.349	2355422.568	1680000.215	1684276.461	2519057.665	2065558.197	4140525.491	1773911.56	2870673.841	2678418.131
diacetyl	462145.3214	252385.2624	467806.6329	467917.6446	232558.8246	1311971.028	474260.6994	159000.0961	810032.0949	289898.4795	398655.035	266968.7787	206908.0266	463894.9285	670829.7119	366475.1737	243552.9152	345609.3201	326236.6862	83158.62832	463673.7467	533223.8693	248383.2973	165359.663	711845.3332	976957.1648	720473.1752	413502.1004	715690.2419	576007.174	1215052.609	411042.0975	353320.2313	650644.4707	427360.5744	189745.09	474657.193	262061.4304	295894.569	392658.3167	1287501.797	614670.2348	785347.6815	1403603.199	189003.9472	284847.1479	650323.2871	646964.5407	370783.7666
diethanolamine	130831.8246	398290.0382	149345.8141	130610.3927	353152.3132	129805.8687	580613.6113	185858.0491	452345.5412	231979.9726	266545.2923	380764.7806	334057.6294	214922.3538	179053.8398	439229.5953	237073.2222	373464.118	49215.33033	383346.005	175954.0044	354549.8005	612900.9334	421908.4769	111926.9715	334468.0093	97099.37774	134615.4249	318773.6537	94922.07178	174826.9906	106227.7079	327436.575	127123.4299	74141.5439	298024.7852	448335.2922	170656.8664	59946.69717	463264.1436	479361.5359	377084.2139	384954.6176	72199.39526	396826.5775	36889.2226	466463.9602	585986.3605	127514.0983
dihydrosphingosine	5166514.916	4197853.383	704704.7211	2116413.277	2268418.934	3018332.254	745747.6548	2949007.793	3876211.993	3546650.45	580949.4522	3891189.135	2027260.484	3130413.369	656297.8035	2383317.526	2991252.359	16395238.2	716979.6781	2938318.551	2288328.648	6092160.335	718808.6845	4112389.657	884996.3851	2999335.614	3592962.953	3150181.04	746626.8602	2274959.334	437889.1468	1733041.167	1011744.937	1371388.075	470320.2862	1563418.05	2315755.16	1816027.323	537703.7706	2086897.853	1810318.371	2346724.619	574701.9082	5579323.332	1840192.887	1870486.949	676924.7407	2474420.607	4080161.601
dihydrouracil	814094.1456	982589.7245	524693.3057	669410.565	583855.1367	669707.4166	736188.8957	484667.4521	482737.9141	870633.8001	468589.96	653915.1667	841772.7088	862528.1768	653337.2293	624691.3271	545838.9831	644500.0744	802450.1516	1323030.361	602499.65	739520.8518	1063001.372	1150119.71	439038.6893	664912.3094	429197.6603	876236.7118	412611.5196	694296.2399	639146.557	592424.812	780960.1021	598260.9108	709662.8597	669268.2511	775927.6883	485374.3139	568664.0993	875828.2368	911629.2805	498103.6019	413235.7216	561988.713	613344.0788	1333580.078	833515.5905	643255.304	2068324.582
dihydroxyacetone phosphate	1668775.839	1979702.623	1566594.449	1117799.792	1044839.74	932129.9099	2223332.206	1439663.939	2464590.482	2140149.2	1596694.475	2226619.091	1043973.227	1386963.179	921839.7223	644597.1809	1131261.774	508907.6074	1558303.578	1885752.901	1524572.34	1664539.318	1610421.223	2012884.731	841728.0341	1546502.696	1570776.092	1216193.329	1647407.121	1831365.16	542991.176	755841.716	598795.7392	549477.6416	315145.8475	692204.4459	275853.8258	238720.6959	72376.57375	84046.63542	152329.5509	89539.23477	280078.0179	200500.4892	171156.565	183007.0242	144216.6072	166691.8534	311484.8804
dimethylmalonic acid	43854.96647	68308.63284	84585.52154	118723.0646	59133.07531	106980.8989	115147.214	102560.7688	48100.76701	64418.80211	93042.20922	101166.0362	149574.8411	47998.94469	77751.96819	83475.54736	157558.4192	129817.4037	148851.6344	187101.3834	156266.525	172049.6422	82504.46659	174489.6571	409451.1474	263509.32	145401.8094	255690.0111	278661.4739	286759.8968	324180.7032	218514.7931	369540.0994	226666.635	251436.3233	166715.1187	490342.1979	337682.9381	726781.0432	698533.3507	579283.9056	437449.5625	418532.1858	215805.6989	314716.328	235112.8613	185840.1712	275616.224	219777.113
dipalmitoyl-phosphoethanolamine	6367625.801	4435251.201	3270331.601	5045682.518	3800754.25	3934855.567	4153989.911	4340204.057	7262064.1	20993764.18	4010949.365	5357430.709	3681273.056	2510314.221	2782702.686	2886940.991	2481550.251	1517394.681	5223234.955	22165052.19	2889205.229	3527981.677	5945891.105	7601693.257	2525365.464	4855689.838	4303503.095	7772586.885	5178634.801	6075353.86	1798484.426	2314498.085	4148376.043	3234506.05	3211572.244	3069577.512	3607413.995	4288084.219	10748572.14	3085191.982	3292525.24	3605475.055	1849500.604	3870735.278	7767335.814	2278458.682	7707680.19	2499131.32	2066064.454
dl-4-hydroxy-2-ketoglutaric acid	986514.4912	1962332.488	1217973.025	1299816.876	985763.4929	607724.3642	2735578.494	1093685.448	1883327.408	1851008.371	1392188.693	2174564.062	923192.6232	1345105.562	1035854.406	1296226.875	1234795.977	744809.6293	1351223.054	1854729.054	1200298.555	890976.7101	1436710.929	1601794.017	323580.6589	870380.7239	651157.7143	449876.6872	619062.161	599476.0946	1353577.516	1032097.041	1245331.552	754627.9866	563684.1087	781775.987	293918.3969	217070.8018	221553.2164	174235.5306	429861.0607	168608.6407	665971.6493	269475.6579	422517.5802	217419.6813	313605.6803	327145.416	299976.9156
dl-lactic acid	3582151.594	2135806.58	6041708.924	2420093.356	2266416.114	2499375.843	2211234.253	5000755.007	1987713.978	1226647.106	1019508.122	2670590.494	2533448.713	956136.9237	1236136.002	2221366.537	3633049.544	1943381.351	1608063.942	1884200.779	1294238.17	1820886.696	1534707.742	1239599.256	1114498.782	848469.8232	1272440.107	904254.1257	1950339.805	1071659.167	1367012.465	1443839.583	1457858.54	1450267.945	2877116.086	2059816.121	965745.7065	1187755.631	1151251.211	769113.1866	934063.8793	1826650.212	866207.7634	2002380.873	1494004.477	1099861.943	3151344.359	668372.05	1493553.972
dl-pyroglutamic acid	799963.2914	408409.4026	803916.2064	485105.5234	807187.398	618679.1332	635953.9046	1132764.997	1384174.149	1002207.922	1182799.785	1440934.114	435554.9402	1124564.354	860832.86	1052312.267	955111.3212	1252189.056	1144058.727	1226598.342	1186917.209	1110253.073	831326.314	1157317.527	675000.2814	836123.4959	863190.4884	723265.2023	795812.2673	504914.6324	976771.9027	925619.7762	1311969.729	1064047.702	1132512.029	1544014.995	4877286.712	3025499.399	3879765.812	3787530.507	5370776.559	4178773.64	3008994.317	2054623.433	2488295.84	2795704.773	2358783.463	2915788.446	1474050.642
dutp	1218705.922	571791.3664	521636.953	910690.1018	920864.1014	1050655.16	974559.7299	994177.8599	943077.9	961707.7509	1123594.487	1015360.157	2175442.095	1065020.999	1133032.905	705827.0126	810151.3124	2714747.579	657489.6321	737724.5676	820824.0226	1025193.732	1191514.655	1096839.402	1360971.857	1471206.383	1855226.363	2060394.917	1877849.854	1919400.856	4260764.122	2835523.09	2358446.473	2617846.854	1964579.369	2767921.701	1588799.547	2351416.883	2113215.387	2884380.118	3057956.506	2376319.703	2312830.632	2133908.544	1947086.746	1031920.272	1743743.378	1833359.568	1623316.596
enoxacin	2929537.144	2954030.878	3178820.357	3165271.647	4561552.575	3311281.635	3062382.262	3466562.065	3086023.274	3051187.851	3108172.15	3491810.454	3097472	3663486.851	3190266.507	4330045.969	3874689.79	2041468.23	2621939.495	5430690.921	3362250.644	3156174.442	2787673.575	3029677.319	3310931.769	2638234.823	2550065.264	2659217.798	3359594.183	2742563.246	2239644.511	2626738.327	2467184.152	2532892.28	3270797.003	2586377.175	2246846.642	3277483.824	2228784.261	2294169.104	2270585.224	2337824.129	1587386.127	1980208.279	2142260.235	3170960.176	1994106.938	2231009.356	2288893.567
epigallocatechin	4580193.958	2621824.645	2910862.675	4018021.566	7615726.637	3136450.857	22712516.02	15049678.14	18594191.48	10930244.77	11955452.17	15441076.38	3698028.181	4621878.065	14980001.89	33080227.9	13281071.52	10502602.03	5488683.155	4935443.182	10684061.31	6347913.453	10944798.1	7951544.367	21500237.59	17077502.95	5995303.337	7176763.299	18413535.44	10115556.33	7918723.981	11347084.93	7182837.504	6140983.469	2984891.305	20512957.91	39930607.35	24339174.8	74375368.01	73575432.68	120318275	24512502.08	56309897.81	26816842.87	39176063.3	19260228.2	22594375.51	45268901.14	54648435.62
ethylmethylacetic acid	233457.3833	540575.2124	547711.7705	582248.7321	679956.3741	547152.6668	716995.2438	694488.0175	668374.9476	549752.2376	628634.0887	1311610.168	150488.1249	1834076.073	1406069.065	2777170.041	2818867.638	264214.3006	298772.6776	698942.5743	170815.1534	309172.3647	570325.1685	209305.6405	390406.8255	700057.1781	522773.2764	268767.3263	574214.0588	609460.559	129879.9571	149049.2769	379029.9856	367828.32	165602.8611	256668.1023	341110.9583	138329.411	250318.2826	612638.0752	643002.9358	115979.2082	107909.6514	174565.9672	137022.7046	373636.8048	102084.1937	170723.5453	145913.5542
fad	1300112.537	1233883.074	832687.3462	1303003.905	660364.6044	1139184.921	861182.5846	893648.5795	1008876.171	871130.8531	835860.7353	979715.5984	989619.0362	909628.2115	983160.8588	1143327.413	1385658.217	1417827.427	1208017.665	668211.1298	1219894.381	986199.5023	1021624.678	938594.5031	721002.4451	507889.6925	607348.3169	545399.445	409637.8415	572528.4979	1060731.622	1342933.958	1286516.332	1125686.788	1034403.242	829834.869	743533.5882	690497.0861	592044.7545	607693.734	775370.4342	998675.2948	1001874.03	684898.7096	774090.8568	794218.7789	449973.7293	667517.0574	698993.0905
fbp	650446.5828	569178.2423	550057.2917	646883.9396	346806.5635	446073.7007	1051554.614	488039.8332	1167686.565	718822.6986	641099.105	895961.8498	644608.3381	571120.5959	665554.7925	467621.6082	868177.5492	473593.2454	441138.9538	779607.9447	499693.5269	443176.3302	413332.5419	533721.9931	544908.5331	562272.1085	965254.1159	391591.6569	547848.2612	789316.7536	342411.9634	390459.1773	504160.3203	447718.1658	396409.1507	420743.7405	206749.4263	612996.2076	425274.7256	370160.4527	488358.3185	594430.9899	527834.9581	450756.1926	555241.7996	771997.1447	429233.0396	478135.4296	667623.5012
ferulate	3786887.93	3544702.156	4597006.416	3650186.503	3333160.319	3606421.384	3821867.655	3436407.281	3558816.245	3533634.804	3643835.72	3713417.361	3455016.336	3358995.777	3814139.708	4083874.264	4414136.605	4024675.203	3745768.675	4000037.605	4260445.549	3841896.532	3588665.192	3933479.984	2876897.671	3074576.873	2933147.869	2864092.075	3174701.963	3022427.986	2773124.632	2715565.466	2583419.86	2843966.808	2687575.932	2876822.876	3268035.928	3068046.669	3554082.597	2773447.996	3163488.5	3079240.008	3141864.145	2991759.699	3512169.252	2874904.093	3235390.35	2662405.973	3214423.998
flavin adenine dinucleotide	2664282.215	2440540.195	1802466.552	2483194.415	1877265.935	2236719.318	1896132.348	1825784.978	1846854.095	1716406.469	1755515.228	1783263.521	2035007.239	1964838.512	1849753.962	2084940.748	2872254.665	2507615.981	2140346.593	1861842.027	2126269.57	1756839.779	2126785.61	1613790.839	1617132.932	1416934.948	1467085.223	1341562.928	1071733.849	1177489.847	2434557.041	2974160.745	3196677.23	2607249.661	2349761.538	2394530.774	1308371.304	1548089.718	1222014.882	1153751.75	1425216.705	1684705.25	2413612.249	1588012.246	1422774.348	1379083.507	1011382.978	1207073.138	958495.738
fructose	405655.2897	179750.6731	194988.537	261442.8267	350383.9535	455801.1549	1022375.008	752375.207	839132.106	897470.5632	1034877.413	1107470.907	502250.6667	673240.0866	437552.8248	432833.3417	941113.7529	1604879.335	729294.4132	105151.7812	719024.1219	606127.6412	1170000.042	866544.7501	270573.8734	242396.1425	329012.4542	250787.3017	352802.2276	396990.0376	55923.61315	213621.5659	74913.62036	101728.9439	182191.0851	186616.7491	224534.8559	322311.2979	577271.9506	219758.1521	239782.3118	555475.4213	567830.3143	786117.18	474043.6744	520620.7907	406747.3957	639414.2366	244922.6746
fructose 6-phosphate	1292681.984	1485079.518	1240976.358	1145655.115	1020413.366	1184375.05	581158.887	526789.7895	668291.158	451198.1134	663541.2166	727816.6131	484949.9921	545745.8295	623746.2566	751381.7268	1192330.329	625379.702	854921.2215	946169.7845	1018097.342	996265.8243	1961270.738	1078953.475	412037.8607	535070.25	467541.0372	337863.0399	298734.8469	276521.3698	1139032.556	892061.05	989708.7695	1321604.705	889938.3742	667035.6554	411487.1837	219544.5017	295949.0243	302639.671	470496.0451	368687.4187	292557.9837	383048.9525	205922.2847	138248.9232	123352.9009	352898.4159	321495.5956
fumarate	3109452.979	5873018.633	3968405.853	3606121.846	3072661.591	4486698.921	1923752.606	1044692.43	3019037.04	2924684.876	2539108.083	4405772.287	1824722.802	1634865.485	945960.7236	1686719.512	1325961.128	1545479.839	4492020.587	4596528.91	2615057.805	4374667.516	3973109.501	2994423.535	2049964.011	5126419.172	3347575.375	3766209.021	3031239.122	2360750.734	1771991.218	1171857.395	1623243.549	2201588.096	3167697.984	1305548.477	774623.6594	299212.6906	1372350.118	451251.2003	507763.2775	1454161.237	249983.2988	221401.1869	354278.4318	888659.1759	1758200.069	426188.2575	479778.7653
fumaric acid	415834.9095	568428.5498	91747.31561	506486.2641	255003.7259	434528.0864	346045.5269	133334.5396	144817.4513	234146.0819	455601.3663	305424.1997	346866.7611	620866.9047	258297.2166	871095.6947	351363.7388	416436.5279	165604.1878	441365.7841	508338.5264	653897.996	224021.7268	332839.8199	986231.8967	1580427.438	242624.3951	168625.9511	144224.3846	516683.9389	170559.6709	182618.0802	188642.4064	161331.8031	240726.1133	171434.8716	187906.7728	422774.3171	123272.198	259367.795	168353.0044	135951.6045	147167.0321	71722.60449	117536.0612	86013.98725	193086.4713	536444.7765	177067.0081
galactitol	181431.6652	301500.3093	208492.0283	187683.5627	186972.4593	227185.3634	178572.688	169987.79	186222.3693	251431.9832	148320.1768	300057.8947	114908.879	161423.3291	152585.8734	182820.0192	125284.5975	137714.2115	281647.6711	237656.5686	288071.7973	256095.9759	552301.4542	211498.0054	153418.8042	159986.934	183435.4999	138013.1918	80143.51363	282892.0694	183185.5504	127475.1126	237250.7224	122040.1933	133849.8892	137199.9037	50258.8351	103485.0634	279438.3202	149972.1225	95494.76299	197022.5949	96978.83223	120175.7664	79150.14692	41205.98468	79830.19681	82490.7452	76370.04333
galacturonate	5393946.907	4161429.628	3426893.455	4511634.138	3075320.046	3707211.834	3605663.33	3139585.38	2548509.238	3194193.468	2891063.333	3466803.933	3328707.665	2992675.784	3103775.962	2973962.57	3461340.115	3688345.878	2309424.286	3163764.632	2794532.3	1918240.58	3393094.972	1387265.564	2433048.373	1451756.552	1460645.159	894463.5059	948025.4432	936854.957	739514.2988	531695.3451	1117743.821	603524.2255	541949.5582	685473.0252	492118.2589	1002073.799	708417.5731	507300.9259	603921.2903	890203.4655	1621278.16	881837.2986	1021873.035	929549.9469	1010713.223	891932.5344	842095.4927
gamma-aminobutyrate	835152.3754	1372576.659	909461.0143	1044402.283	926393.4387	683981.1186	1646711.812	605092.1125	1660418.816	1331528.945	1589662.543	1877974.432	889031.3962	934700.19	776415.8123	1394972.039	921360.1401	793110.4638	1476964.206	1952892.743	1019842.436	1788377.437	1335813.109	2351768.416	921244.2731	600211.3577	922247.6462	1056013.612	1382084.228	1362617.132	2227685.594	1664568.599	2177481.184	1619517.031	1679497.396	1729798.007	2271757.964	1115857.79	1715302.001	612335.9509	1853365.51	1037665.391	871458.1042	849916.898	854962.4703	1763067.366	1301784.636	1056272.767	807325.8195
glucosaminate	299102.1402	61130.27904	83365.92529	113899.9472	312951.7857	301547.557	345379.1723	303499.3768	345789.4665	334993.7021	334840.2238	328167.0515	321462.663	132816.8158	255978.1412	251614.0589	470357.1765	268278.3211	380130.8657	333070.6747	424103.3891	320471.973	371180.578	329761.36	271142.116	337399.6941	384447.6173	347626.9033	377892.2079	337501.7712	79616.67009	342950.2833	294348.1292	142454.9404	292618.519	318628.5885	299661.609	494297.6416	592320.5788	346086.2144	385955.2009	733995.6898	647542.6489	674914.6562	415287.8838	551792.1633	279210.866	200017.8464	284428.957
glucose	3496218.457	4983820.733	1521380.308	1089178.205	2854981.117	5698222.984	3945948.384	5315048.872	1927979.232	18875108.21	1621146.517	1749847.044	3613123.652	9239731.285	2952281.86	1768052.09	3005814.152	2257551.897	1344779.757	9626541.282	2266822.225	1669224.644	1967665.445	3530194.067	1083966.499	5401436.226	2968888.106	7157834.612	949133.7546	1222894.268	779649.0415	469310.3347	733176.6817	880215.4377	1416367.985	2251184.736	764438.4307	2619412.832	3353982.872	3408743.017	700785.6171	1128025.53	1147058.248	1834756.254	379225.9627	4466593.764	1577465.429	2325064.894	1433243.555
glucose-6-phosphate	6642601.382	9104544.9	6301630.978	6169061.013	4079036.5	5145645.937	3240684.812	2074660.813	3520900.085	2001262.322	2344706.489	2677873.347	2043802.308	2401175.832	1895616.51	3342021.358	4069411.194	1527039.129	3628472.168	5121695.223	3716192.229	4072619.453	5116370.003	5259616.112	1294923.807	1951981.829	2052008.18	1130310.319	1321667.56	1215919.776	2024535.183	1428340.836	1124209.725	1727735.031	1577435.168	1369353.586	798906.9297	324778.3237	554603.433	499156.0345	495496.8797	466788.7965	118705.0363	282161.997	215563.1497	248253.4978	182556.5146	206423.4638	161392.3218
glutamate_2	62046189.03	63872586.49	62142373.07	69012508.64	55350095.62	59897836.51	65535776.54	37100385.69	73533214.03	63602782.12	45335938.28	54432586.7	40119307.79	45576666.7	47733695.42	62102077	44771358.67	39625666.67	42037978.58	52362683.97	45919553.21	45761296.9	56049920.55	44306102.6	17191705.35	28648145.33	27810855.95	17355141.07	24914008.03	26129380.49	60831208.94	47233003.7	54971106.07	47386732.13	51446416.15	45222103.34	38862346.94	28089563.55	35356906.33	32116213.45	35062426.3	30060214.04	18580401.49	20474403.47	26492254.95	37015924.17	27272188.34	23074888.95	18721514.03
glutamine	7859277.762	1907405.244	1506155.073	2313869.595	3890470.141	702551.1606	1996454.937	271899.5451	6522042.838	3397690.969	1042881.121	611678.614	774500.3888	1248769.264	1651062.183	2473229.33	1081993.111	1265710.773	2125683.459	1758860.784	4596865.61	14840994.65	7605672.48	6444949.824	994332.3463	938550.6292	808098.3559	169552.8564	1261196.991	1121247.655	3243277.661	2148148.521	4495774.635	1975795.775	1510246.116	2233057.499	4295433.858	1195458.531	847485.9048	1791225.372	1623098.666	698233.5988	944713.7037	963108.1283	625950.3052	1464176.637	1196390.281	691332.8536	421075.3078
glutathione (oxidized)	984848.6461	532243.5723	530541.2332	708402.4257	805535.0828	775451.3534	2663136.497	2704344.053	2693314.281	2011901.528	3044987.494	3072263.725	445449.544	545323.8876	2461861.35	2813396.785	2008095.568	855536.0919	439400.8159	510379.3904	976739.7857	802399.6112	800415.0397	487359.7898	2276596.368	1845265.428	1209778.281	973579.8865	1375635.992	1705173.673	592861.2216	419485.7935	388757.3518	482691.3062	123561.4854	565240.8218	4063333.145	1185599.73	3064053.152	3646638.032	3708992.739	1723734.175	918259.0515	803501.9395	919267.8383	1007799.742	989201.6954	1288349.369	1795438.154
glutathione (reduced)	3250736.608	434041.2448	1069838.096	2605674.879	886113.9818	1617329.193	2161107.837	3889005.163	1157668.597	3125532.952	1935490.256	5000575.01	1718278.103	2182230.811	1610870.881	2917044.635	3581445.179	2128398.465	727528.5644	2041261.403	2555469.741	1107410.729	1819542.794	656563.4255	4580469.478	4196615.723	3665819.03	2757232.73	2163839.023	2465633.534	1939455.614	2943699.461	2312453.835	3836907.297	616592.5246	4352405.538	15602423.91	11071663.22	9389661.377	7317027.039	11195268.26	18921965.64	4802932.93	5105563.251	7698520.939	9194713.717	7591277.281	9346679.772	5654202.811
glyceraldehyde	12177722.99	19343970.5	11453479.44	9676359.889	18163431.95	12732718.93	17451178.09	16484304.84	20824517.62	23926767.54	25071068.03	18166964.9	19188138.4	15635099.2	19370718.3	18987539.92	15610734.02	23133090.53	19003195.45	33810122.59	13312992.83	31815907.16	22706493.89	18880591.22	18284407.51	29995126.53	23006652.17	22201536.7	11878012.88	33741644.38	12394399.57	15664010.01	25410094.23	13609671.83	13717078.16	14902556.41	10485339.2	17831943.56	17731315.15	17834630.38	18871791.04	19136114.98	13204820.32	24333526.91	15321558.84	18761204.55	18493666.63	16950503.53	21348120.59
glycerate	21651217.35	36040364.75	22852361.05	24605849.46	27711567.81	19774360.27	20853555.18	16547389.01	16228373.36	25676259.76	20283211.55	20398230.54	20308109.78	18443710.41	28434908.29	32147338.93	25384693.88	22923473.15	23784633.37	23245161.27	24804398.3	24603846.84	23989362.51	17295886.5	12328572.81	13348770.4	10788790.39	13207574.67	10802939.37	14580265.77	25946972.74	29643320.13	28852799.68	22853909.94	27765421.94	38771423.4	20110032.66	19237654.8	19259732.58	19403482.9	22268105.54	22823059.39	15802339.21	15147794.75	19885170.96	22963941.7	18447198.85	15381043.99	7899642.244
glyceric acid	3750783.075	4047789.851	4664209.481	6221461.523	5184149.838	7371568.505	15067494.62	4677939.251	6962190.609	7867889.544	4670673.118	5138195.537	8677209.063	8500074.549	4411550.458	2837092.289	2833422.093	3480072.789	5904046.315	5699906.234	4651496.761	3434023.044	4746257.175	2842239.951	4948882.103	4577635.897	5598963.147	3447075.009	5167529.993	4816741.198	4578265.588	3053244.268	2352531.239	2091497.466	8806090.365	2653227.351	2953499.2	2812724.994	3060534.622	6565686.348	2261915.768	2969522.025	1091208.732	1681289.999	1834686.652	1655570.792	2334600.709	1474122.939	2467946.122
glycerol -phosphate	136188.9525	114835.3206	80823.54375	121637.6067	228572.4522	210061.016	123897.6593	172745.8177	167548.5166	140225.2376	127438.7806	143318.0455	208231.8859	45478.53087	172359.2226	266445.7717	248895.2302	197605.6311	161671.3113	69458.4158	136362.5559	90498.32338	145666.2702	86339.04009	133230.2312	94479.17351	156486.6248	177748.715	299089.8463	199765.6345	48460.68455	35899.15165	78764.40276	118222.9193	66098.14678	72547.1726	102221.9724	121144.1158	81582.7727	76695.86018	74847.89194	60745.58462	116457.2369	81503.09913	95061.60196	30333.4715	148924.0163	135509.881	332931.2653
glycine betaine	32592902.85	31426008.47	28860209.47	37461522.99	42591074.98	51724328.45	33157729.07	16929722.77	41937518.23	42644890.74	200596813.2	30654188.34	63306218.8	95218432.8	81584726.37	23767415.52	32950679.81	30005961.31	36097089.78	120039598.9	54510639.04	29461153.09	48736221.55	31828268.75	41200487.6	35213390.42	34162759.98	17091734.39	18469515.4	24748500.75	47690120.01	37857603	46243973.19	24613861.79	19619380.64	41223302.66	14434151.19	9798404.724	14422246.16	9278395.132	5878436.438	14569478.8	14866359.46	14666808.06	5585920.656	17070227.61	15022104.22	7620481.556	6776419.038
gmp	2969256.909	3035813.499	2953653.34	3156895.219	2313077.926	1905028.118	5304431.849	2912476.196	5173222.723	3422374.359	2929440.386	3432854.157	860084.6922	1230974.907	929415.6551	1584352.34	644059.7052	384813.5311	2287380.373	3150031.577	1778880.057	2438323.44	1730848.472	3055669.657	1758408.254	2574606.633	2700449.708	1489305.983	2517681.663	3396966.796	492158.3783	325292.3815	211914.8674	323353.577	201200.8167	331095.5551	318294.3899	62176.26896	123453.4525	98839.66952	100889.8863	71990.10945	332850.5499	131963.4641	454235.6105	135577.6713	162565.8528	138823.3962	262202.645
guanine	103025133.4	133581612.3	96926401.41	121717550.5	69157469.77	72077006.45	79929715.43	39656763.64	104140989.5	82191227.01	62180068.39	115250310.2	113577614	83387904.7	83925822.93	127224471.8	135543823.4	74582761.19	125139414.4	134578257	111790239.3	79901071.01	91572587.09	82355108.8	54596166.69	65430800.35	61471519.71	32089507.28	57091292	44189621.12	19781069.08	28510657.41	27138485.51	33879359.09	52086596.21	37029565.29	10436175.59	10666663.04	20836406.63	10330945.95	6725944.931	12864370.4	10634379.73	12177369.34	15337239.46	18381475.88	13610798.98	16301084.89	81945847.12
guanosine	77668195.45	149310035.6	73391870.25	93082110.65	55685115.3	40080176.3	73582622.68	38372606.29	72898194.63	49547877.76	40279416.92	63630544.46	74847963.56	40353896.17	39729901.71	66819873.7	68462311.65	36800576.24	60059169.44	61260338.2	50854997.73	48743008.71	58882397.74	50879378.47	43345577.25	70673304.63	45668419.42	30201818.44	31873876.09	35843249.73	20937814.11	22450016.56	23740069.92	17900782.46	37111325.03	24154793.3	3549122.314	8334725.167	12629616.51	3573434.255	2535237.91	7240603.028	3543718.64	11098148.51	10744925.18	8999531.524	13071532.95	8217460.226	38474146.05
guanosine 5'-monophosphate	4608098.696	4391328.849	3788745.468	4234697.765	4467695.246	3142283.967	4448952.425	3993042.605	4602057.929	2866011.912	3952365.695	5365675.976	2381136.43	3109212.325	2038136.475	2735997.195	3444312.435	2836680.282	8887922.519	10444406.82	9462450.765	8133177.012	9754205.939	8975118.346	6081785.32	6077464.85	6665308.034	5387989.731	6944704.39	13271907.19	3880726.874	3469172.267	3623150.744	4550545.535	2108069.682	6989195.68	2231123.834	1971254.118	1241206.616	1125114.967	1801478.062	1985432.919	5343497.669	4552428.738	2703532.24	2933483.91	2777714.431	2955910.452	5779797.612
guanosine monophosphate	5605907.101	5428997.908	6239698.618	4948841.713	3804805.932	2232740.586	9666534.585	7082272.944	7975896.748	6713474.947	5479503.284	3105438.945	5316876.258	4928933.415	3215577.812	4867690.786	6209154.649	5447127.976	6353820.513	8780333.014	12149578.47	6388762.197	14506421.69	9749193.733	6079052.471	11285902.53	7766767.499	5486335.899	9544753.386	14592880.71	3789991.98	2455332.935	2495721.479	2573618.021	4234215.676	4245629.044	2111167.318	3605137.932	1127728.549	3408932.016	4216301.532	3853704.349	4390834.951	2791131.568	3879719.477	3879703.339	3788940.232	3330324.746	4170560.339
hexadecanedioic acid	206673.6224	109845.233	177897.7982	191515.7174	208173.1091	161783.7385	250406.7057	147903.914	170671.5847	218743.4546	182272.3927	269228.7646	173265.7905	199487.7925	125896.9905	140612.4483	165045.9737	291929.6668	253824.8138	174358.8418	172910.5024	203936.5135	194876.6599	98001.76882	243748.3868	270615.2696	205746.8538	194760.9577	215976.503	260845.3013	329843.5124	206610.2397	242628.2093	210835.3621	211106.0123	227689.3166	164378.4605	154448.657	124084.2903	141144.1748	200635.9352	142840.9035	107991.7469	132831.8601	178860.5653	142322.4736	129507.4931	106293.2263	144237.2145
histamine	22298081.56	30408760.18	31077098.96	21747850.53	17338961.72	21342322.47	11743067.59	34563447.35	22776422.52	34328092.7	33364252.35	33363366.62	44847787.13	23735209.15	20153262.58	24816902.36	24737287.76	28635430.72	41940723.98	30437349.61	29874209.23	38958767.16	18452033.86	28462727.71	23441221.66	26684796.86	20539853.04	31556011.67	20001385.61	34223186.82	28293684.42	25977595.84	19270427.21	26718026.7	58922391.67	28770089.79	38053142.47	30998545.49	27992139.95	31734800.78	28661846.84	38141368.48	53754855.76	32579024	40897430.69	37135184.04	60468778.11	35628973.82	55292776.54
histidinol	4818784.602	7210925.61	8633313.461	21012750.02	4006220.855	7135079.824	6153939.166	7417070.022	4006128.191	12117329.42	5592078.381	4197799.985	5168702.094	2596440.934	10419252.46	4569908.328	4560870.319	2580533.365	3000535.145	1677109.204	5601939.696	2240579.789	2195283.129	4928801.656	4396929.831	1893045.466	2560262.493	3254930.874	2903096.539	7707540.721	3187230.027	7130580.182	1564264.776	3191572.272	4848906.244	4296500.018	1495364.501	2601185.67	3636759.808	3304217.976	5051635.723	2141384.206	11103618.96	4950971.972	4852008.145	4689300.446	5847800.793	2758728.849	9458566.06
homogentisate	1496283.332	2260421.092	1413375.655	1670566.114	1423272.152	1756631.67	1283974.008	1156873.013	1062456.817	1224006.946	1314033.388	1937429.419	1463714.931	2071952.246	1764787.347	2068794.681	2053603.223	1043208.528	1426738.643	1455561.404	1284342.325	1456326.307	1612839.949	1113308.248	755173.6365	849559.9437	1005395.262	1373262.848	891496.001	929508.8422	1173113.073	1532830.973	1332805.412	921241.0291	1183548.922	1131746.066	1270120.222	1241916.828	1293020.471	1194348.158	1233592.822	1256825.588	1156919.27	1206499.608	1136197.906	1169486.119	1207787.803	1129596.093	1146938.399
hydroxypyruvate	121329.6564	140187.0526	108285.9171	81852.1884	112207.7821	131799.4308	99594.705	97697.40949	120001.8814	156369.858	104147.46	150631.5321	120869.1967	151399.1897	141092.5295	118980.6374	107629.2281	109993.3576	114620.3729	205934.8502	124687.2815	157490.9733	256143.138	117864.374	83941.44069	80908.87837	96070.60952	91383.34288	64820.68611	174368.4619	80346.58933	87275.01381	273277.9118	66031.15646	100163.6653	76240.01625	80111.18006	97018.87564	95007.11118	92603.634	68554.16241	81901.02373	127639.9706	105263.7451	82204.3927	83276.08479	39927.33618	98078.32927	142682.8763
hypotaurine	6998414.578	7170009.111	3234524.843	2581696.424	6060881.515	9024263.245	5935824.198	10649979.92	3830978.841	27730361.41	1047164.266	5089989.73	4385886.861	9806563.323	5838683.785	1328975.671	3840542.315	4168492.331	2038063.295	17030175.36	1979179.555	3168208.752	2536227.313	6801271.483	2601414.016	6125526.525	5768783.957	11784744.16	1331336.963	1033042.05	1287983.609	1156098.764	1033526.375	1635376.221	2394142.251	741995.942	354168.068	9323186.179	6781962.335	7080897.678	2761441.99	3108092.887	4413575.909	4758853.619	3539194.777	11443625.24	4749464.063	7274806.919	5695985.789
ile-glu	1267321.849	1311139.18	1081708.901	1156744.936	1322463.253	1560423.646	1898967.181	1779688.728	1781650.367	1742469.044	1849434.113	2268380.752	1298922.889	1476312.749	1758042.906	2804071.853	1564518.724	1084477.516	1278312.39	1667997.13	1483303.902	2932793.483	2465129.816	2164054.512	2449977.049	3166844.824	3394841.401	3018457.541	2882671.226	1894061.011	397514.7105	2036749.755	492493.7461	459203.4296	2271744.958	2393692.901	9065352.832	5538577.466	5639205.642	6231056.867	8769957.436	7370915.617	7395576.229	5034254.448	6181865.94	6867207.819	5480262.099	4920194.374	4255184.911
ile-pro	4851417.333	2237768.415	3171345.942	2654214.064	4422532.605	4458890.73	6333951.472	7440286.571	7547909.243	6337639.736	3569565.447	8049750.403	2616454.577	2912001.851	3396938.431	3266322.428	2859228.199	2805532.846	2473121.277	3244960.116	7514642.66	4510521.77	7369226.629	4270354.648	9636403.387	3415453.33	5829168.001	4272593.337	5185688.426	5847805.13	5471386.453	5463278.023	6320605.124	4910636.55	1056917.099	5475631.779	1665766.888	1870895.969	537676.1494	969836.9019	1352347.718	3528348.445	2549018.932	2154451.843	2285255.906	1916354.473	1768061.481	2537885.941	2781351.184
imp	428938.6588	445421.9575	396979.9301	524683.7252	290860.0223	285526.8305	297503.3516	164805.9678	357622.2765	203913.8016	186265.5765	187625.8913	400867.6159	311843.6118	317055.3184	385990.7235	584833.9135	254235.6395	212776.8673	303304.8921	187109.5795	185532.9399	211651.6767	252620.3575	77101.83774	132329.3352	133584.4521	85182.00965	70474.91367	108542.0601	125742.3548	72596.93497	174546.1519	79166.60768	126396.7282	111093.0544	154037.4831	116322.8208	97992.22691	68800.3632	78283.0396	111728.9638	84498.28113	40394.79949	93171.07455	110971.1213	77241.02969	91808.69022	105423.3283
indoxyl sulfate	341291.281	345880.7329	88866.95278	145492.2359	232891.7257	364717.3911	677778.5081	857921.0641	1034537.595	458511.6462	1475747.01	2494996.604	760376.1695	591799.2118	1430784.461	1628819.926	1159506.654	103924.6586	211700.2898	263222.8979	257444.3803	236225.9215	403307.5527	284637.1768	265688.5155	745393.2816	219058.0923	215998.1462	577543.8144	438974.1655	150716.8624	93398.51339	92923.76729	87510.7116	164004.1666	219384.7504	160128.0244	300161.252	238024.0343	216312.7272	257933.6872	550680.4102	414847.2877	229150.4696	248893.1918	323815.7579	268288.5226	287054.7032	410420.937
inosine	22382689.26	52564903.35	34389939.71	29240215.46	20599873.37	25279609.34	14339756.33	20307720.43	14845385.81	13918301.58	21436450.97	15856401.36	32531304.11	25455003.17	28623096.92	46086148.12	45918267.08	18243256.37	33459737.08	33166376.52	21180272.08	22159708.55	34674817.77	26509083.84	11930049.15	24640626.28	10946002.8	21627883.01	10827402.93	22461219.91	25039792.23	11227865.1	12573878.67	13489492.72	30039899.64	15851077.29	27928657.38	27298799.35	24111723.92	24144416.48	26156560.96	26587696.68	28010339.36	27352581.44	23386755.49	29673226.31	23816457.46	25304698.91	22166417.84
inosine-5-monophosphate	1011879.645	660725.4256	1245040.778	6151868.551	1057595.876	763967.2551	980391.3883	490152.7165	576875.1355	659142.9169	600366.7768	711504.4108	224804.1387	249950.1542	447628.3539	1615150.437	384042.2658	358750.1813	893286.7997	616775.1129	1319597.391	987419.5657	341011.846	286021.8465	4053684.515	3898989.802	5264171.643	4463473.959	3748833.898	5839259.47	315322.1623	305311.3264	198847.658	1123532.827	1308004.888	351778.7017	1218319.709	1032915.959	765739.0992	752775.9816	2400097.806	882574.0455	2366111.464	1377118.185	706601.5248	1395258.297	554358.7721	962724.0626	614783.1064
isocitrate	1778377.339	1865952.267	1374031.949	2136165.253	1146606.459	1430850.996	1311245.825	624758.6266	940057.9834	690837.9342	959722.1943	950941.9286	958693.9928	960158.4579	866023.0681	1232946.91	997396.5626	340316.018	2194415.145	3766042.639	2562029.982	1524382.743	1326893.978	1367036.878	776176.7465	294627.4619	916362.2766	425052.0729	922277.8413	612101.486	736005.7794	905386.1373	636446.3059	858825.311	671666.3272	1144649.74	873570.8337	750240.8872	849020.5533	800068.5967	898904.4372	903858.6766	963056.0639	889485.1388	324477.0431	888631.8724	903953.8949	516433.4701	340561.8421
isoleucine	26424573.35	10605008.1	10985128.06	20247483.29	11808741.43	21682840.59	10187400.66	8845696.056	4971742.73	22850275.61	9821961.305	11468307.28	17658728.51	23505247.71	17091890.14	9879097.139	11978286.58	25021194.72	11291298.89	21548578.66	14098778.76	14143214.39	20358427.18	13721632.09	7337006.356	11667014.2	8254137.81	10990792.63	3709757.504	3202402.819	12271566.33	16877309.61	21721869.32	16796869.26	11853878.13	18003531.64	4502264.644	7172211.46	7142036.081	8817121.758	5749048.155	5937344.376	6782011.63	6410512.464	5970945.492	15974917.66	6506804.474	6117101.191	4356975.223
isomaltose	394442.8819	492821.8516	421778.1672	390442.8986	301755.0581	418216.29	432399.3835	264166.298	330897.9492	244351.1586	253103.495	326169.3643	163215.3135	196741.5999	137816.0256	236228.8034	237601.2082	163253.0206	331931.075	473415.5565	353219.0292	309632.4079	511149.2943	410691.9297	294749.4891	296950.455	256327.9085	203401.6965	190462.5732	306628.3527	439837.9756	239772.5461	446950.4723	364350.7378	306963.228	242332.1336	210565.3076	136452.7338	401618.0299	246995.5296	195934.5048	305664.1547	134297.9659	111518.7796	137525.661	139138.6009	133076.7913	126018.1095	159629.1744
isonicotinic acid	80061644.16	109190168.9	79098501.56	125129177.9	85649275.04	87319616.32	88407570.58	92216483.2	113062943.9	94694334.62	77678276.37	111474993.5	109404176.9	104274077.3	87794617.85	95547879.43	122378413.5	135542786.6	110938197.4	131137283.9	148165853.2	95095266.44	139674232.4	83113669.94	83548410.58	79413172.25	60725813.77	54520178.45	65217922.07	66704721.41	99673786.24	104253056.6	226266193.5	203267575.6	146646617.1	247748710.6	43615201.07	114353167	93817213.81	33233299.42	67214719.37	291679524.3	166652375.8	176691012.9	154237812.2	136296085.1	93450937.15	85057485.71	106287559.9
ketoleucine	845860.8257	1122709.314	983234.6475	828842.6944	631912.3401	1350975.406	527097.9774	1856157.979	1205996.463	1145617.664	548296.4756	1180120.873	1323222.034	1172255.061	1006650.79	1460353.634	1604529.876	1429611.976	1099844.675	1614148.32	1060790.19	693813.7942	1231380.512	1564924.492	1199052.602	865137.4275	1693894.568	967174.5176	669983.7661	481853.2774	2021205.904	2514278.606	2401686.553	3427768.048	725609.7228	2066128.295	1009468.249	877836.4833	1233119.832	774890.0103	815186.369	1483428.247	795488.0803	1897454.024	1361697.582	1090324.039	1360369.769	1725611.571	657901.9811
kynurenate	363176.5143	211508.4919	202298.6698	630009.6804	307748.3907	194217.6224	275414.8218	127910.0423	1448076.641	448920.9293	419257.8779	486517.3217	935835.8022	1051641.448	1061423.705	685457.456	1178025.102	1004146.183	455815.84	244593.1414	536207.8706	294613.045	315566.137	283505.9717	478138.067	345925.595	244652.2065	170829.7601	411667.654	131527.606	540545.8909	473687.6537	518197.789	788379.0605	581707.7821	1038795.565	261323.4159	368387.276	325525.0222	245316.8609	286302.7692	377374.907	315178.4378	277474.6913	352975.1097	560336.9175	442972.1931	345391.289	2028497.121
l-(+)-lysine	4823992.957	3863422.595	3000999.289	4528616.822	5727119.967	4761954.896	4063821.903	5871297.846	1539576.59	5693752.731	4995198.63	6072675.49	3477772.253	7332165.975	7356554.31	7398597.479	11468139.17	15751158.01	4074374.809	3669721.448	6429696.414	3405209.514	7079926.127	2782310.268	3703337.473	2776656.907	2082981.668	1848948.985	1357159.867	1212757.207	9274395.903	7968627.957	15958114.22	7130980.626	3920883.706	9442940.972	3404864.053	7662831.285	4842692.576	4172786.129	5061433.475	5391219.481	8667896.993	4503788.962	5055627.466	4179982.144	4327259.05	6122850.435	7640795.753
l-3-phenyllactic acid	246372.4534	148673.8916	235067.7891	46099.55467	207549.0933	95672.56643	141103.2611	259854.3532	299546.2157	469591.4217	30387.73069	320003.9716	295407.5308	241718.5081	102984.9299	84343.45092	481241.5638	180514.9748	334534.6791	391465.8672	274962.3883	60898.47863	359479.6541	276797.7727	257670.0307	251083.8404	180910.4965	155709.056	379560.5254	499608.0941	83140.30777	272926.4635	290485.4158	491440.0065	337125.2723	215637.8973	294441.0532	98900.5859	538565.4198	279138.235	214739.524	363323.199	555954.169	570614.2196	349902.6353	176200.6853	490342.3947	442553.352	1155758.68
l-carnosine	4963097.482	4643120.444	4449360.451	4722516.748	4901097.378	5114719.806	5131722.95	4916160.718	5076878.379	5350632.845	4946173.417	4883005.031	5325536.996	4898940.366	5082898.875	5271048.145	5403528.168	5239723.875	5410888.284	5560761.563	5747642.916	5804074.945	6084506.238	6189170.875	4985677.356	4840049.858	4867479.136	4935549.718	5183707.716	4983622.53	4823669.393	4859528.082	4918539.783	4708027.805	4962288.064	4741661.547	5106756.958	4962004.966	4903765.029	4594775.439	4882827.285	4935836.988	4795851.133	5003640.76	5001587.187	4674231.729	5007790.88	4587682.439	4796958.717
l-isoleucine	50402515.2	22000196.15	30584591.53	42750748.46	26256652.7	45596098.18	21675423.01	31545918.44	28722483.42	47742003.13	27098487.3	24554981.41	29291910.47	12966848.05	38912702.86	33602280.2	34649273.32	33058560.46	29246034.98	40801980.91	26507043.79	23514286.76	31170308.14	16082528.47	15299166.99	21993928.29	12875572.89	23925529.9	16468197.96	6969154.991	10264989.09	12402968.56	55924361.12	30963228.29	8298784.249	18835570.23	10299209.57	12002708.38	20092128.18	26138180.5	8618438.275	10390857.62	11287898.74	18034781.16	14854802.09	26964152.33	13495747.87	10042346.8	11820260.75
l-lysine	8149359.274	4034536.718	4914757.115	6813351.441	6719194.367	9566026.482	3615303.027	6428751.886	2830567.435	5230349.033	5904419.235	5342931.03	3755008.576	7983361.165	10228821.91	8732301.263	11128675.36	14441846.01	4350871.309	4814090.915	5128832.021	4120717.374	8341808.738	3387562.209	7071615.928	3367941.358	3547669.141	2603824.53	1748148.056	2136059.801	7942048.993	6394506.688	13298788.2	7135370.413	4435877.939	8751264.912	3751959.525	6578126.58	4669830.104	3753965.343	4344105.67	4716146.034	6130207.058	3605500.711	3909224.694	4372753.407	4117967.862	5823913.094	6642036.448
l-methione	6860749.053	10177760.74	5130970.27	6922194.742	5512544.406	5372496.155	5687137.575	4418971.334	3919919.725	7339014.787	1729639.862	2831358.796	6227538.275	3943666.657	5894910.856	3158532.303	6055982.694	3068524.3	2076617.893	5564463.697	4724391.947	3728135.09	6623153.629	4106644.678	1346892.618	4173929.864	2401113.07	3026782	2038170.436	899003.1345	3797052.368	3115558.721	10172553.83	2221307.777	1914036.617	4046899.69	3495793.776	2771988.167	853481.2981	1858526.708	3124275.447	2055937.837	551487.8767	1169808.916	1660909.572	3570832.109	3093112.39	2919558.504	224007.5677
l-phenylalanine	77955864.2	71270255.03	36248091.2	63191260.36	40800817.56	64785266.39	27526332.33	32249165.87	23354870.47	61899623.79	20022776.26	28636401.03	48175713.42	59829329.29	51364349.16	35165522.58	30445507.64	48280316.4	34902923.61	55125524.19	37251579.29	35290046.73	54796243.03	39749771.14	18660053.2	30908352.03	18608264.25	42096028.32	17966278.76	11687590.93	39183149.03	44406486.66	71823489.4	49443276.65	31672849.52	45022536.17	13379582.06	17512151.87	15267131.71	19318396.94	13981288.17	16254145.45	21876229.94	16907969.87	19348896.9	42368038.18	19697956.39	17453781.53	24310108.7
l-proline	10768381.08	14278192.9	4782726.116	10634516.27	5269477.887	6966688.699	6339626.446	6030684.305	3593080.461	25404271.22	3852339.623	5907822.937	11344370.17	14664722.14	10147302.48	10742339.38	8755921.435	19482126.45	5809136.279	17968982.34	7249649.52	4071226.51	10956987.32	7044582.939	2349030.41	6820818.587	5037142.39	7626967.23	2542664.206	2338713.236	10061654.95	7391990.233	27093505.21	11659187.89	8651355.834	9011828.052	3812664.904	7684948.37	4823721.093	6371887.986	5596625.943	4987329.3	4343604.842	6564465.369	3827784.096	14331877.72	5357860.154	4662083.418	4791657.118
l-pyroglutamic acid	5606169.481	4210195.519	2856318.193	4003002.947	3396132.561	3864354.235	4046767.149	3118783.628	3469226.646	7066166.625	2463979.92	2819218.062	4061839.882	5385618.203	4349982.791	5203711.898	3767973.147	6051193.25	2698544.024	4916394.549	4168537.581	4785004.485	4312245.275	3685063.665	3446325.699	3211923.941	3224154.678	4104549.754	1963370.566	1934625.769	3064766.005	2712508.896	4453469.956	2985665.207	4234115.588	3455297.362	1809565.974	3340421.211	1967558.923	2835373.563	2392298.633	2189561.019	2158964.69	1890182.281	1932358.921	4152992.646	1660032.598	1444503.475	1788733.905
l-tryptophan	12798095.61	12229028.43	6907462.131	10140071.28	6766749.901	9055847.204	3488758.668	3401159.848	3163739.035	4872087.618	2098544.994	3802946.98	6121639.548	7955260.404	6339358.639	5245147.646	4870549.306	6316983.369	7861341.039	10635422.9	9574006.95	8131686.115	12486353.95	8348368.951	1341310.629	2273262.146	2216698.185	3023117.244	2262915.298	1304346.235	5736559.406	5278721.467	9876844.285	6119997.144	2966467.44	5000764.747	1851506.6	1280798.223	3058774.888	1169463.66	1643588.058	2977570.799	2448984.606	1297818.216	2436670.846	4461863.149	1238709.705	1073035.612	1365348.988
l-tryptophanamide	213135.676	314718.9009	537457.9052	203287.5494	228231.7387	385338.938	452680.7712	227154.7497	439646.9303	255267.7742	239555.8493	550913.6834	291908.393	231000.1594	195191.9769	310857.9448	394264.9994	133244.7752	266302.2335	301400.2414	453767.2647	268087.0678	511412.1893	267934.6803	557401.5914	533952.7295	513266.41	576835.2836	1322319.228	402756.9736	331287.4169	290882.1724	299124.0803	384393.0819	285967.8941	553787.4566	155817.4448	410415.9469	99932.59927	210892.6766	128170.8027	10638155.76	713337.1977	122596.4211	257341.2871	803737.6091	599431.9811	778570.4013	4051223.389
l-tryptophane	13852996.45	10258851.49	11689037.58	15238976.58	17645354.63	19248318.52	315005.9427	18195922.22	15685290.23	25388562.94	58442029.44	36841661.83	105918983.1	81098441.11	424677.3414	47662011.32	53670090.67	152726278.9	231536861.3	347435836.6	2527317.316	515484250.9	348141600.5	449475167.8	8862340.633	4892392.768	25173503.47	17257516.2	6921943.176	28755372.77	465114498.9	163778133.7	128505012.9	432583777	1473145.152	171487713	45009686.71	62640527.28	21612931.78	122777773.4	78713186.95	659568.6593	243882.1021	340852.0107	48202901.61	354521.8696	90524058.45	59293120.14	334676.693
l-tyrosine	7594527.904	7495957.151	5710635.442	4780247.515	4629801.673	6237655.289	4060011.973	2902296.951	4066309.002	4994687.401	4926979.74	5878856.164	3153327.075	3935384.383	3138420.764	2905563.508	2862349.832	3043543.965	7220232.334	7204403.671	7965133.213	7727748.365	10552604.52	7478658.539	4156992.721	2438410.111	3692213.985	5588812.137	2598445.833	3217012.189	4693219.892	5589645.553	4914964.34	3391097.983	3697200.072	5511415.844	1795917.307	3020927.468	6608731.695	4572243.404	2481125.412	6191969.258	1964394.148	3102504.379	2381720.124	2193530.38	2559862.235	2102281.602	1784382.572
l(+)-arginine	24614590.24	13686237.87	11440249.27	21115587.42	12033665.08	23666954.52	5500408.578	12474310.43	4254911.682	9232831.279	9540961.482	10370754.95	17485397.78	18360885.84	17521491.93	9677800.228	18474156.14	23441949.36	11870909.35	16676199.02	15417833.72	7407645.066	21599018.49	6323168.277	17381250.68	6729316.643	10737473.33	7571054.324	3494434.119	12361939.55	16319968.82	12765478.73	28479550.42	16604307.02	12126269.77	14013160.93	2927001.3	4518662.532	3634589.567	2975925.026	3667629.339	2609463.587	8191999.643	10170650.21	7127206.903	8513409.542	6010208.181	6425207.028	3160028.181
lactose	19809829.79	8880342.279	7432665.379	22855073.3	13346890.34	16139411.25	4165076.756	11965676.98	4843063.08	6884697.343	10383596.06	7048436.402	17477159.86	14422589	19501781.34	16318538.41	20051072.33	35974650.09	11628546.17	10796602.5	23350189.43	14058554.58	17320327.1	5513308.139	31814554.18	15093247.92	19095321.64	13802266.27	11867887.88	13866669.68	17391265.47	25767151.39	34114387.85	29638300.24	21875879.62	41625236.82	26433680.56	69349077.64	41634100.62	29204421.8	38815356.62	56989813.64	107032924.3	67330682.48	59260807.81	38876007.13	41950365.8	51856677.54	21596012.78
leu-val	1218721.286	1199339.136	509811.1666	787109.7138	748203.408	759146.8881	764998.8341	535162.7449	804055.2402	1557544.538	707877.0696	779323.0705	965037.4299	1238060.664	715970.6937	728609.3765	524983.4299	732899.2211	565723.335	1342352.837	691116.5955	645521.057	943445.9456	542164.8336	526487.0518	850759.4357	719453.4747	1250597.196	268508.7994	256455.0878	519539.2127	587297.5982	1462711.449	837118.3055	621959.6776	478595.6061	709592.9823	669133.1487	726710.9782	579038.3363	495091.5654	716864.5146	581186.7353	499215.9706	436138.0369	1345790.865	453980.3932	474149.651	793038.0846
levulinic acid	1782827.253	885084.8723	1014905.907	1546772.672	659297.2613	1546673.362	449504.0647	456979.7187	1303289.854	1026717.04	687168.245	482585.5726	223262.7818	1292981.348	1135597.134	434848.9233	3398372.474	941825.0678	3312747.063	10312267.81	21389856.84	673447.8269	636204.2375	462988.6227	177176.3372	495905.1082	494122.4646	376797.3251	226895.8091	346497.3545	148656.162	289450.6641	209795.0007	144770.7839	386825.3667	188535.9095	55155.64909	540135.7166	442245.5211	364221.9294	374113.0408	559503.5649	521653.5673	407835.5702	585469.7017	423614.3978	496628.1746	446181.958	491100.5531
ll-2,6-diaminoheptanedioate	540320.6794	447772.763	424521.0114	455107.2197	364560.1689	482534.2668	498516.9542	247323.0137	422131.7028	535541.3558	338991.4308	316162.4015	518266.6972	827134.1595	617192.2926	697214.0622	510417.4789	308776.8386	130488.5096	182850.0075	250019.6097	281895.7443	213867.1433	116892.3594	236700.8094	140570.6494	178499.8244	64362.47168	90852.22761	141256.974	461700.4742	276584.287	480641.1184	341946.5329	259070.054	291472.7152	226311.6643	172621.2593	61219.357	90341.83265	158897.2348	75583.19314	97102.79695	57719.81976	90890.81569	191585.3105	106116.6727	131882.5583	152359.0409
lysine	3434227.854	6546586.15	3891635.372	2554334.875	3254310.916	1985934.049	9159299.249	3266882.44	7364112.758	4591117.896	4028802.786	6405967.027	1834981.717	1922974.559	2856769.019	4774878.889	15154849.23	1813815.395	3781647.324	5199433.087	3318754.044	4965153.943	5510285.925	7837933.712	1560655.552	6975418.062	3612153.945	5021182.101	4517695.931	4929324.925	1678891.086	1379628.584	474668.0171	555788.1383	501363.3252	617943.7041	1620804.564	872068.714	2195717.832	2318277.376	1700796.76	1313942.246	806082.6385	2528620.721	2370847.487	3009342.376	3550940.113	2755579.125	3392948.321
lysopc(16:0)	3824058.071	3837945.755	3952315.631	4191622.128	8403461.511	3816199.614	3747504.279	4324221.194	3819249.211	4382130.44	4031326.05	4569097.858	3237894.862	4004838.795	4484076.044	4393186.555	3948968.843	4105129.365	4199334.553	4069562.511	4121601.985	4451908.63	4174507.094	7756646.192	3734366.434	3443682.217	3539453.674	3578019.477	3572201.521	3472916.554	23620917.4	4347350.735	3667461.843	3601634.472	4028280.632	3712626.188	4046361.472	3470524.459	3508890.797	3585879.268	3257487.649	4057886.216	3900797.37	3726239.933	3303615.367	3636425.645	3310071.743	3762736.331	3099578.08
lysope(18:1)	87234333.72	57377084.21	23324356.81	35437308.66	45616013.09	42505329.19	27168373.46	25581880.79	44819645.17	37232226.74	23979658.29	49441739.01	48999016.7	66948654.19	25448945.64	89438502.49	42766275.98	27330683.47	17016061.09	25128950.13	28603243.31	49278983.96	33933651.86	16815067.18	24823065.41	20535285.42	26669381.55	25571674.86	18055864.18	19891338.29	26561650.19	58669436.89	21853162.47	36028657.13	30170223.69	37977706.9	6104951.034	10705101.25	3414876.044	5648321.366	3641920.329	4412903.399	2951207.345	3748862.814	3381179.433	8041331.765	6824192.672	10999588.65	10276205.89
malate	33218968.55	44000068.26	39393217.56	27217932.73	13623236.35	25753221.63	13321602.99	38296923.26	24608331.46	14667876.2	31811438.07	30995311.85	23362057.63	20497567.33	19177588.95	19387724.59	21341347.67	10568094.72	24144654.07	17230548.49	16017057.69	19609888.88	14732361.11	13117681.74	19261616.68	17286805.03	17254529.58	20464536.64	9457209.803	18664370.95	8218841.472	7524526.454	11479241.43	7602248.856	11982682.97	9622378.088	12618780.9	8557249.107	8900539.436	6389643.804	6958179.103	9197379.468	10110321.09	10092667.17	21518389.27	17858080.77	18911586.98	11704196.4	18869554.88
maleamate	31416431.86	23411502.35	27089503.84	22219624.15	22765055.34	46957660.26	19732287.45	33776890.58	25663260.17	32867032.84	20959540.11	20716965.5	58292283.94	41890017.62	51627162.45	38969828.34	32088543.48	36536680.43	33907311.95	34446706.03	28301237.53	37298299.73	48888937.06	30993171.49	40179008.38	21907922.06	35615511.97	14479929.02	22183645.39	15592472.9	41350054.79	36705974.96	20987432.29	38391368.91	45102830.47	42674455.85	17728918.4	25963282.62	31037208.82	20870840.34	30040723	25749774.97	12916276.83	40959890.29	44329289.78	39823134.25	32366034.92	44234536.19	44255181.75
maleate	1893388.543	2686513.817	1784822.423	1945911.483	1145497.712	1675126.394	1786591.773	733010.441	1201113.996	861387.2694	1053056.711	1608953.368	1207074.991	1005522.119	552163.251	513630.2661	773875.5614	824160.8719	1636074.277	3227633.321	1947351.142	1207898.954	1137037.469	1233487.545	683673.049	310805.9053	835239.1032	414056.943	1051074.352	653361.4581	890413.8969	930419.4164	593767.2263	663041.0262	670113.0612	614604.4921	419484.5836	509432.131	364361.8699	237306.5912	225126.8575	420935.5508	422624.0686	519181.454	126731.2746	629594.6251	227313.5497	244083.1428	489292.8826
mannitol	780623.0612	870557.6664	998606.0435	599988.4804	4875720.742	1107618.437	330110.7715	331000.5428	2276628.914	522808.5592	526935.8076	259726.2009	1050537.754	2408695.649	4741359.594	1280776.027	1647813.484	363985.3546	974485.6949	2371986.246	1095906.666	1167734.199	798003.9098	929976.5335	691350.7033	905664.651	520233.5253	364502.7995	1208122.048	435506.39	881049.5996	885033.7767	747752.3706	302862.486	255151.712	464457.352	740885.1979	1422658.36	1409101.099	950240.4021	1937891.034	175665.5143	703086.6611	505019.3382	577004.5847	823097.7679	1144205.853	453023.2482	432230.139
melatonin	1146294.776	1622325.472	1451023.584	2079326.838	602754.8011	1016137.394	145016.1919	365486.1232	554925.3092	504344.6364	551572.4104	1244393.986	2584789.294	2435206.02	1344427.446	4514750.256	1859220.308	1047368.133	1413142.95	1351805.207	1425747.172	775646.5174	1600307.653	451059.1145	247243.9598	156387.1368	120956.5214	143933.8837	207505.3638	395095.9577	492228.001	450719.268	406502.6009	1212999.86	2067423.169	1771007.765	48834.83082	161694.7621	154384.5415	58455.12017	36222.39148	119753.6563	554050.1031	86398.17417	84513.4925	171743.7336	348334.8902	160184.5536	1734674.18
melibiose	320554.9057	452058.1827	301307.7908	248419.8696	209006.968	224676.4034	361176.3008	165146.8228	413566.8541	200539.5092	214140.7993	304403.1908	127189.5035	190501.9204	123701.345	193361.3833	185684.1516	78471.35902	295342.3166	403384.7898	252353.1911	265028.6833	483854.6711	468267.5686	180671.4432	353774.6181	253910.9107	161138.1911	191777.7505	242185.8966	126756.9202	126791.1004	182824.4519	118536.8039	127092.7705	169979.9068	160665.4753	65668.95267	312985.0811	247778.7307	150356.7377	197070.1601	121111.6726	137232.606	102506.9221	85345.40145	61307.24116	111428.6922	119485.1454
mesaconic acid	796277.186	1009180.912	732978.3004	1415748.361	551321.4105	594994.2584	1153357.969	718453.3617	1182117.376	1429423.918	768174.6058	971112.1182	611380.3762	945499.7075	835799.6522	1117448.17	596986.3856	347420.7492	395024.2236	1311632.953	429910.1965	516013.9248	579253.6737	557182.9072	774339.8765	1057557.214	1173153.406	639389.1534	833503.1669	794506.7899	521412.418	261799.6907	313239.1073	422377.2487	270181.3287	338574.2616	566491.7343	301304.6478	356277.0489	282937.2363	340029.6856	268359.0149	238617.1933	234845.3253	303932.9041	642661.3702	325743.3934	338548.724	508604.56
methionine	8660105.421	12250072.75	7408797.624	9004512.701	8189219.193	8617963.602	5059198.828	6262902.208	5137162.381	7349709.942	3391392.005	5736727.983	8126293.797	9776679.228	7056322.669	8089518.941	1129344.638	6311872.37	7806176.819	13073342.46	8849071.349	9780498.923	13017211.37	8683691.135	2747437.265	4741455.277	3189390.492	4754519.535	2611753.972	3160391.163	4590244.782	4625086.892	8703898.84	6819598.757	3532077.657	7856357.758	6619123.545	6626635.554	3906662.082	6899043.065	10529268.31	5877330.404	3207118.252	3285403.279	5574452.002	11902817.6	5429483.225	5533835.621	3958066.728
methionine sulfoximine	544878.059	522647.3491	185362.2603	204908.4876	473973.0577	326011.4466	348276.5463	291268.3762	324931.5946	397498.6457	415147.0524	504576.4599	464185.0686	824216.3715	637461.3528	583909.5987	555760.8459	610425.0179	779139.0568	973253.0102	917319.8383	745707.8742	1066803.37	581784.2053	593103.3912	618011.066	945733.725	427667.3891	621645.1048	524752.0437	1475007.614	1476066.579	2564008.19	1452431.087	1593772.36	3192495.593	516783.0275	1241624.081	524532.4399	782166.7325	908828.363	983495.354	766864.5524	906833.3872	843390.3116	1130568.642	704473.597	616581.8817	227680.3107
mg(15:0)(1)	456338.8605	378145.5316	365990.1616	361777.4355	552420.1075	381878.8513	272282.9177	353494.2858	361180.1521	422023.3429	326960.5568	371636.8876	509423.4855	294686.6204	396376.3861	474376.4434	418057.4296	445875.5144	341040.6901	335976.2764	364646.6798	336988.513	378581.7343	396775.6407	390666.012	449648.8157	430095.5197	536525.8758	366554.7058	365510.7484	467483.9445	341467.7511	444598.2279	419826.3739	373612.3865	510610.0814	356847.2131	381495.2324	377821.2759	325311.3077	333424.5019	301341.9307	395141.4552	341037.0589	352445.9045	286217.2762	356119.0468	287961.6603	421279.9264
mg(18:0)	56506347.31	31961305.81	97513977.79	8784950.301	55319054.33	34070818.26	31199985.08	10577001.49	54200000.66	32884798.4	120168196.8	7173965.211	78498241.21	25359803.94	25305113.68	7514807.841	33319432.08	20328718.75	124959745.3	7213921.06	58388724.19	38600178.29	77434808.86	4718131.612	18598417.58	20953256.62	42154544.36	37126210.71	60818996.41	17803616.24	148481447.5	6487285.028	28379059.24	27177315.09	79438491.39	8339550.866	20905363.94	36254085.13	135822685.7	5978442.72	19958864.57	22834424.21	60182386.89	21175638.99	44052714.1	21050018.82	75688382.2	25342310.07	15970610.58
mg(18:3)	766301758	1059048700	146969783.5	11283970.33	7421387.203	8251821.957	212831931	807219991.1	1051751350	817573400.2	3470395.164	915667428	13487592.91	11233566.1	211532277.3	656150903.5	1077649523	851377765.4	93339408.14	498898693	702293003	402883081.4	56563525.22	5159660.306	69588486.55	158938792.7	163655469.3	2117122.442	66518549.16	126556622.5	26856411.29	63577692.27	101873203.8	86341871.12	16623866.8	101195380.4	105371327.1	97683983.97	31265604.25	89112528.75	145414479.8	1276651.593	3281287.181	1780618.523	176255084.2	128406368	2640663.015	149848002.5	262694576.9
myoinositol	1229381.76	964286.8249	1166787.614	1221097.925	1333225.558	970694.6918	490373.2954	780530.5638	739195.856	657267.9631	752754.6278	503875.5658	721548.7148	874193.8715	929177.4061	510372.5426	394489.4952	995083.6901	711168.5396	479324.8457	1113042.893	360550.9332	981296.9119	225037.7376	418275.9181	573951.55	322755.6403	399284.5208	264290.0871	460378.3409	195476.2057	146118.2055	158729.5202	263545.2829	260200.5953	193496.0221	315337.6708	188562.4797	182557.0315	398722.0414	467822.3359	146221.4954	247475.4269	476785.5714	318735.785	149515.0405	678858.3342	418067.9161	245195.7241
n-acetyl-b-d-glucosamine	3773212.357	7388718.785	4640866.098	6573033.665	2098736.576	3487559.588	3208001.793	1234874.997	4167268.263	3166327.967	2376158.901	2494770.855	4172790.745	3011230.988	3528727.2	4455537.109	2611916.813	2573908.258	3063704.893	2798217.997	2147742.994	2324765.577	2520758.734	1976610.167	1623495.829	2173092.339	1559141.271	1100785.344	1848674.496	1435241.949	1164307.036	499582.7851	874538.7308	1040310.018	1271078.738	614077.131	316995.1862	347474.0555	296784.0591	179643.2501	115921.7989	187799.4541	138682.8323	325161.719	1031290.707	609785.1135	608771.5601	1218973.647	2895359.705
n-acetyl-dl-aspartic acid	440535.486	663827.4918	338735.4526	436572.0289	290253.8419	235053.7449	725212.5668	387622.2747	979809.5485	136886.3383	598657.0788	246730.8835	687858.0527	641210.2588	591826.0398	653523.0862	641145.3268	1108723.826	315438.6324	673224.5228	174419.8483	233703.6637	317271.1227	257873.2491	196635.4143	700206.1511	633366.3555	336754.4134	257350.129	720219.3348	334599.4018	343563.7064	454851.4915	503884.3294	476305.7973	305258.9806	6988854.105	3065501.303	7972868.655	5448094.231	4853774.083	7530465.68	3194938.057	3278591.186	4363759.28	5678030.352	3182408.58	2681740.06	1280167.836
n-acetyl putrescine	20217614.03	51492531.3	37543712.69	19468495.27	17951997.65	27179714.19	36851579.36	51292568.33	36132053.81	29766265.07	50812655.52	55441486.35	23558513.79	21773420.9	14491786.74	19374106.87	31729743.95	22442736.97	55616926.51	53239768.02	47586703.11	47395506.06	75215664.92	70717447.38	28456956.82	29203159.98	36407802.12	39853616.63	29983495.53	37864954.88	15623686.99	13195946.84	16375780.29	20118001.56	9690351.913	7022407.109	18060685.22	12595010.76	30444168.4	21705346.96	13859248.99	15261730.34	36653315.27	40113762.96	36571326.25	32863355.8	36290193.58	40222302.83	25550496.25
n-acetylasparagine	30710916.21	13942097.18	9077524.698	20189508.21	36310855.27	23858670.6	7511918.515	19238425.19	8401423.76	12089513.39	20920861.94	14160061.57	24028034.64	21631620.62	31314012.74	34649300.64	22728727.54	23865040.9	342741.8642	21676611.26	30248721.13	19280831.7	52572283.6	13669112.29	20935284.35	10987564.59	27548208.81	17969453.61	4289245.548	30689.41479	20817422.9	17274156.86	56867562.08	13861540.41	21172347.1	16572569.88	8258729.342	19406176.57	10895924.28	13020428.02	18402923	11419180.3	26184629.45	22632988.61	10073090.17	15489922.81	16731480.85	20174734.86	28682304.5
n-acetylgalactosamine	1729273.771	1719029.693	1758554.154	1822470.74	1421173.475	1389598.702	2047669.986	1037145.123	2406368.896	1501016.443	1337237.641	1819537.08	1261956.264	923376.3876	1305472.681	1770611.465	1249436.514	1248815.063	1846421.334	1825850.917	1910468.279	1968329.464	2124538.465	2160100.822	1568914.024	2535424.487	2468218.001	1564716.645	2010395.552	2971926.756	1861520.999	1546108.616	1166420.009	1291380.51	1500554.302	1897391.715	1856724.809	1344678.038	1400744.863	2072279.353	2189311.727	1536386.519	1051531.736	1406646.992	1622886.476	1847492.858	1601246.762	1413037.958	601513.5359
n-acetylglutamate	317161.9004	173589.4751	147755.3062	324044.6932	244372.064	140328.2763	267145.951	255301.9411	218830.6004	576468.8364	191988.1921	173325.6951	274773.0941	191164.2692	314384.7075	458507.8254	185613.2013	264167.0994	351727.0552	395945.5111	414766.4149	257298.5594	159840.1213	237588.0397	267093.7615	279024.997	189418.0767	297519.5859	202804.8031	130899.3014	130718.345	102733.2963	87466.11793	199299.0303	275436.1376	242238.9324	864289.5859	699418.0715	983203.9365	766219.6499	751405.188	926577.582	522281.9711	502839.9567	596553.172	864362.2775	508014.7116	450219.7421	93355.27466
n-acetylglutamine	1214809.53	295424.8407	504720.0899	1098223.693	941737.7418	295787.6963	204768.9234	61474.81684	299454.2718	343955.1062	359507.2198	422839.9718	447636.0116	256599.2711	687212.8491	716852.9515	651013.533	1538297.872	772343.9346	1163812.684	2202869.402	1242593.96	2787204.641	1055801.515	616148.4211	361579.2345	349654.9062	222380.2608	1691206.141	660873.1633	4922685.988	11285675.58	2304993.108	9148987.499	1644818.818	10382011.02	1978141.936	7145625.611	1562213.463	1247630.232	2523644.669	1995035.21	2713311.687	2081467.585	2184408.769	1308435.262	472636.7431	507421.4856	172529.7243
n-acetylglycine	760309.9597	1386251.82	751161.9039	758737.4234	1188289.351	1112954.464	826710.9387	798993.6893	800426.2456	824914.132	715230.9138	449905.9717	583831.2223	569133.865	685532.979	1037046.795	756073.2125	586161.3741	292972.4555	353803.6146	593592.8119	523418.1135	381175.1574	362803.5508	539141.2601	560791.6467	385958.894	489305.3134	439516.6841	574652.2024	477774.6521	496779.7161	317314.9272	356311.814	457352.9616	461920.4276	496750.9441	509458.1995	433709.5732	712861.3524	597418.782	424228.3025	591914.3893	580008.8131	647836.9243	515986.0092	601128.1131	669911.1518	737823.2813
n-acetylleucine	417489.2853	350123.8899	409681.6073	264330.1362	281673.9956	327914.8126	482467.4028	331116.7705	429192.6023	425120.7462	403702.0811	564821.8693	473918.6247	328131.9411	466835.8328	461595.4603	307480.8633	217194.7079	426048.8626	447267.4884	709888.6085	494309.3985	720406.4695	441721.4569	450902.8697	297284.102	429007.5976	482049.629	429753.916	619374.1773	541256.6512	333834.4719	548935.7198	214339.8154	484312.3593	415404.01	618876.8435	706126.2085	640675.2733	413092.8118	637697.945	576151.4724	707723.3902	575472.4573	776965.9085	576614.8477	638868.6532	596045.2891	530817.1772
n-acetylneuraminate	5002951.86	4314370.92	3613113.721	7956877.645	4949678.436	5922726.469	3236760.508	4258637.044	2682867.017	2256488.194	3454440.546	3389590.835	3905144.796	4609447.63	4902299.039	4190260.129	5228818.064	7027246.14	5656524.907	4519714.355	8037395.541	4748014.097	7460078.776	3248951.61	8814562.441	4550679.565	4873285.131	3993950.928	2618859.68	4386339.956	7881595.313	10509123.95	15233023.29	11850740.77	9964331.053	12282525.53	9420615.843	19088746.28	14476478.84	10443623.81	14828524.19	11994627.46	11337988.01	20782825.08	18854187.9	15914890.9	12420105.59	14808538.61	5874453.858
n-acetylputrescine	394546.0554	891646.7127	701480.7296	315651.1061	297164.2799	540649.1869	714022.8221	1118863.354	535777.1724	710981.8489	997265.9728	1034804.018	469273.3052	361905.5058	277887.4919	303294.4698	588628.2626	455377.5985	706777.3012	860184.2297	689962.6077	545602.5208	1172233.928	768564.6753	536088.2486	474950.6192	602916.0429	516879.2347	520546.9511	615591.9213	333900.6409	234854.1315	344524.0066	326543.6431	159672.4712	179706.5533	552792.1837	474753.9742	298245.8296	200449.3912	482595.1021	476529.3	412294.7321	482177.4478	442448.6437	504617.5889	458874.0887	533356.5512	444256.8566
n-acetylserine	25457338.24	46669972.59	38733408.24	54954491.02	27393058.01	25082366.46	8018104.677	3699044.255	3291461.584	5909513.946	4422585.674	6760642.475	16962372.11	15913359.21	6679871.193	6899668.134	7933720.467	24383628.51	30115736.77	23294533.77	27382926.87	28429379.24	34649695.73	27825310.6	5114223.744	4274359.047	7074506.6	2804285.551	2658396.99	2987284.217	32076889.53	19756776.29	54032310.31	40043303.64	43537293.78	25209693.92	7778669.446	17745829.31	6737232.478	5003866.283	8582869.653	11800655.84	22453075.7	17083848.13	14134643.98	18623133.12	14555696.15	6862734.474	1187785.264
n-methylglutamate	3675880.494	5168890.322	2823274.626	2822996.93	2938162.724	2534001.007	2675318.432	3125557.665	2654724.865	4059049.236	3609748.988	5337999.205	1271538.011	2331789.051	2022694.982	2785312.043	2256277.508	1922856.807	4218426.456	4656469.176	4680503.532	3129880.253	7116490.826	3670933.452	1459466.995	2475824.772	2449409.318	2009569.05	1342855.575	3325519.728	3409878.592	2530743.611	3459830.335	2523829.85	1949467.963	2661895.942	859326.0317	2042985.894	4920609.492	2588664.659	1267726.792	3401663.119	1174973.007	2274845.296	712244.5211	867444.9518	1182581.695	1224416.925	1334234.017
n-methylnicotinate	3889166.634	6553190.3	8260411.629	7721604.302	4516803.197	6547369.694	4062729.551	1566884.214	3996790.135	4264162.906	3049384.422	4829691.805	6022626.154	6334988.139	7224969.858	10380064.77	12296462.39	2996509.329	1996506.739	4481076.062	6295989.724	5021562.763	1305872.187	6119341.686	2646882.71	2605277.522	1246877.176	1784217.145	2554019.493	1397556.789	3865489.854	3197165.95	381543.0289	3615342.525	7548199.854	3404648.798	3128785.582	3625231.475	395697.8963	3846658.208	150983.0257	102160.2217	936110.355	3718468.892	2757567.689	712235.6207	2865278.503	503499.8114	10028755.64
n-methylproline	12834943.1	6896141.255	8343244.24	10912809.34	10335689.47	14835720.06	5505445.364	9974993.991	4572259.767	8410460.314	9579450.395	9695425.96	6324450.641	12096314.39	14891789.71	13234529.09	16506264.74	21785781.55	7550252.608	8576002.217	11092563.75	7669564.868	13285648.89	5594283.973	11482627.85	5851947.873	6159759.762	4475835.614	3050144.213	3983048.444	15593637.88	12324398.36	24543994.24	13653762.98	8689957.213	16015626.62	7534303.91	12558466.22	9585494.7	7412430.626	9407949.506	9865324.515	13521219.28	7469617.023	8053842.117	8582096.412	8497773.984	11121820.14	12511373.47
n alpha-acetyl-l-lysine	59894600.94	79564965.37	51565670.46	74766797.83	45859879.08	36255402.11	46781214.98	25436224.35	74753561.91	47714174.17	24612005.86	32802998.48	14428479.81	16562736.48	5293218.053	7886193.942	10192095.18	10135331.98	84891271.28	95772526.35	78535420.13	88770174.83	138205050.4	111751785.4	1864943.502	3516951.74	2660234.796	3711856.469	3766631.612	3436043.499	10268287.25	7413338.284	13244989.67	14779017.95	7304844.663	11366356.68	4086219.116	4294540.22	5624215.223	3858922.081	3561091.474	4951607.24	5963669.23	9873962.856	10008172.11	13907943.44	9309087.246	5221852.51	1143177.181
n.epsilon.-acetyl-l-lysine	4882267.158	5803125.491	4884261.684	4488568.157	3862326.108	3388775.649	2442750.993	2304266.718	2880025.005	4819626.841	2401825.404	3233543.298	1295455.869	1387755.062	459368.93	2741574.66	835278.8693	853520.6852	5993549.531	7160865.648	6194077.301	7028663.306	10024510.09	9448739.725	1104728.575	198742.5188	157585.7029	251687.2167	240862.6611	155874.8345	640653.2179	434470.0577	730060.9684	829859.9416	465146.3116	457479.3175	871859.642	875058.2178	1282957.021	1203029.423	1050854.156	1203908.049	173121.4149	390685.5139	760835.7733	571180.0989	874414.2829	754186.984	418329.7575
niacinamide	422087601.1	518178318.3	419114736.2	300841419.6	399893395.2	340447226.3	326700433.2	278125326.3	344883641.9	290267714.4	246292054.6	389052116.3	282978148.9	320811500.9	303283743.4	445718233.8	382401.5621	314100017.1	430904420.2	479576116.3	469786015.3	443339224.8	588007539.8	476894332.5	324800847.9	347114541.3	364745083.7	261681872.3	287331972	346375786	262213179.6	335407480.3	264698455.4	306451140.4	292034488.6	438584860.1	324874867.1	230254011.9	260726377.2	286174023	297380102.6	174489640.4	194888314.4	197385816.4	197291221.4	267648246.9	246401402.6	231926223	153257945.6
nicotinamide	2960147.547	1226232.806	3855873.026	3398030.503	3735242.621	3760948.881	4827181.055	6448818.864	2195308.307	3726417.525	1268800.056	2656011.426	5621831.506	2672209.796	2628915.405	4291452.383	9908287.131	4871418.697	5261813.236	2754820.345	12599509.31	4959562.792	13635188.66	3008097.466	3471443.723	4440614.058	4044985.097	4635302.997	4970613.072	4029752.939	12416354.56	9472058.103	8045299.062	7607032.524	6638295.612	2303969.044	4849784.993	8683072.652	5159462.713	13284845.44	2097648.239	7855542.471	4883718.784	4425207.313	7608935.124	5726067.154	9912450.506	2543663.83	5295858.715
nicotinate	1726181.136	904509.5838	998913.4354	2759862.03	1163359.197	973009.6068	1455082.272	1677381.864	1613980.138	1699442.171	1753010.502	1186898.52	2151444.322	2268841.343	2111751.92	1313231.5	2428975.651	1307423.818	2280827.642	2385257.257	2675876.844	1599611.193	2754314.509	2489643.295	2422696.504	1373499.94	1026133.172	1315466.791	1707313.222	1554846.793	2566013.125	2245035.159	1901539.694	2561982.62	2552902.797	2632840.732	1671106.169	1174019.675	1900662.613	1275793.964	1016614.865	1548917.358	1264214.535	466903.9052	2489461.823	2500537.039	2467438.368	2195132.728	2201929.194
nonanoate	748182.9378	797349.252	787083.6286	653442.2855	678605.3335	1273608.54	991920.6286	658643.4491	1147653.673	577862.3835	1051410.32	1071744.857	530557.5935	615368.0862	627089.8042	859147.6232	868468.3716	848785.0188	1345778.609	863733.6413	1334027.324	1457221.893	1425420.281	1554410.135	1013928.189	1182857.244	1003480.805	743355.9594	1008256.765	1026563.115	1566687.771	926069.538	995992.018	1161284.651	1120811.726	1017128.375	2432770.787	1610504.884	2324024.14	2156019.888	2651132.661	2284155.084	1312564.84	2402947.734	1735581.961	1969575.359	2775373.482	1701814.031	3236336.062
norvaline	27602224.5	30391508.74	18608225.01	21581427.89	13042372.8	19388498.52	7823898.327	7506425.402	7528009.401	17380695.73	5447188.865	8294383.754	12905495.73	16823124.96	13286269.71	12893733.55	8247041.886	18179436.83	16194774.01	30971609.05	21772843.19	20815702.48	27731451.57	20759612.4	3790792.345	7823980.387	5984360.348	10786086.37	3525857.799	3006215.754	11172297.05	11079128.19	22811878.15	14008665.48	11959880.89	17976885.19	6912360.494	14007453.23	9609810.436	11979613.27	10317659.37	9798549.056	8983027.598	8149178.236	8086206.449	21120107.19	8840407.815	7616685.607	6087308.863
octadecanedioic acid	581197.4481	589258.4137	659512.9012	594282.8284	990448.0552	643418.6736	623904.4269	563193.9875	536447.5751	747164.4594	681517.1011	1014228.231	626143.0718	728682.0967	887707.9456	690712.1587	908295.831	850887.9424	679332.6148	790467.7272	619461.3193	536271.9603	514345.66	547851.4225	609356.1954	867954.455	818961.7751	483209.1946	622699.7453	509971.601	1212098.306	589497.3405	969562.6304	686826.4565	503027.5629	906265.5389	513076.3435	322374.7871	420920.722	447332.1032	599493.6388	289022.4645	326831.6335	400723.7572	398858.1586	290710.8861	326437.6845	359867.6166	565563.944
oleic acid	2251793.751	2153229.852	2227804.64	2516536.54	2034003.696	1243851.74	1431556.229	1996486.502	1766647.654	1513256.081	1731103.304	942119.1274	1156266.787	1308007.093	908747.5579	1233133.954	1163390.151	869088.8817	1128117.764	1213966.997	1130607.714	1079468.559	1122883.266	1019641.026	1378335.07	1378561.992	776273.8119	1407209.633	1200143.248	1294870.457	764722.6185	978492.4695	914085.5352	931138.0684	1131792.9	1182066.89	741820.6009	528983.3998	851637.3874	861951.7871	770998.3607	826145.9887	765141.4682	738293.1518	775442.8745	852220.5309	864566.8687	808226.9493	940829.8783
orotate	44201904.01	60080233.57	38322330.79	28964351.64	16802500.67	13999961.58	16463953.97	22107936.04	16654004.97	35666223.36	38793052.98	35363869	6962964.195	12044392.34	8507018.146	14720028.46	7713218.948	6897168.863	52441885.99	37999202.43	40239657.88	43126752.45	51223793.48	30197878.1	14053772.2	15273229.97	13076195.61	17818733.65	17114200.42	24169230.9	5027583.305	3745278.28	7979945.897	5714968.028	652246.4763	2849277.704	1387537.156	3583351.225	1258689.847	1600003.452	1326417.423	2109037.791	3100546.537	6012157.73	4424088.483	1552897.544	982112.4009	773043.272	1925074.06
ortophosphate	14125590.46	14510996.37	10904074.8	7259735.764	222929.475	10456948.56	19925188.64	9404848.617	13961152.91	22109034.72	5008857.193	9083795.718	7058667.469	9078978.29	5564930.961	7802354.792	7840222.136	9629821.949	420471.5068	11314772.06	356226.8085	822234.4203	10015046.89	6528507.403	7262235.251	9008917.744	12019229.12	8789956.363	4909783.494	9751782.29	5367775.468	3205058.702	8419703.116	4738948.833	3908299.457	3377348.232	3482896.629	5966800.529	4617967.815	4312842.693	4865897.197	4116793.944	5473667.022	5095484.29	5314402.138	8684593.004	6886691.82	5496442.582	5492496.363
oxalate	60172796.63	58005389.79	60275030.24	40772547.06	67251493.4	62898909.88	49055654.59	79636677.26	42250480.7	60131383.28	72643054.48	51918009.26	78060800.82	55498839.41	77214022.62	60495142.14	63064541.56	51549497.18	62313583.45	42475388.65	62716876.04	65868308.38	46535741.17	66146862.91	34869378.02	58111322.2	44077874.78	68655595.85	65289885.29	57605409.45	83575586.36	91635468.78	29448366.35	95523987.15	93410774.57	92856930.57	84693194.79	35321154.3	86164169.14	66833582.15	72164835.91	31031746.34	112528472.8	29727503.97	25071476.15	66625636.93	62889528.21	58075431.71	72912346.56
oxoproline	11013744.92	5514080.766	4244622.81	4982774.748	3923472.618	6501072.763	5141763.313	5807065.808	3507191.037	11729148.13	4045892.782	5913060.379	9196072.794	9807266.272	7675490.681	9795053.374	6238665.262	9001007.297	5597538.893	6765507.433	6703471.4	8865306.471	8772360.591	7548602.021	3543198.981	5249610.536	3931733.897	4212827.518	7168700.697	3129590.561	6704065.994	6646298.237	5763723.151	7384110.942	8275172.735	8694586.551	4283373.57	5966432.523	6574807.674	6431377.041	5343671.276	6021365.258	5359852.233	6276848.923	6323362.133	7101118.766	4528181.092	3874060.046	5906255.15
oxypurinol	5081009.386	3564489.02	3717372.066	2124140.563	2362243.211	3420363.808	3203761.917	3885092.567	6599728.511	9917980.066	3814129.778	2699419.246	4066732.471	1816905.176	4790025.042	2555741.985	2128473.424	6269084.219	3952764.793	8024089.348	4796136.998	3644956.689	4676069.463	3456340.889	1501062.793	3771766.055	1267880.278	2168637.566	2712276.211	2026892.187	2266473.276	3605870.82	1093477.127	2075250.198	3952187.527	3423907.75	1763447.166	3197665.672	2771069.014	1005905.368	1575093.88	2586502.278	3562955.82	2320225.934	4204711.285	3584925.055	3388026.108	2761417.146	1049680.353
p-octopamine	779968.7779	1310664.447	173805.0079	665992.1217	630703.1321	998029.7046	228660.473	391793.4262	122397.9537	464985.2851	215258.6253	371509.3366	441043.1619	653917.4301	599420.2972	290104.3125	359169.3248	520088.5402	89891.84339	218656.3155	309344.5504	890353.7863	510968.4197	830747.0362	226473.228	312237.8842	482926.3308	569806.4328	117669.3878	216356.9086	711420.0912	655960.8321	1055448.427	1052728.253	739311.2282	622155.4962	354090.9264	214664.0538	303410.9378	224692.4307	367653.9127	261789.9536	108973.9707	158269.007	289428.7221	859617.5052	168658.6448	232771.619	129302.561
pantolactone	249578.305	226106.3535	208894.3833	165209.5546	129768.5545	297417.0186	5808724.533	207701.2357	126686.0741	242572.0805	135920.7098	170950.6042	236486.0596	226813.3645	255922.5084	299203.5801	212609.6733	360369.6749	284107.2352	372993.9895	1114768.595	119353.4368	244917.8403	209184.0794	11422.28516	68612.29771	93827.3716	50280.35089	55809.238	107358.1634	356577.6674	139166.097	149267.9388	43722.26176	79440.02276	46067.92525	54056.3437	41974.22711	40373.06178	46842.98003	119629.5191	150125.1658	191014.6567	88875.09913	146212.9495	79364.82069	32292.64642	2083067.944	197590.1202
pantothenate	3981255.794	2563788.196	3755538.077	5024034.002	1760242.879	4165629.705	1279243.567	1122559.185	1422496.302	877114.1421	1349468.616	1576583.882	11176909.98	11088707.18	6220003.428	4296032.339	6815693.37	7700719.469	1394702.148	1434183.806	1546260.906	1482571.111	424227.2872	1041663.865	4198063.859	987558.1395	3163562.013	2077067.939	1895782.426	667000.1851	10247003.48	7554290.17	9035188.013	11105432.71	12308314.44	7428619.728	3967815.994	8880406.874	3998855.841	2639487.696	6690459.389	8179916.165	6838390.023	4772998.417	7021773.257	9500640.946	3379533.63	4755203.269	2298696.728
pantothenic acid	13699616.69	12219200.86	23222265.37	31477790.44	11829700.08	18913942.84	6496524.402	3831945.471	1927250.915	4155872.489	3881487.232	4981915.763	30609067.83	31839441.64	27510332.78	19563693.76	24791308.68	59478147.98	4448278.618	6351138.898	5681385.236	2216310.738	2106836.18	911942.3412	11632877.71	3393340.484	8601946.246	5916494.388	2289136.775	2217664.788	23995019.24	25109530.25	501965.4322	33703568.39	220395.5082	39040193.92	9055069.656	25296593.49	10501653.8	7210486.447	11076062.64	39921659.97	30765895.4	17413212.63	22482289.37	21717723.19	11271961.06	8871229.064	5090400.385
phosphonoacetate	421382.9934	469159.0441	421551.917	372645.2644	355862.3016	277338.076	690732.3734	362072.9035	975305.5402	746724.1678	316477.618	512805.9653	263027.3397	379892.3569	274154.5087	469442.1775	242353.8356	239690.0759	236718.0428	626798.0314	245429.0809	319978.3505	395235.4244	537665.6376	263534.4359	653963.9166	561498.3597	575717.5601	594995.6137	655559.4914	172020.4422	115836.581	174409.0651	172008.1658	157673.3851	121270.2189	291111.5112	142582.5636	196735.3642	283429.9863	288819.796	114758.1392	72785.20167	128080.7982	166049.7693	380878.0674	257164.5017	189966.7346	430787.6081
phosphoric acid	1510439.277	595118.0772	529998.8251	1448113.436	1840644.472	981504.4682	1867040.958	588009.3849	492576.9963	1889588.725	1564677.071	1288047.234	1461610.051	1923997.981	1360136.394	1421303.401	1406651.364	1469864.835	1045700.193	660763.3486	1532527.943	807659.0205	661539.2989	671468.2969	1664841.569	1884244.049	1181845.215	1487423.47	3832523.181	911952.6776	1571389.149	1628827.881	1664714.663	1541161.931	1386511.531	921062.973	1205522.397	1325157.925	1040375.147	1577136.636	1793795.839	1467499.997	956275.8454	831247.5905	1129935.449	927684.3042	1036528.057	1519913.736	1496841.172
phthalic acid	3120226.639	1554476.72	2633252.278	2600889.728	3450989.994	2794353.589	3192826.816	3551656.053	1454106.021	2752177.466	3607233.419	3901469.905	2787886.558	3474419.347	4133708.629	2687678.288	3243832.089	3357388.456	3709670.646	3398015.897	4030140.451	3389995.766	3157786.465	3975381.89	3547001.466	4104594.648	3816626.332	3709092.275	3839672.025	4027387.306	2757970.431	3836116.101	3321831.804	3294597.78	3542059.548	1736670.182	3038861.555	3330554.181	3130882.947	3513533.802	4669103.884	3331982.282	3454376.224	4696924.589	2381368.58	2989378.776	3529139.725	3886458.633	2280865.01
picolinic acid	11345540.89	12590454.59	14399197.27	14106856.85	11199770.22	13181582.48	14642825.67	11526561.34	26715397.33	12984689.61	11462144.08	16985881.71	9394959.836	10255737.08	9710149.649	9850535.95	9149570.425	10743265.99	9493273.203	11894415.38	11695423.14	11599885.47	12828979.47	15819245.47	6968607.141	9153435.045	9410851.547	11406440.77	11310439.1	12341575.16	10411450.75	11427780.37	19033408.5	16215509	14342623.91	15531868.82	5666623.019	12056757.49	9586284.267	3492332.441	7040603.087	21438707.45	10505181.18	13241681.34	14532932.26	13349296.48	9107427.147	8913714.884	16737870.06
piperidine	33723350.58	37284976.81	31064273.35	36137478.29	28778711.87	53799050.7	31940659.58	33386370.88	30172111.01	854976.8586	17910486.77	36521469.69	49013102.25	51563900.88	48865896.71	16568573.33	39634408.87	60061006.66	31417325.36	91953862.09	31902899.37	30076563.43	52680203.38	21748937.71	19127026.43	31175008.63	24643018.07	27255601.7	10881578.41	7538650.008	20614549.92	7540359.368	53598449.08	22066037.77	11547216.69	29523280.35	7191333.846	9397002.048	9782836.848	30514567.13	9178919.17	9568988.211	22863312.58	9861329.917	6357414.02	42298262.67	23964576.52	13808443.85	15533821.85
porphobilinogen	549243.6789	1033950.222	523104.9366	490685.3904	617484.0483	511196.8863	353888.2777	379862.9059	469450.647	386244.2645	421132.5596	453643.2817	3936552.305	1104488.568	1026571.477	2192857.715	3110324.952	877540.3315	520261.0826	616701.7869	387910.776	322290.6829	614061.5706	392769.6739	115965.2718	93353.05321	91581.73589	128208.4762	204073.334	86960.55357	269013.4955	154860.2811	179624.1386	281856.4757	1249574.022	591002.9066	142203.4602	154587.4809	89676.06815	117049.3853	144057.5744	173350.1184	193186.3253	107586.4906	114566.1527	102540.5209	178402.3442	99599.40381	317981.1143
pro-val	1763276.185	1015172.175	776870.4998	1221144.584	890517.5191	1422616.271	1376693.773	1505619.081	1462239.157	1807934.944	1311467.895	1821967.527	698185.1988	993623.2472	1129419.109	834278.0803	969756.5946	606929.9678	627101.7489	792526.8439	1230973.907	749302.7475	2338747.792	587453.7213	1283012.537	1055336.989	1013415.525	728754.215	725745.3206	947053.5621	613172.279	494058.368	1035684.69	440458.0709	214709.2298	496228.5333	513470.4256	532340.9177	580800.3035	393785.577	381488.157	204792.9177	942168.8235	554641.3181	595539.694	511422.5951	562764.1949	703663.0518	411716.2053
putrescine	4228645.528	2780069.451	4148445.442	5241916.824	2986400.323	3725080.319	4286468.16	4512493.897	5143732.492	4702821.16	4650110.006	4646014.827	4605928.311	4348940.812	3422404.064	4214472.63	4743999.07	7608870.305	3225558.158	4742345.08	5433363.382	2464258.86	4601760.325	4736936.268	4798070.12	4579283.072	2368546.632	4085218.45	4660606.845	4534324.948	3771190.262	6032708.064	7316100.801	6654741.144	5509715.656	5152293.774	2413710.17	6782310.032	3656296.203	2498869.323	3420808.136	8579095.928	10123004.42	9003960.517	7439387.985	5272792.249	4015880.101	4826902.185	1545665.541
pyridine	2350265.775	4126676.268	6103643.875	2100933.957	2730147.848	2580717.493	3825170.557	7064174.918	4314142.481	1197890.708	3251069.457	2896416.338	2484005.788	4996096.002	2401567.462	2210831.214	1607070.434	4802686.438	1727130.655	4519836.562	2736223.315	1980111.859	1879210.114	1580051.204	1625929.895	1926638.783	2079821.436	4190958.452	1997368.544	2231810.747	1614367.172	1909187.478	1798551.755	2020573.909	2203527.53	1896880.369	1150332.904	1764499.289	2007337.583	1695242.07	1993006.538	4361569.127	1476609.997	1972126.433	2220795.604	2018474.695	2077715.264	2966093.094	1217927.475
pyridoxal	2690951.081	3427562.482	2691741.765	2626960.735	1666390.197	2972446.747	3770544.559	3023008.017	3025792.431	2585756.276	2798628.238	4023220.598	2023939.781	1941104.475	2316038.969	2445052.448	2414945.238	1257489.47	4294765.871	5589118.469	2579997.711	1820190.092	3705629.706	3483206.158	810149.6721	1083170.337	1255521.936	638634.6438	979905.4775	1184781.801	2204168.292	1984633.062	2086210.043	2328024.848	1186649.957	1696157.917	1057109.965	1284094.559	1584199.372	1208106.621	1100377.53	1359980.73	1627308.945	1440608.693	1722787.695	1459408.956	1946735.323	1713187.097	1633370.344
pyridoxal-5'-phosphate monohydrate	2815246.191	4206077.334	3585446.782	3357790.185	2635086.884	3433034.469	3282284.695	3181621.145	2393526.758	2136261.929	2612444.155	3420431.753	2755442.45	2818339.225	3409415.082	4586348.313	3521974.895	3217904.876	4093680.898	3984179.666	3075282.208	2847958.729	3529576.817	3632325.009	2090545.716	2328893.953	2644368.047	1996459.722	2133720.592	2190127.42	2707385.098	3704708.511	2853452.991	3417733.75	2620666.72	3244978.28	2217405.598	1357926.477	1892612.032	1747162.046	2013010.823	1871460.595	1679284.229	2067083.797	2022477.708	1902983.39	1768688.208	1691123.383	1124990.95
pyridoxal-phosphate	449876.803	689123.0851	436267.0037	531643.4536	442836.4269	512135.5683	513367.4244	200632.7781	478021.4606	491199.7402	489991.2455	580446.374	526609.7033	346059.6821	511921.8862	891768.3299	581128.5828	588499.197	700506.0117	644573.9222	668059.8855	479926.9285	441383.0736	600235.0179	214401.5218	400974.8915	404749.116	378229.7625	428510.5714	206251.9829	422634.8902	538645.6902	449811.2947	373547.3697	355159.9056	386646.9716	387200.8295	245836.5296	399716.7031	262146.2509	427155.0429	394151.6128	361046.2785	414175.6853	405982.6797	404694.7039	366697.5591	367387.3829	247032.4328
pyruvate	2395651.65	2669411.203	5019254.008	2720000.005	5828811.392	2392984.811	2702540.486	5493165.696	5099052.947	7378276.802	3145737.394	8550643.209	6988862.699	6321143.163	5301529.187	8472741.965	8393306.857	9066257.464	7409658.552	7433782.586	5134385.502	1599003.278	1409633.132	3121253.206	5237884	9934534.521	6713443.887	6306388.237	7031254.227	10472785.35	8644862.967	9413030.668	8576919.339	3459958.519	7328716.059	6206307.442	4782129.918	9241180.009	6031855.62	7423518.585	8362825.792	6122676.648	12505321.79	5978085.562	6355961.913	8211617.702	4430605.908	9378251.398	8003597.712
pyruvic acid	149445.6721	193401.9137	398679.6355	216305.2942	254789.8024	385760.2372	231942.1715	326792.9313	207501.8929	414816.4449	118866.3243	283507.2354	198297.3734	379011.9841	94717.16745	36065.30302	150185.2684	169920.619	40260.1844	254429.8364	71029.54674	126548.9414	143948.7263	171866.1802	330774.6587	324711.2005	733278.7935	99952.19075	529447.2667	788346.3419	101791.1185	183022.7631	316985.4724	262017.7351	30827.61131	187088.0342	154485.8993	114306.7463	238329.1777	34498.71566	57160.17144	160006.7115	232347.3486	95503.74333	127159.7329	296600.4545	164292.7279	140251.1635	147675.5629
rac-glycerol 1-myristate	1495997.257	1722067.824	1239844.482	1080617.966	1268213.508	1226600.521	1354473.099	1503760.852	1436338.211	1491100.423	1518959.715	1617582.514	1337982.181	1339400.516	1077195.128	1488452.536	1600699.564	1360422.806	1605850.178	1440558.098	1379820.498	1400435.022	1380621.465	1243298.496	1378655.906	1446367.056	1373748.832	1501814.125	1519891.967	1379836.845	893825.1265	1028413.903	953970.9441	1349773.893	1285548.94	908133.661	1400391.385	911215.1142	1209999.21	1301868.19	1229476.624	1257533.01	1260930.708	1205803.306	958933.4493	1113080.123	1230336.759	1081493.681	1213450.85
riboflavin	327981.4014	1638319.808	1061033.916	535266.6792	336211.8837	541725.3257	1715822.161	818623.5348	1275514.24	1107090.74	1039349.77	1252969.739	270375.8061	274362.2043	152364.2432	119137.6818	324708.4448	419311.9109	907862.975	945296.774	389247.8521	1011687.292	375274.4623	1066252.27	1066995.601	2492282.558	881639.2767	2597132.373	2617423.47	2380764.638	766034.4543	431966.2411	187689.0205	314688.2885	489849.8609	583126.101	297141.3825	516503.9767	574065.7723	166908.9299	405730.0879	735734.2168	296695.8177	608707.4726	700577.2365	266470.6701	259532.5783	272079.4026	316306.2663
riboflavin-5′-monophosphate sodium salt hydrate	5039544.077	5362123.001	3654103.236	4212154.526	3358786.089	3532644.297	4655255.3	3504309.86	4414889.279	3848542.692	3776711.037	4324521.249	3504802.404	3108568.461	3033878.863	3783020.232	4700937.251	4041408.71	4463356.116	3811214.952	3855334.895	3292924.659	3779038.008	3369221.916	2635580.612	3731971.333	3078057.513	3228201.137	2966436.184	3010646.168	3880492.299	3982962.921	3531674.522	3235390.479	3918380.815	3051291.429	3452735.768	2757272.298	3641487.058	3387785.789	3679307.435	3313193.14	5562983.562	3093274.811	2969481.876	3565377.028	2940968.807	2761472.124	3261634.839
ribose- 5- phosphate	563170.1942	6833211.89	4999787.145	4415742.499	956177.9193	1228539.244	1246297.349	5519795.469	1527956.726	8968114.577	938604.1839	1179168.137	16535572.38	3427705.351	18843585.6	2356034.974	12896267.17	1193595.023	1052889.464	1911410.571	638150.5397	572646.932	2995135.719	2644600.591	852309.7521	321581.2179	1216442.373	4637733.766	740318.6282	1914955.483	19392156.9	901764.6391	636246.4591	3480700.746	10099606.8	3858713.736	1074337.948	5699578.013	20970324.1	1259988.301	3394577.636	6504566.251	1079403.565	957853.8709	11614189.5	676549.0773	7163801.443	2226744.583	16721592.54
rosmarinate	168538.5967	84880.22465	145609.483	162452.1015	135425.1829	112174.0405	171082.6651	96371.0833	195312.1407	110549.207	122657.6882	222674.9595	157834.4476	120363.2323	181011.3699	209663.045	2052358.55	1227584.181	156812.2377	154428.0552	173960.7594	103860.3622	128631.4148	182695.9386	119264.5429	118982.9155	122221.3031	194445.6005	77152.24311	107324.3571	138792.2855	63551.90674	146923.8175	197585.5391	116543.739	89297.49543	111191.6872	104911.3531	128917.6624	143132.821	80770.74404	38801.09205	339895.4128	135183.0889	97019.06599	79816.61894	126002.9992	154776.4492	86662.23932
s-(5�€�-adenosyl)-l-methionine chloride	1080354.54	657786.0652	678169.9334	1045602.991	850694.5376	1033866.47	429023.4369	784099.8647	614491.2701	720445.6471	732548.4083	455128.8294	683555.3683	1096828.792	1438031.432	880383.2083	966266.7266	1277986.189	712344.2275	1028008.307	985628.4499	687451.3728	1272825.936	557099.9448	813694.4674	454467.3521	325632.7398	129773.4868	483807.5336	228034.4969	1033940.777	851289.7575	1539716.046	1495783.58	632758.1277	1126070.457	242124.1549	883063.3065	374301.2335	560014.9853	366061.2137	812125.6513	1252749.745	715715.3351	512653.7461	743329.8511	302963.5753	538393.0955	656303.5093
saccharate	364524.6166	248139.2258	298287.5017	288148.2865	285514.5049	298768.6623	140090.1723	170887.4455	178709.1179	241433.0437	261355.4497	164967.8979	381334.5967	470095.1522	373368.6801	416010.7385	357626.5838	210970.4345	102149.8383	237171.1431	182784.1438	172077.2521	143010.1735	193152.0746	215467.3139	162851.9484	173201.749	128529.6917	118881.653	145878.8647	363525.473	275437.2812	367806.7156	296702.1054	195715.9531	269491.9655	159664.9513	145980.2021	169477.9275	139627.4991	136818.8274	180773.9755	132207.7902	132415.6641	81005.81422	55625.90565	43264.01885	79604.62328	98740.02784
sebacic acid	775304.3052	700368.3812	877799.8407	780445.5599	1207137.322	933380.5705	682934.888	931176.2843	895010.2039	1008267.152	821018.6408	1668401.93	1278297.065	1898414.989	1422438.132	1274997.193	1095195.999	942230.7046	770993.8165	1076146.128	1938576.102	1582665.261	854981.9368	883174.0437	989769.3554	891524.1082	864352.9913	720819.6795	976907.5595	715120.3322	817771.2176	971258.0278	827303.0387	780545.8883	942756.4262	1031551.518	849325.5804	681749.5778	750315.9288	623163.7683	702324.9121	618457.239	634261.2132	780476.4457	620499.7485	1386290.928	582126.7856	618581.5482	855577.2285
selenomethionine	91810.54998	103305.8752	162006.5638	166996.8786	121043.6815	182063.2786	167026.5594	141482.7219	173593.3033	261153.9331	195507.6978	174517.2544	202737.666	300896.7914	263933.0316	176652.4627	201414.0226	159745.0643	213819.0315	265691.5757	174945.4812	220322.4757	223487.2313	243191.7603	294170.0897	341990.0679	239047.051	310935.6552	311159.9382	313989.2669	730928.9914	373850.3023	280473.4311	251645.1564	379703.2105	382010.0544	339076.3741	351318.8485	284687.9456	370796.0095	400023.363	293549.9199	200154.2862	270795.2181	252467.1124	274259.7488	231580.9391	182996.5177	258457.8567
sorbate	1805868.715	1879952.667	2554953.087	1769346.993	1836814.332	1786705.308	1994271.731	1912380.551	2130205.182	1988449.996	1954399.59	1799589.501	2253008.127	1982992.268	2211851.802	2111774.223	2547545.995	2437949.348	2215521.706	2222585.016	2666424.155	2107054.777	2097617.23	2226047.615	1499778.724	1519853.314	1742547.393	1819703.105	1750892.783	1546559.058	1533307.721	1565761.252	1668665.414	1465198.73	1595420.052	1482115.741	1804137.317	1427614.797	1791322.78	1657328.636	1615340.453	1689288.383	1794296.398	1787181.524	2023603.931	1729292.416	1742924.95	1917618.203	1777521.382
spectinomycin	3788996.209	3681964.447	3087014.653	3949005.294	4420510.17	3555230.728	4211549.71	3776523.135	4100602.894	4267374.623	4395021.184	3029533.467	3922674.626	4695541.419	4038730.493	3885180.882	4530057.496	3527514.983	4245170.695	2998119.78	4435470.858	3945817.033	5064532.804	4424542.939	3495851.892	3236321.234	3233485.84	3863312.176	3264967.903	3707248.417	3648944.571	2199077.973	3403478.846	3050541.077	4281774.169	3114905.556	3723442.551	3524228.298	4239471.926	2779477.539	3716285.712	3502253.141	4419105.611	2430262.786	3680136.382	2760648.089	4046363.775	2612417.304	4057611.64
spermidine	4810277.41	6587856.874	4276750.946	6308350.568	3818768.227	3050975.877	12385228.26	1917070.884	6149210.153	3884003.695	2004206.18	11434455.83	1094924.226	12018423.79	379101.6876	12231390.79	759478.8108	12166470.7	6309268.357	7195705.417	5839031.32	6570300.547	10329387.72	8107063.113	11459437.95	12469585.04	13199198.94	12750747.61	13219743.93	13195894.04	1057954.338	665515.2061	1245760.612	15860028.25	670145.4398	1031862.368	15870126.05	15707582.25	16071983.57	15191879.32	17802615.42	16973221.07	17852225.95	16238482.04	16307813.67	1240569.769	719520.5675	13672144.5	13511251.48
sphinganine	2076920.063	5343304.578	1280303.031	16880592.51	2068482.058	3905391.29	4377718.937	2879420.061	792732.7974	6651144.073	2842317.338	22580241.29	1692484.08	7413978.808	10058024.42	11139715.95	919127.2192	8063129.275	4883114.793	31520755.56	7397205.012	11033284.68	9165197.557	13468749.21	91056388.34	5328013.128	6788315.687	22038598.09	20381101.86	28952226.19	4757135.851	28960248.84	5040700.481	4160798.296	4134977.516	4633141.344	1144264.964	3459593.575	2069638.355	15410214.14	1930519.219	1978436.733	2134233.837	3072115.552	1250802.664	3647672.432	1203598.561	8374687.043	1758106.705
stachyose	903107.4558	1024567.784	939910.6697	877006.109	656611.9371	878645.5174	951332.3776	445825.1517	733931.7332	553472.1845	505663.4394	698210.4722	526957.5352	391325.8755	574654.9532	672615.32	570286.5124	503564.6058	676250.5351	999172.9361	620094.3012	581116.5061	1037228.806	516998.3445	274856.3389	604181.7379	530048.6264	310740.465	414189.9062	435845.4072	813559.2954	453570.753	798158.3873	713184.2308	491288.0835	534487.2235	287529.1641	218804.7	191325.7866	254873.5274	283998.0065	249802.9002	193266.2543	222584.5697	211634.9786	267749.0997	227965.0595	189750.8723	228539.6241
stearate	94190708.76	116214372.9	129543414.8	82995158.41	75783932.31	140715781.9	41238531.86	168165852.2	186167473.5	101758494.6	114895543.5	72123753.76	163828675.5	93454049.14	80780669.59	207726024.4	190109187.5	251725025.9	282125331.9	155132503.2	141802933.4	59885740.2	58289446.34	262121954.4	57128346.09	105566164.3	82519393.58	100445308.9	319537030.4	86737273.28	45667111.89	64524930.8	13819222.98	104884069.1	70402256.07	31645518.64	43054147.93	13695700.74	28766276.1	17215296.64	33862233.2	38961756.69	18299378.61	10626513.5	15512454.95	25839101.71	23634979.43	24521326.29	27822976.87
suberate	937032.3906	1058024.638	798026.5571	844841.1541	777757.7257	1069184.621	861658.1737	811057.0507	926915.9924	762571.4772	760617.9017	921469.4049	822459.7785	2125791.357	1038925.904	936138.7203	915930.9177	854613.4578	902877.4751	867744.972	1473373.059	1366342.379	841156.3911	811827.1538	1023930.281	1008993.005	872428.9539	876290.2515	888675.7483	741207.4256	934763.2979	998135.9665	1049131.209	917025.199	968240.4319	775316.1499	809439.9648	713647.9939	837010.6436	639534.5568	815336.7166	903117.2776	841981.8013	541506.0015	803627.2426	880172.4947	762830.3179	785242.0966	886323.7274
suberic acid	1722466.963	1393114.14	1418428.037	1509097.028	1902595.267	1623459.443	1389392.93	1880229.526	1596287.783	1638337.579	1630700.818	1854010.705	1798428.619	4281864.706	2762520.006	2090822.724	1581263.647	1588203.058	1332223.767	1928876.187	3491270.874	3240601.632	1676319.98	1445228.261	2115940.314	2126911.693	1866693.249	1799162.017	2014334.305	1404075.826	1453772.655	1657184.229	1028966.439	1267874.055	1642622.418	1696551.265	1372269.425	1444604.125	1143088.016	1238623.776	1537052.989	1152871.12	1106746.966	2011282.415	1258426.777	1082647.665	935713.3237	1115939.867	2117429.351
succinate	81940531.39	95838357.76	74842171.74	101624479.8	58245478.55	67769253.78	36866790.8	33364619.67	32179062.17	35577284.95	38685324.19	60655978.51	38836461.42	37577452.7	39016025.8	71255212.41	43426313.57	60120655.26	98268120.48	94786576.89	89676948.88	62652710.89	94640146.59	69421799.85	23871907.74	25778537.98	31427239.16	26110588.51	14636827.88	16020916.78	39404808.73	38293895.41	43064560.5	47115311.06	55865702.91	38205339	37478453.91	40501660.59	66958955.1	50917072.77	57906773.86	68981285.4	45366084.48	48063004.31	38671968.55	57025673.36	42951086.28	30100220.39	11153304.67
targinine	6175169.228	3975968.047	2206157.082	5567403.579	2279303.798	3698770.43	2576563.107	2575792.804	1429792.87	3875814.586	1964972.759	2801423.734	5464947.156	4733211.311	6101222.217	4420715.28	16216507.12	9686719.496	3765648.351	4858471.958	4564823.429	1794003.581	6352532.027	1517627.386	5529221.303	3523602.771	3667528.658	2410492.992	1576109.688	1744976.799	1792008.944	1451667.236	3473524.246	1514112.841	1902322.582	1662127.846	1321995.224	1567467.634	2430256.229	2270159.339	1445628.078	2097170.617	6121265.493	2860641.04	2071341.088	2338712.673	1975590.901	2026169.2	2275093.338
thiamine hydrochloride	30787740.26	34418211.17	29054730.67	52277569.44	25216298.79	56236822.83	46523593.14	38329407.87	30166056.7	38894115.44	33709520.43	31712396.44	37671082.09	37019448.17	36173637.72	31917663.43	41509473.99	44998531.33	34716549.71	29831200	41018584.61	16251533.72	29639407.07	26301192.17	34490176.06	27402419.97	22701726.91	29320430.2	32195165.47	14961812.12	28666895.11	26229739.4	32331013.55	25708298.61	32352274.44	30797329.68	24507129.19	39700763.54	26886585.89	24305724.92	27618848.3	37587423.35	78087370.17	45076945.91	41674539.7	26861779.06	35888198.17	41516104.55	35627802.68
thymidine-5'-monophosphate	2196816.262	2361490.302	1903296.849	2787569.804	2017608.541	1915502.927	2402031.535	1861435.619	2258581.479	2103866.769	1762138.564	2897413.547	1219532.195	1353381.515	1743396.531	2269775.492	1556466.601	1555194.262	2475569.943	2581899.296	2459820.705	2306145.364	3404169.813	2216196.376	919373.9244	1662660.463	1600943.509	1107571.789	1417855.55	1320934.808	1234271.415	1089897.61	1430800.749	1160441.182	1898721.667	1323115.445	91064.35159	111471.398	295299.448	57467.94049	103024.9984	75128.16087	74545.13112	109223.7055	125304.4722	149305.3575	139345.0208	112028.7321	217437.5
thymine	1417945.443	1490629.887	1579066.94	1729217.131	1511092.333	1090958.791	1643916.694	1341298.292	2385923.797	695437.4933	1575350.364	2077232.723	1589928.137	1515844.356	1856067.788	1567072.377	1973901.031	1821503.564	2745995.015	4220002.73	3902999.389	670676.521	1915308.953	2049174.96	1726490.869	2766868.579	2562429.061	1731689.655	2657858.865	1920544.242	2187384.918	1681795.067	2286216.339	1729649.552	1603603.92	1580948.963	1981830.25	2110483.528	1687888.369	1815851.014	2122569.801	2223139.152	2328237.96	2344007.983	2162369.675	2196737.54	1307293.439	990542.8989	1651826.151
trigonelline	2587788.71	2278881.133	1281917.417	2443421.616	1228104.398	1916966.576	1081916.561	1364181.334	962089.7947	3414504.134	822291.2178	1069756.739	1950098.833	1986519.477	1985243.929	1976488.662	1602916.573	3007708.77	1076174.818	2437359.285	1127876.417	972333.0413	1525066.638	1313289.778	1117856.316	1656044.484	1753075.475	2018097.672	904611.9627	969583.894	1813986.457	1606698.801	3967253.235	2244055.85	1799678.972	1719677.479	1068683.523	2153205.366	1312901.143	1295362.101	1077949.034	1030155.902	1680365.895	1092369.485	1160194.954	2314845.387	1099701.914	807737.1011	1039142.52
tryptophan	249500.3712	230409.5789	83164.80167	338395.7259	117185.772	210721.6088	305204.4695	235041.0568	89262.94385	240543.9573	219819.6488	275031.8338	340253.1074	183697.5316	246638.7717	183430.1791	264986.7094	974539.8873	270332.9206	217678.3339	281211.83	220546.5873	199615.072	155761.9176	90222.42377	156832.4866	21160.25355	64833.06835	68405.11158	88441.39054	252148.1021	269671.9513	369556.3039	353589.8232	337082.1688	416977.1826	87628.57908	283028.023	260826.2097	89148.56894	97194.2355	385286.6943	300608.9565	169837.1933	212241.6	166206.7664	192168.4404	75886.86671	143363.0707
undecanedioic acid	165476.6586	154699.7636	122315.1566	51608.78666	248252.7998	88321.73658	162478.4544	73777.46947	146545.0574	142443.9257	100202.2886	160036.1719	315705.1221	207140.9447	191613.5389	80015.94824	136874.5552	171041.6763	130186.5523	240519.8644	99544.26419	145454.5007	230613.3494	190431.1062	232029.7233	131177.2959	584323.2669	170147.9554	105756.7672	49575.7964	282192.1173	121630.4129	169106.7526	123504.5921	62224.06429	178696.268	146296.6957	199988.7983	106998.1587	138178.9339	169441.6096	134226.8482	429882.479	69286.99779	187311.3942	74639.73969	137176.5577	103048.0425	120398.5646
uracil	39741650.62	55469538.53	34109768.21	51997487.09	24856686.04	22826745.38	49380461.96	32149650.18	45130800.2	44575767.88	39884857.2	57778099.35	39289834.43	33225577.44	50160942.17	43472917.8	67043098.67	42098280.54	28090878.22	41085575.97	45591388.42	20986851.02	37076519.79	25072549.01	14395799.98	13930730.77	17015359.29	11331346.95	16654157.87	12591180.64	29549272.67	22945796.18	31945628.46	27240232.1	28009314.2	28767846.35	42945845.78	63192346.33	44831492.62	53753232.49	64910971.6	61340456.11	45132499.27	34938508.22	53362631.67	38599636.84	36390888.49	41074954.6	27779709.28
uric acid	977278.0662	520863.0157	304449.5779	724022.4509	554890.1339	446546.6492	550050.9887	629770.6907	907647.0712	441042.6307	718702.9222	627907.9061	561660.4364	88614.51535	185430.0432	366033.2277	750967.3859	403176.9399	521411.0982	357523.4129	215142.1389	543007.0254	584951.2474	512778.2924	364427.2515	480955.3686	88952.7006	300836.0836	495422.456	538046.3333	165752.2844	257933.6631	279965.941	266162.1159	99274.62408	275889.6236	705083.4967	1004699.281	946298.8369	484416.3372	1214988.845	1006336.918	133513.7616	599297.0497	920857.483	586905.3951	1035345	1208229.45	262996.1523
uridine-5'-monophosphate	15040213.36	19235877.35	19286486.22	17038758.36	15127399.2	13844355.88	27302718	12980310.71	23252375.61	16534090.23	14183100.43	18143749.98	10273031.21	146287.0532	15406342.37	20983013.12	17334363.68	10739378.59	18095764.65	20887439.61	15106318.56	14854646.71	14513539.34	15662481.71	7201912.711	12343728.91	12377666.89	8514728.255	10182502.68	10477074.64	13080985.62	12202818.98	10055334.91	9739195.27	16367313.5	9992000.59	3906141.616	2177722.139	2847347.296	2100308.728	4504503.335	2187778.231	1977370.859	2756374.49	3072363.311	2254613.017	3308244.976	3011041.725	3850535.83
uridine 5'-diphospho-d-glucose	3818048.894	3179531.453	3261656.073	3926357.605	3219696.077	3185373.015	3375151.207	2521243.457	3433617.994	2979906.327	2848751.276	3820578.148	2006247.115	2108032.058	2991923.027	4563302.357	3145406.451	3256779.621	3579178.929	4085497.611	3507121.456	3456024.919	3629478.412	3521918.137	2014294.967	2175819.598	2374557.296	1874146.636	2236080.401	2252090.421	2736849.466	2377499.041	2299281.422	2409504.291	2062140.758	2325382.186	1553041.62	1348558.377	1544945.444	1393633.741	1829575.981	1555928.117	1262556.097	1473179.098	1712301.082	1554816.167	1384186.882	1207208.307	336325.4883
uridine 5'-diphospho-n-acetylglucosamine	18413684.91	21898671.81	20130693.97	19174203.44	16528405.77	13604701.49	22524866.14	11261595.11	22183706.96	19545056.79	15516793.67	19502475.48	11268826.07	12531646.79	17401866.6	19087581.22	17988661.14	12216997.82	17581263.93	17642794.2	17335191.58	17030153.27	19003401.49	17630025.07	13756717.47	17989146.47	17916766.8	13331336.41	18000730.72	17996254.4	14073126.35	11984078.53	10782675.5	13037616.57	11100634.79	11516246.49	10870556.72	7507771.182	8958072.627	8673915.75	10665832.8	8297559.238	6244179.919	7317019.862	7907612.959	10164736.46	7958175.728	7600086.015	2318666.656
uridine diphosphate-n-acetylgalactosamine	2768778.153	2525800.342	1985470.791	2917722.253	1775737.449	1876254.279	3131633.156	1356539.45	3764011.875	1988396.251	1892699.743	2648758.324	1195990.01	1185654.132	2208257.04	2382904.443	2705809.766	2010938.482	3377215.169	3484104.355	3231322.072	3351690.468	3589681.212	3458755.776	2600501.229	4160583.746	4783102.168	3034739.13	3302804.379	5101637.496	2376774.135	1410321.218	1600344.371	1671728.28	1727165.507	3374830.574	3778881.264	2504901.349	2426401.369	3257081.312	3677620.19	2351004.889	1844189.301	2625478.553	2973288.099	3710235.852	2828884.599	2692076.095	788547.9265
uridine diphosphate-n-acetylglucosamine	1361035.111	2028320.683	1099299.223	1518235.401	1160925.204	1135286.88	1318102.01	590969.259	1678098.362	870830.1614	893244.3905	1400147.789	620086.0478	601371.5092	1414789.703	1449737.281	1663660.533	1694228.407	1884427.674	1652705.49	1465652.778	1771649.37	2218024.901	1509614.421	1404814.26	1448035.754	2006415.886	1216670.47	1397658.511	1998904.111	1323063.528	1062416.669	860142.7426	779887.3023	890764.5944	2074859.001	1548281.733	1441024.186	1654839.746	1520625.125	1627180.203	1369817.44	1638141.213	1692795.679	1913649.063	1511152.473	1476343.541	1403606.497	380074.0902
uridine monophosphate (ump)	2249837.192	2824979.259	2942053.948	3955831.04	2389003.222	2239240.532	4703169.542	1976001.145	3691075.752	2848553.894	1924424.724	3146713.207	1913030.425	2248943.925	2095206.064	2600302.762	1765934.777	1452562.948	3870078.339	4663689.26	2978747.216	3285328.068	4409037.869	2966034.29	1386594.267	2455439.528	2392653.974	1547715.318	1834312.725	2133796.918	2100192.18	2197444.466	1879140.701	1907531.412	1491314.605	4301649.683	1064535.348	987566.5309	1240351.565	956300.1961	886153.082	753332.0485	879353.9438	1237810.065	2010911.391	958850.4157	1178822.051	1474589.045	1690050.512
uridine_1	14849239.85	12439984.23	22106294.01	13558324.87	12069849.4	14951834.27	8620047.65	23470845.2	7522655.352	11175721.62	18579941.53	9102150.923	26110529.04	18317821.04	25780364.21	13868098.98	16022975.11	9651407.525	9832158.532	18638488.68	23673811.56	13509683.71	20275486.15	9609536.922	24497937.19	11508759.51	9743308.442	13219968.36	18864208.58	10355625.86	11905568.42	18768172.96	12055600.92	17949210.43	19143828.96	20650142.29	16059376.7	10408768.23	15441584.21	14573430.26	15209222.34	13755175.06	5359389.526	25382998.47	21100404.13	13546291.2	16341231.92	23480866.54	14313032.85
valine	448733.1222	720252.8588	615487.7229	749292.1264	410698.9542	466178.1989	286556.5709	319087.8137	322449.4899	438361.6982	202216.0239	312823.671	340834.7911	343249.9963	350298.1885	320741.9745	308144.0449	385804.8506	303072.5559	321403.3547	319769.3052	313030.2494	97658.64531	360710.147	72689.55445	264267.9024	212850.479	303787.8845	158619.7751	198785.7354	199614.5586	240703.7682	318783.7917	107366.7473	203495.2024	89493.14674	163374.5995	174119.2224	53089.70757	206408.4032	138628.4082	162495.8811	177797.6911	135769.9981	92532.11825	260317.4277	66365.5096	181670.0537	198239.9044
xanthine_1	4215071.643	3160820.806	2884344.033	3187505.728	3102444.5	6780777.071	3823260.266	3082985.029	3623260.636	4834667.739	4888145.983	3370043.449	5988004.555	6511041.815	6825517.347	5853813.19	4953651.77	3411624.326	2982095.931	5991960.047	6519371.641	4041404.602	10273463.56	4479117.633	6252723.328	3169326.572	3227962.708	3087779.065	3495841.686	3437884.097	6587155.267	6447059.367	2905297.485	6735767.122	6961722.098	6790933.887	3559624.818	4978462.26	5061768.012	3798275.579	4912174.109	6796030.131	2106802.504	8957786.729	7836233.506	6419830.186	5029488.854	7665543.552	7127925.199
xanthosine	1007536.94	970371.5581	165562.0403	2238886.431	1446638.418	626422.9387	461041.0605	263077.9347	228157.7548	538265.4253	525098.5535	685206.0042	218133.0705	276177.3004	740824.9947	1007160.383	758928.9489	1115245.111	803576.0475	1227874.269	1910929.397	656706.6376	1900917.83	284198.4778	2679737.379	2425035.638	3719410.041	1040663.705	2491153.351	2400858.572	1041425.386	1138255.326	1679356.547	1301370.319	1744218.463	1376199.754	4905234.77	4792538.034	5937708.628	2914330.781	4616963.762	4473519.77	4641205.707	3822512.082	1286344.336	3477640.056	1999809.151	1603874.869	3753627.01
[truncated: 23 more columns]
