# Supplementary material for: (p)ppGpp and DksA play a crucial role in reducing the efficacy of β-lactam antibiotics by modulating bacterial membrane permeability
Source: Microbiol Spectr. 2025 Feb 24;13(4):e01169-24. doi: 10.1128/spectrum.01169-24 (PMC11960062; doi:10.1128/spectrum.01169-24)
Supplement: Data S2 — Proteomic profiles of Vibrio cholerae strains. [file spectrum.01169-24-s0002.xlsx]

## Sheet: N16-BRV1
Supplementary File 2: Proteomics profile of N16961 and N16:ΔrelAΔrelVΔspoT strains
Peak Name	Group	N161a1A	N161a1B	N161a1C	N162a1A	N162a1B	N162a1C	N163a1A	N163a1B	N163a1C	mean	BRV1a1A	BRV1a1B	BRV1a1C	BRV2a1A	BRV2a1B	BRV2a1C	BRV3a1A	BRV3a1B	BRV3a1C	mean	fold change	p value
sp|Q9KV29|RPOC_VIBCH	DNA-directed RNA polymerase subunit beta' OS=Vibrio cholerae serotype O1 (strain ATCC 39315 / El Tor Inaba N16961) OX=243277 GN=rpoC PE=3 SV=1	6036.18	1837.08	1106.06	2498.38	2423.84	2320.87	1188.74	2165.9	6156.57	2859.29	3316.3	1300.53	3209.45	1296.75	2438.32	2988.98	2461.7	2351.23	1192.81	2284.01	0.798802	0.424123
sp|Q9KV30|RPOB_VIBCH	DNA-directed RNA polymerase subunit beta OS=Vibrio cholerae serotype O1 (strain ATCC 39315 / El Tor Inaba N16961) OX=243277 GN=rpoB PE=1 SV=2	5281.75	10247.5	4979.84	4438.09	12378.6	7463.5	7989.5	13643.8	7395.91	8202.05	11745.8	12573.3	9130.41	7272.34	8915.27	14745.4	12341.6	9021.59	10190.2	10659.5	1.29962	0.0876799
sp|Q9KNR7|CH601_VIBCH	Chaperonin GroEL 1 OS=Vibrio cholerae serotype O1 (strain ATCC 39315 / El Tor Inaba N16961) OX=243277 GN=groEL1 PE=3 SV=1	4988.34	5066.35	15764.2	16637.2	10152.6	8011.79	9952.97	8117.79	9038.58	9747.75	10497.1	5114.89	6230.22	6613.16	11653.6	11611	6420.1	8613.78	9517.52	8474.6	0.869391	0.43964
tr|Q9KUB8|Q9KUB8_VIBCH	Aconitate hydratase B OS=Vibrio cholerae serotype O1 (strain ATCC 39315 / El Tor Inaba N16961) OX=243277 GN=VC_0604 PE=3 SV=1	76155	67645.5	62037.8	57006.7	63989.1	49099.4	73477.6	70177.9	80230.2	66646.6	70132.8	76433.7	69525	74869.6	78011	71455	66770.5	68353	68233.6	71531.6	1.0733	0.193465
tr|Q9KRZ1|Q9KRZ1_VIBCH	glutamate dehydrogenase OS=Vibrio cholerae serotype O1 (strain ATCC 39315 / El Tor Inaba N16961) OX=243277 GN=VC_1492 PE=4 SV=1	1176.48	10003.4	2123.55	2633.99	4341.42	4165.69	3984.43	2394.95	9969.78	4532.63	5987.75	8316.15	9709.21	3582	2263.75	8635.23	11599.9	5363.5	6981.08	6937.62	1.53059	0.121857
tr|Q9KPF4|Q9KPF4_VIBCH	Pyruvate dehydrogenase E1 component OS=Vibrio cholerae serotype O1 (strain ATCC 39315 / El Tor Inaba N16961) OX=243277 GN=VC_2414 PE=4 SV=1	1821.57	2076.41	1127.74	843.553	451.029	2584.88	1873.4	1060.74	1685.05	1502.71	962.911	1114.06	1469.7	678.212	1110.56	1662.2	1664.6	1682.8	2341.27	1409.59	0.938033	0.743945
sp|O34241|DNAK_VIBCH	Chaperone protein DnaK OS=Vibrio cholerae serotype O1 (strain ATCC 39315 / El Tor Inaba N16961) OX=243277 GN=dnaK PE=3 SV=2	18060.2	7007.52	22674.2	17352.6	12296.1	6959.36	18872.4	11009.1	25044.2	15475.1	23713.9	11141.8	9563.94	30072.7	26543.4	16654.8	7025.13	23038.7	27874.7	19514.3	1.26102	0.279721
tr|Q9KQY1|Q9KQY1_VIBCH	Formate acetyltransferase OS=Vibrio cholerae serotype O1 (strain ATCC 39315 / El Tor Inaba N16961) OX=243277 GN=VC_1866 PE=3 SV=1	585.134	776.724	928.625	290.875	797.997	797.42	1670.12	1120.74	476.285	827.102	470.426	233.138	678.059	620.59	205.624	134.809	645.723	831.1	1701	613.386	0.741609	0.316991
tr|Q9KQG5|Q9KQG5_VIBCH	Aldehyde-alcohol dehydrogenase OS=Vibrio cholerae serotype O1 (strain ATCC 39315 / El Tor Inaba N16961) OX=243277 GN=VC_2033 PE=1 SV=1	2522.82	2854.85	1911.87	3148.14	1755.84	2261.43	4140.42	1793.6	2155	2504.89	3699.97	2997.67	3769.26	2029.36	2921.73	1842.13	1882.94	6152.36	6909.73	3578.35	1.42855	0.134252
sp|Q9KUZ6|EFTU2_VIBCH	Elongation factor Tu-B OS=Vibrio cholerae serotype O1 (strain ATCC 39315 / El Tor Inaba N16961) OX=243277 GN=tufB PE=3 SV=1	424600	384711	392058	625510	649141	626157	567158	490092	429219	509850	650327	614458	563403	674958	735352	724205	894287	917050	818031	732452	1.43661	0.000884024
sp|Q9KU18|CLPB_VIBCH	Chaperone protein ClpB OS=Vibrio cholerae serotype O1 (strain ATCC 39315 / El Tor Inaba N16961) OX=243277 GN=clpB PE=3 SV=1	4380.26	3300.13	4224.34	2785.6	5021.81	2682.23	2474.89	3591.1	3502.9	3551.47	4759.21	2727.36	3286.98	11754.4	5163.51	3815.86	3842.56	9199.36	8826.19	5930.61	1.6699	0.0580362
sp|Q9KPM5|EFG2_VIBCH	Elongation factor G 2 OS=Vibrio cholerae serotype O1 (strain ATCC 39315 / El Tor Inaba N16961) OX=243277 GN=fusA2 PE=3 SV=1	900397	875301	1.07737e+06	710482	790437	713634	843663	808105	951422	852313	841410	1.05166e+06	1.12925e+06	1.02027e+06	1.27018e+06	1.25075e+06	696052	911396	1.06628e+06	1.02636e+06	1.20421	0.0332952
tr|Q9KQB3|Q9KQB3_VIBCH	oxoglutarate dehydrogenase (succinyl-transferring) OS=Vibrio cholerae serotype O1 (strain ATCC 39315 / El Tor Inaba N16961) OX=243277 GN=VC_2087 PE=3 SV=1	14689.7	19015.7	13912.6	20101	26438.4	16332.8	12169.6	13870.6	14321	16761.3	13197.4	26265.1	27595.2	16913.3	24001.4	17721.8	25335.4	22765.3	18812.8	21400.9	1.27681	0.0521828
tr|Q9KQT3|Q9KQT3_VIBCH	30S ribosomal protein S1 OS=Vibrio cholerae serotype O1 (strain ATCC 39315 / El Tor Inaba N16961) OX=243277 GN=VC_1915 PE=3 SV=1	229249	198911	206599	364840	269242	267980	267012	245959	168157	246439	396551	376480	428568	283499	283092	366649	323352	365622	318390	349134	1.41671	0.000916912
sp|P22359|HTPG_VIBCH	Chaperone protein HtpG OS=Vibrio cholerae serotype O1 (strain ATCC 39315 / El Tor Inaba N16961) OX=243277 GN=htpG PE=2 SV=2	102483	80083.6	71463.9	87111.2	86284.3	109940	67659.9	78122.2	77036.3	84464.9	173780	164793	165507	152897	138229	156348	144202	140049	151658	154163	1.82517	5.91246e-09
tr|Q9KSW5|Q9KSW5_VIBCH	Isocitrate dehydrogenase [NADP] OS=Vibrio cholerae serotype O1 (strain ATCC 39315 / El Tor Inaba N16961) OX=243277 GN=VC_1141 PE=3 SV=1	96213.2	99059.3	73567.8	53288.2	66590	66423	91698	81139.9	69838.2	77535.3	40458.6	52265.1	43927.1	44216.7	58112.5	46607	34677.2	39678.8	46013.2	45106.2	0.581751	0.000131693
sp|Q9KNK0|PCKA_VIBCH	Phosphoenolpyruvate carboxykinase (ATP) OS=Vibrio cholerae serotype O1 (strain ATCC 39315 / El Tor Inaba N16961) OX=243277 GN=pckA PE=3 SV=3	95906.7	85314	93328.1	117190	116752	115253	85393.7	92335.5	56413.7	95320.7	84242.5	96059.2	124051	96650.6	108074	108837	105777	53727.6	92734.5	96683.7	1.0143	0.884925
sp|Q9KNH3|ATPA_VIBCH	ATP synthase subunit alpha OS=Vibrio cholerae serotype O1 (strain ATCC 39315 / El Tor Inaba N16961) OX=243277 GN=atpA PE=3 SV=2	109440	112984	127911	77788.6	74152.2	97872.9	82883.9	46002.6	76496.8	89503.5	107187	129687	155766	113856	102310	107299	121544	120139	114207	119110	1.33079	0.00990461
tr|Q9KQX5|Q9KQX5_VIBCH	PrkA AAA domain-containing protein OS=Vibrio cholerae serotype O1 (strain ATCC 39315 / El Tor Inaba N16961) OX=243277 GN=VC_1872 PE=4 SV=1	25023.2	25892.5	30394.6	32218.4	20460.3	21277.1	29015.8	27830.1	28681.4	26754.8	30222.7	29673	33734.8	42848.6	42415.7	45189.6	28191.4	39244.3	39065.7	36731.8	1.3729	0.00150225
sp|Q9KLC6|CH602_VIBCH	Chaperonin GroEL 2 OS=Vibrio cholerae serotype O1 (strain ATCC 39315 / El Tor Inaba N16961) OX=243277 GN=groEL2 PE=3 SV=1	52220.4	39599.3	44228.6	46744.5	47548.3	53072.7	49130	51702.9	55898.6	48905	114483	129409	136290	141771	142277	115646	137635	115345	130862	129302	2.64394	8.18303e-10
sp|Q9KT08|PTA_VIBCH	Phosphate acetyltransferase OS=Vibrio cholerae serotype O1 (strain ATCC 39315 / El Tor Inaba N16961) OX=243277 GN=pta PE=3 SV=1	3869.46	4573.17	11760.5	4197.46	6188.39	4649.83	6381.39	7114.46	4673.81	5934.27	6089.21	7935.28	8892.38	9132.77	5590.04	4036.35	6633.74	4403.55	11955.2	7185.39	1.21083	0.303491
sp|Q56648|SYA_VIBCH	Alanine--tRNA ligase OS=Vibrio cholerae serotype O1 (strain ATCC 39315 / El Tor Inaba N16961) OX=243277 GN=alaS PE=3 SV=2	1956.09	1213.19	2015.57	1318.38	895.741	2923.44	1862.81	1791.64	1684.37	1740.14	2231.18	2760.29	2565.25	2501.96	2779.24	2201.92	4025.82	4201.66	3204.83	2941.35	1.6903	0.00151804
tr|Q9KRY9|Q9KRY9_VIBCH	Aminopeptidase N OS=Vibrio cholerae serotype O1 (strain ATCC 39315 / El Tor Inaba N16961) OX=243277 GN=VC_1494 PE=3 SV=1	52858.5	48877.5	45619.8	55983.4	41991.5	38479.7	52648.4	50831	61908.8	49911	64214.5	44484.5	51622.4	60810.5	51203.5	39326.5	47624.9	37328.7	44398.6	49001.6	0.98178	0.81638
tr|Q9KQB1|Q9KQB1_VIBCH	Succinate dehydrogenase flavoprotein subunit OS=Vibrio cholerae serotype O1 (strain ATCC 39315 / El Tor Inaba N16961) OX=243277 GN=VC_2089 PE=3 SV=1	18120.9	12306.8	20170.8	16321.3	14069.1	14344.1	16705.2	14203.5	13619.1	15540.1	25066.2	15378.8	20019.8	22477	20202.8	23272.1	19179.2	15000.1	27002.4	20844.3	1.34132	0.00521153
sp|Q9KU80|IF2_VIBCH	Translation initiation factor IF-2 OS=Vibrio cholerae serotype O1 (strain ATCC 39315 / El Tor Inaba N16961) OX=243277 GN=infB PE=3 SV=1	29934.4	32367.6	22684	22201.3	26755.9	23384.3	24094.3	21563.2	19653.6	24737.6	40782.1	35901	38910	37896.6	42062.5	38019.6	34739	42670	43132.6	39345.9	1.59053	4.68617e-07
tr|Q9KNF0|Q9KNF0_VIBCH	4-alpha-glucanotransferase OS=Vibrio cholerae serotype O1 (strain ATCC 39315 / El Tor Inaba N16961) OX=243277 GN=VC_A0014 PE=3 SV=1	6845.53	7006.3	6945.7	11009.8	2266.35	8101.97	8424.42	6357.4	4855.79	6868.14	9797.45	4329.49	6935.03	7664.63	9111.54	9757.07	6492.33	10546.6	8643.23	8141.93	1.18546	0.239052
sp|Q9KPC5|ENO_VIBCH	Enolase OS=Vibrio cholerae serotype O1 (strain ATCC 39315 / El Tor Inaba N16961) OX=243277 GN=eno PE=3 SV=1	74709.3	84859.2	73708.8	83820	84920.9	19878.6	68006.4	68795.9	73730.7	70270	55348.4	54724.3	46591.5	48060.7	42647.9	46193.5	51000	46972.9	55321.1	49651.1	0.706577	0.0149234
tr|Q9KQJ8|Q9KQJ8_VIBCH	Glyceraldehyde-3-phosphate dehydrogenase OS=Vibrio cholerae serotype O1 (strain ATCC 39315 / El Tor Inaba N16961) OX=243277 GN=VC_2000 PE=3 SV=1	928913	983963	911333	939924	891851	1.01029e+06	854747	826414	1.01267e+06	928900	614274	627283	556558	532388	489843	565750	578916	536865	552660	561615	0.604602	1.59714e-09
sp|Q9KPH4|SECA_VIBCH	Protein translocase subunit SecA OS=Vibrio cholerae serotype O1 (strain ATCC 39315 / El Tor Inaba N16961) OX=243277 GN=secA PE=3 SV=1	7986.26	975.098	796.779	875.777	5380.44	682.239	966.284	413.863	1181.92	2139.85	1450.02	1012.65	2249.79	5588.62	6190.31	859.239	1547.54	5572.6	6292.7	3418.16	1.59738	0.301673
sp|Q9KPH9|CARB_VIBCH	Carbamoyl-phosphate synthase large chain OS=Vibrio cholerae serotype O1 (strain ATCC 39315 / El Tor Inaba N16961) OX=243277 GN=carB PE=3 SV=1	64133.2	66911.7	76021.1	72043.7	53306.8	51047.3	63436	46730.3	63625.7	61917.3	87621	72731.9	85625.6	79690.6	74852.9	80302.2	64874.6	70415.3	67034.8	75905.4	1.22592	0.00438861
sp|Q9KPF6|DLDH_VIBCH	Dihydrolipoyl dehydrogenase OS=Vibrio cholerae serotype O1 (strain ATCC 39315 / El Tor Inaba N16961) OX=243277 GN=lpd PE=3 SV=1	98936.9	94928.4	87690.4	129783	140259	85962.9	130835	74360.5	81301.5	102673	154405	92100.1	89406.9	105126	103161	72334.9	162249	123723	118454	113440	1.10487	0.414444
sp|Q9KRS6|KATG_VIBCH	Catalase-peroxidase OS=Vibrio cholerae serotype O1 (strain ATCC 39315 / El Tor Inaba N16961) OX=243277 GN=katG PE=3 SV=1	574.381	313.673	327.659	438.985	579.161	889.989	628.966	572.276	995.551	591.182	336.378	828.208	543.951	462.357	328.148	1448.72	2447.06	871.553	1961.35	1025.3	1.73433	0.134779
tr|Q9KNS5|Q9KNS5_VIBCH	Fumarate reductase flavoprotein subunit OS=Vibrio cholerae serotype O1 (strain ATCC 39315 / El Tor Inaba N16961) OX=243277 GN=VC_2656 PE=3 SV=1	25996.1	17260.5	20135.3	27243.1	18567.5	29486.4	1055.9	13455.4	2743.98	17327.1	26202.1	37610.1	39620.9	27782.8	3552.18	29979.3	32010	33977.3	2465.35	25911.1	1.49541	0.151602
sp|Q9KU60|SYK_VIBCH	Lysine--tRNA ligase OS=Vibrio cholerae serotype O1 (strain ATCC 39315 / El Tor Inaba N16961) OX=243277 GN=lysS PE=3 SV=2	39310.2	42486.4	37929.5	33598.4	31207.6	48668.7	3871.85	52635.5	1714.16	32380.3	29127.2	37582.4	7074.55	40065.3	4453.06	1750.86	56028.2	65628	6434.74	27571.6	0.851494	0.637543
tr|Q9KL05|Q9KL05_VIBCH	Maltodextrin-binding protein OS=Vibrio cholerae serotype O1 (strain ATCC 39315 / El Tor Inaba N16961) OX=243277 GN=VC_A0945 PE=3 SV=1	46905.4	42394.5	17540	38799.8	32235.6	28953.5	55185.8	59326	61004.8	42482.8	51625.3	53434.6	47377.7	44264.6	27554.5	23528.2	49288.1	26302.1	46105.2	41053.4	0.966353	0.823191
sp|Q9KUZ7|EFG1_VIBCH	Elongation factor G 1 OS=Vibrio cholerae serotype O1 (strain ATCC 39315 / El Tor Inaba N16961) OX=243277 GN=fusA1 PE=3 SV=1	225.324	786.735	757.288	260.877	245.984	543.072	1558	1752.05	986.627	790.662	1240.15	561.245	581.914	508.348	680.903	366.788	687.664	437.996	1137.43	689.159	0.871623	0.640851
tr|Q9KU31|Q9KU31_VIBCH	Energy-dependent translational throttle protein EttA OS=Vibrio cholerae serotype O1 (strain ATCC 39315 / El Tor Inaba N16961) OX=243277 GN=ettA PE=3 SV=1	97.8963	89.3789	165.951	290.903	245.981	227.776	153.004	182.965	205.222	184.342	218.677	340.426	178.755	513.144	163.097	157.675	322.381	239.992	309.754	271.545	1.47305	0.0694456
sp|Q9KP73|SYV_VIBCH	Valine--tRNA ligase OS=Vibrio cholerae serotype O1 (strain ATCC 39315 / El Tor Inaba N16961) OX=243277 GN=valS PE=3 SV=1	3573.97	2618.41	1060.36	2784	7342.69	2204.82	6876.62	5941.63	3900.12	4033.63	2479.38	2373.83	5060.86	3596.3	8804.2	1518.28	2975.94	5388.2	4892.24	4121.02	1.02167	0.934027
tr|Q9KNF1|Q9KNF1_VIBCH	Alpha-1,4 glucan phosphorylase OS=Vibrio cholerae serotype O1 (strain ATCC 39315 / El Tor Inaba N16961) OX=243277 GN=VC_A0013 PE=3 SV=1	4106.51	1203.67	2356.64	3436.45	3132.73	744.285	1884.11	849.855	1761.61	2163.98	1395.97	5352.6	4148.55	2282.66	3796.1	610.367	3610.09	1681.12	1043.37	2657.87	1.22823	0.473522
tr|Q9KSF2|Q9KSF2_VIBCH	Fumarate hydratase class I OS=Vibrio cholerae serotype O1 (strain ATCC 39315 / El Tor Inaba N16961) OX=243277 GN=VC_1304 PE=3 SV=1	3096.85	3914.11	4314.59	3170.98	3217.75	7317.26	1075.44	4150.54	4027.45	3809.44	7677.45	2305.36	9211.94	7480.81	3583.53	3691.61	3861.21	2794.82	1491.26	4677.55	1.22788	0.427873
sp|Q9KNJ2|GLN1B_VIBCH	Glutamine synthetase OS=Vibrio cholerae serotype O1 (strain ATCC 39315 / El Tor Inaba N16961) OX=243277 GN=glnAv PE=3 SV=1	237433	230461	227692	225607	195341	219574	252253	243135	257151	232072	210904	214437	236990	225372	226246	296107	239103	218947	225895	232667	1.00256	0.955692
sp|Q9KNH5|ATPB_VIBCH	ATP synthase subunit beta OS=Vibrio cholerae serotype O1 (strain ATCC 39315 / El Tor Inaba N16961) OX=243277 GN=atpD PE=3 SV=3	473956	468001	513400	493775	483428	432495	568049	568991	487928	498892	464470	526061	526781	424629	530884	528446	429533	493529	426260	483399	0.968947	0.488351
tr|Q9KPF5|Q9KPF5_VIBCH	Acetyltransferase component of pyruvate dehydrogenase complex OS=Vibrio cholerae serotype O1 (strain ATCC 39315 / El Tor Inaba N16961) OX=243277 GN=VC_2413 PE=3 SV=1	1801.69	331.795	354.998	581.808	737.934	772.379	199.359	438.885	127.174	594.003	613.78	403.145	493.622	203.792	507	325.109	805.97	826.427	516.274	521.68	0.878245	0.698201
tr|Q9KSK0|Q9KSK0_VIBCH	Ribonucleoside-diphosphate reductase OS=Vibrio cholerae serotype O1 (strain ATCC 39315 / El Tor Inaba N16961) OX=243277 GN=VC_1256 PE=3 SV=1	8258.83	8722.37	9245.32	5763.29	5445.46	4249.8	11464.5	3357.39	10123.3	7403.36	9520.16	11871.2	6424.81	7851.48	6354.84	2768.51	2752.06	6145.16	6518.91	6689.68	0.9036	0.602901
tr|Q9KTD7|Q9KTD7_VIBCH	Phosphoenolpyruvate-protein phosphotransferase OS=Vibrio cholerae serotype O1 (strain ATCC 39315 / El Tor Inaba N16961) OX=243277 GN=VC_0965 PE=3 SV=1	6163.92	5449.8	1258.03	3159.37	6404.33	2529.9	7771.11	7148.1	8221.24	5345.09	4329.37	8602.77	2023.75	7360.34	2622.85	1072.45	5169.91	14621.2	4601.25	5600.43	1.04777	0.876566
tr|Q9KNN3|Q9KNN3_VIBCH	Aspartate ammonia-lyase OS=Vibrio cholerae serotype O1 (strain ATCC 39315 / El Tor Inaba N16961) OX=243277 GN=VC_2698 PE=3 SV=1	23518.7	16825.5	17945.7	22968.6	17943	21767.3	20306.2	20907.9	18858	20115.7	32513.2	24918.9	20299.2	21485.3	24103.9	19745.6	26010.3	22258	30544.4	24653.2	1.22557	0.0188354
sp|P0C6Q3|PGK_VIBCH	Phosphoglycerate kinase OS=Vibrio cholerae serotype O1 (strain ATCC 39315 / El Tor Inaba N16961) OX=243277 GN=pgk PE=3 SV=1	11231.7	21161.1	14213.7	22718	19850.7	10430.6	31144.9	24059	22216.6	19669.6	9239.73	5722.38	7571.09	10611.1	13151.2	7473.25	8765.68	7240.15	10371.2	8905.09	0.452734	0.00104863
tr|Q9KUN0|Q9KUN0_VIBCH	Pyruvate kinase OS=Vibrio cholerae serotype O1 (strain ATCC 39315 / El Tor Inaba N16961) OX=243277 GN=VC_0485 PE=3 SV=1	65581.6	48068.9	51783.6	5817.61	54649.5	48292	54097.5	68289.3	57883	50495.9	65721.1	68851.7	47053.7	64587.7	59127.5	60307.5	74653.5	62042.1	67418.9	63307.1	1.25371	0.0778557
tr|Q9KQD7|Q9KQD7_VIBCH	Phosphorelay protein LuxU OS=Vibrio cholerae serotype O1 (strain ATCC 39315 / El Tor Inaba N16961) OX=243277 GN=VC_2063 PE=4 SV=1	9033.08	1816.2	7128.3	9527.46	8030.81	7187.07	7649.24	6872.6	4356.02	6844.53	5081.76	6133.71	6803.91	11993.3	5296.98	9993.37	6800.78	1702.9	3284.34	6343.44	0.92679	0.709087
tr|Q9KQA8|Q9KQA8_VIBCH	Citrate synthase OS=Vibrio cholerae serotype O1 (strain ATCC 39315 / El Tor Inaba N16961) OX=243277 GN=VC_2092 PE=3 SV=1	73085.6	66179.6	81043.6	74017.5	60326.5	62785.8	80899.4	77107.5	62815.9	70917.9	42324.9	17226.1	41032.2	42020.2	42530.1	44500	55751.1	43439.7	38356.2	40797.9	0.575283	3.89378e-06
sp|Q9KVX3|GYRB_VIBCH	DNA gyrase subunit B OS=Vibrio cholerae serotype O1 (strain ATCC 39315 / El Tor Inaba N16961) OX=243277 GN=gyrB PE=3 SV=1	0	0	0	277.457	246.038	0	0	0	0	58.1661	0	0	187.65	0	0	0	329.763	0	316.925	92.7042	1.59378	0.583768
sp|Q9KPV3|EFTS_VIBCH	Elongation factor Ts OS=Vibrio cholerae serotype O1 (strain ATCC 39315 / El Tor Inaba N16961) OX=243277 GN=tsf PE=3 SV=1	50984.2	40018.5	43265.2	53432.3	43983.3	49858.8	42315.5	24681.4	37814.9	42928.2	61143.6	27685.4	67225.8	74545.4	91871.9	73252.9	68066.4	96677.4	87038.2	71945.2	1.67594	0.00251507
tr|Q9KSJ8|Q9KSJ8_VIBCH	DNA gyrase subunit A OS=Vibrio cholerae serotype O1 (strain ATCC 39315 / El Tor Inaba N16961) OX=243277 GN=gyrA PE=3 SV=1	1061.48	1583.68	1325.12	1392.52	1510.93	1557.59	1767.87	1024.76	1020.19	1360.46	1397.91	2983.53	3038.27	1856.32	1123.46	1657.91	1824.2	825.676	1384.27	1787.95	1.31423	0.146033
sp|Q9KSN6|SYFB_VIBCH	Phenylalanine--tRNA ligase beta subunit OS=Vibrio cholerae serotype O1 (strain ATCC 39315 / El Tor Inaba N16961) OX=243277 GN=pheT PE=3 SV=1	12536.1	2461.62	13039.3	24264.5	5308.21	18950.6	16908	4536.28	2689.63	11188.2	14180.5	2916.34	14381.3	9192.23	5439.16	12727.8	12227.2	9560.09	14080.3	10522.8	0.94052	0.825972
tr|H9L4R9|H9L4R9_VIBCH	Outer membrane protein OmpA OS=Vibrio cholerae serotype O1 (strain ATCC 39315 / El Tor Inaba N16961) OX=243277 GN=VC_2213 PE=3 SV=1	5552.84	1929.89	4433.07	5685.74	8070.83	9380.75	5102.62	4104.06	6628.92	5654.3	8775.08	6216.81	4616.15	3707.03	8121.99	4735.72	4442.62	5013.31	7081.21	5856.66	1.03579	0.833092
tr|Q9KKW3|Q9KKW3_VIBCH	Phosphoenolpyruvate synthase OS=Vibrio cholerae serotype O1 (strain ATCC 39315 / El Tor Inaba N16961) OX=243277 GN=VC_A0987 PE=3 SV=1	41665.1	27166.3	18532.9	28206.9	22417.9	40406.6	32285.2	29551.4	34567.8	30533.4	25990.1	29786.3	25705.6	27852.1	29553.6	28040.5	21823.7	14556.4	30156.9	25940.6	0.849582	0.154349
sp|P0C6Q1|SYE_VIBCH	Glutamate--tRNA ligase OS=Vibrio cholerae serotype O1 (strain ATCC 39315 / El Tor Inaba N16961) OX=243277 GN=gltX PE=3 SV=1	2228.39	3154.16	4632.61	2212.18	4089.68	5062.81	3201.1	3035.22	4716.36	3592.5	5452.68	3664.81	2559.83	4596.05	2883.05	4736.03	5821.68	2626.25	7254.19	4399.4	1.22461	0.23174
sp|Q9KSR8|MAO1_VIBCH	NAD-dependent malic enzyme OS=Vibrio cholerae serotype O1 (strain ATCC 39315 / El Tor Inaba N16961) OX=243277 GN=maeA PE=3 SV=2	170.63	254.932	234.077	210.138	320.575	340.995	229.108	185.727	416.769	262.55	613.692	361.338	155.863	506.875	326.217	229.18	483.567	350.756	417.528	382.78	1.45793	0.0456857
sp|Q9KQB5|SUCC_VIBCH	Succinate--CoA ligase [ADP-forming] subunit beta OS=Vibrio cholerae serotype O1 (strain ATCC 39315 / El Tor Inaba N16961) OX=243277 GN=sucC PE=3 SV=1	103848	96769.2	93023.5	100975	108298	93690.8	87455.7	86855	90895.5	95756.7	94453.9	103524	106903	88708.1	101388	90666.2	103386	109385	102236	100072	1.04507	0.226213
tr|Q9KT14|Q9KT14_VIBCH	Oligopeptide ABC transporter, periplasmic oligopeptide-binding protein OS=Vibrio cholerae serotype O1 (strain ATCC 39315 / El Tor Inaba N16961) OX=243277 GN=VC_1091 PE=3 SV=1	247266	262277	235564	191298	216202	228905	241730	229055	274285	236287	131583	131681	137546	140031	122911	112815	121100	110830	125841	126038	0.533409	1.05684e-07
sp|Q9KQS5|TIG_VIBCH	Trigger factor OS=Vibrio cholerae serotype O1 (strain ATCC 39315 / El Tor Inaba N16961) OX=243277 GN=tig PE=1 SV=1	472544	453014	441885	514881	514703	525590	448227	488391	426469	476189	899840	961460	879316	926394	887890	880042	815944	796668	849788	877482	1.84272	1.23361e-11
sp|Q9KSU0|SYD_VIBCH	Aspartate--tRNA ligase OS=Vibrio cholerae serotype O1 (strain ATCC 39315 / El Tor Inaba N16961) OX=243277 GN=aspS PE=3 SV=1	6018.61	3001.47	4576.96	3901.7	2629.71	7386.28	3001.85	2897.31	2715.93	4014.43	3927.38	3828.8	4029.81	4669.93	1598.11	4374.65	3076	1993.03	1202.78	3188.94	0.794371	0.260029
sp|Q9KP08|RPOA_VIBCH	DNA-directed RNA polymerase subunit alpha OS=Vibrio cholerae serotype O1 (strain ATCC 39315 / El Tor Inaba N16961) OX=243277 GN=rpoA PE=3 SV=1	92761.8	68413.9	54156.4	76479.1	76249.9	24986.5	60013.9	55002.8	47236.3	61700.1	95433.6	105491	88179.5	119924	85488.7	76500.7	85319.1	81417	69050	89644.9	1.45291	0.00432712
tr|Q9KU86|Q9KU86_VIBCH	ATP-dependent zinc metalloprotease FtsH OS=Vibrio cholerae serotype O1 (strain ATCC 39315 / El Tor Inaba N16961) OX=243277 GN=ftsH PE=3 SV=1	3979.39	3313.45	4384.44	3847.85	7606.51	3769.65	5476.19	8339.69	3210.79	4880.88	14447.5	4384.38	5050.52	3898.09	4229.27	4551.49	18036.9	9857.7	3080.14	7504	1.53743	0.198416
sp|Q9KU76|PNP_VIBCH	Polyribonucleotide nucleotidyltransferase OS=Vibrio cholerae serotype O1 (strain ATCC 39315 / El Tor Inaba N16961) OX=243277 GN=pnp PE=3 SV=1	27155.7	27279.2	18491.7	17937.8	22034.2	8596.61	23681.3	19536.8	18059	20308	4685.64	28275.6	30109.4	22871.3	26735.3	18040.2	27266.6	20021.5	31007.8	23223.7	1.14357	0.397579
sp|Q9KMN7|SYT_VIBCH	Threonine--tRNA ligase OS=Vibrio cholerae serotype O1 (strain ATCC 39315 / El Tor Inaba N16961) OX=243277 GN=thrS PE=3 SV=1	2245.56	5486.41	9897.83	11946.9	9581.41	11567.9	31004.4	33892.2	3469.21	13232.4	20979.6	13836.2	5339.01	9008.04	2273.36	1901.15	10589.1	9576.58	24324.8	10869.8	0.821449	0.616198
sp|Q9KNQ7|HSLU_VIBCH	ATP-dependent protease ATPase subunit HslU OS=Vibrio cholerae serotype O1 (strain ATCC 39315 / El Tor Inaba N16961) OX=243277 GN=hslU PE=3 SV=1	15024.7	21971.1	18580.5	22059.6	23639	22693.6	12386	16764.3	16157.6	18808.5	30601.6	35454.4	35607.7	28545.2	33836.6	27128.5	42706.1	31318.7	29205.2	32711.6	1.73919	6.11299e-06
tr|Q9KV62|Q9KV62_VIBCH	Biotin carboxylase OS=Vibrio cholerae serotype O1 (strain ATCC 39315 / El Tor Inaba N16961) OX=243277 GN=VC_0295 PE=4 SV=1	105030	110462	114707	123271	103855	86307.8	74262.6	81327	82666.5	97987.6	101734	96197.3	96870.1	97434.4	73616.6	88444.7	89812.5	92475.7	106977	93729.2	0.956541	0.527401
sp|Q9KSF9|SYN_VIBCH	Asparagine--tRNA ligase OS=Vibrio cholerae serotype O1 (strain ATCC 39315 / El Tor Inaba N16961) OX=243277 GN=asnS PE=3 SV=2	6630.08	5685.95	3121.89	7204.2	7821.37	4962.74	5103.15	2737.33	2696.45	5107.02	5125.46	7932.96	3781.52	5289.75	5368.41	2081.29	4843.84	2706.82	5112.87	4693.66	0.91906	0.636893
sp|Q9KU47|SYI_VIBCH	Isoleucine--tRNA ligase OS=Vibrio cholerae serotype O1 (strain ATCC 39315 / El Tor Inaba N16961) OX=243277 GN=ileS PE=3 SV=1	4626.03	7545.17	4690.57	3363.64	4139.55	9835.9	7083.68	4470.15	7060.94	5868.4	15462	6429.91	4873.54	4039.76	6473.91	8032.23	10108.5	7118.9	8314.69	7872.6	1.34152	0.154021
tr|Q9KU81|Q9KU81_VIBCH	Transcription termination/antitermination protein NusA OS=Vibrio cholerae serotype O1 (strain ATCC 39315 / El Tor Inaba N16961) OX=243277 GN=nusA PE=3 SV=1	36732.3	29382.9	30078.7	36291.6	25939.8	40392.6	47058.9	42153.5	41703.6	36637.1	72708.1	66204.9	62380.4	54197	56905.6	58069.6	68179.4	59334.2	52915.8	61210.6	1.67073	1.02422e-06
sp|Q9KLJ9|GLPK_VIBCH	Glycerol kinase OS=Vibrio cholerae serotype O1 (strain ATCC 39315 / El Tor Inaba N16961) OX=243277 GN=glpK PE=3 SV=1	1125.23	1294.88	1892.98	1689.11	1082.05	3598.75	964.405	1120.56	1181.88	1549.98	1708.58	1647.93	1932.08	3351.8	2004.54	2927.61	2261.65	1935.45	3234.65	2333.81	1.5057	0.0417779
tr|Q9KL61|Q9KL61_VIBCH	2-amino-3-ketobutyrate coenzyme A ligase OS=Vibrio cholerae serotype O1 (strain ATCC 39315 / El Tor Inaba N16961) OX=243277 GN=kbl PE=3 SV=1	42888.6	7825.79	29641.9	28577.7	4414.39	29726.3	30773	23263.3	24910.5	24669.1	47001.8	31526.1	33254	44003.4	54940.5	59824.9	47119.4	9206.27	60321	43021.9	1.74396	0.0158371
sp|Q9KNX8|PURA_VIBCH	Adenylosuccinate synthetase OS=Vibrio cholerae serotype O1 (strain ATCC 39315 / El Tor Inaba N16961) OX=243277 GN=purA PE=3 SV=3	242.489	153.89	164.514	441.112	210.909	211.116	153.189	186.577	136.827	211.18	123.402	417.267	176.959	203.595	163.072	102.012	483.622	360.028	302.709	259.185	1.22732	0.39811
sp|Q9KTW2|GUAA_VIBCH	GMP synthase [glutamine-hydrolyzing] OS=Vibrio cholerae serotype O1 (strain ATCC 39315 / El Tor Inaba N16961) OX=243277 GN=guaA PE=3 SV=1	3074.32	3614.93	4470.12	5196.43	5079.64	1919.07	7719.46	1506.57	1808.58	3821.01	1888.65	2587.55	3830.88	4950.06	2047.01	6843.52	4976.53	11694.5	6601.16	5046.65	1.32076	0.336491
tr|Q9KL50|Q9KL50_VIBCH	6-phosphogluconate dehydrogenase, decarboxylating OS=Vibrio cholerae serotype O1 (strain ATCC 39315 / El Tor Inaba N16961) OX=243277 GN=VC_A0898 PE=3 SV=1	21436.8	13503	12769.8	7100.61	5595.65	2546.1	19363.7	18774	14541.5	12847.9	14950.5	10065.3	10052.8	22901.2	19740.2	13885.4	12116.2	8931.2	10570.8	13690.4	1.06557	0.760694
sp|Q9KRC8|MUKB_VIBCH	Chromosome partition protein MukB OS=Vibrio cholerae serotype O1 (strain ATCC 39315 / El Tor Inaba N16961) OX=243277 GN=mukB PE=3 SV=1	4730.35	625.099	1794.54	4597.82	2724.55	827.567	2844.06	1695.48	1534.27	2374.86	3443.81	2928.53	2856.18	7015.9	2135.42	6421.96	2709.57	7499.7	6350.86	4595.77	1.93518	0.0235771
sp|Q9KT69|SYM_VIBCH	Methionine--tRNA ligase OS=Vibrio cholerae serotype O1 (strain ATCC 39315 / El Tor Inaba N16961) OX=243277 GN=metG PE=3 SV=2	166.718	169.927	164.471	273.397	0	238.455	229.136	255.087	130.739	180.881	328.08	0	0	203.71	370.285	157.694	325.834	239.998	309.793	215.044	1.18887	0.538087
tr|Q9KPH1|Q9KPH1_VIBCH	Cell division protein FtsZ OS=Vibrio cholerae serotype O1 (strain ATCC 39315 / El Tor Inaba N16961) OX=243277 GN=ftsZ PE=3 SV=1	164810	181018	175310	140675	142364	165378	200465	233048	191020	177121	165601	210363	197622	176436	192678	212109	146924	170501	167768	182222	1.0288	0.680754
sp|Q9KTM7|SYP_VIBCH	Proline--tRNA ligase OS=Vibrio cholerae serotype O1 (strain ATCC 39315 / El Tor Inaba N16961) OX=243277 GN=proS PE=3 SV=1	1320.36	796.128	937.716	1227.25	1920.88	2387.82	790.389	2836.6	926.424	1460.4	2406.86	3671.43	1972.87	3547.72	2107.86	1451.3	1434.09	651.172	3814.54	2339.76	1.60214	0.0707688
tr|Q9KQA5|Q9KQA5_VIBCH	Phosphoglucomutase OS=Vibrio cholerae serotype O1 (strain ATCC 39315 / El Tor Inaba N16961) OX=243277 GN=VC_2095 PE=3 SV=1	2128.42	1293.81	992.926	878.606	482.818	538.976	1317.84	775.918	1209.52	1068.76	1840.28	339.308	378.482	393.531	680.747	670.418	644.734	1092.34	621.37	740.135	0.692517	0.171075
tr|Q9KSW2|Q9KSW2_VIBCH	ATP-dependent Clp protease, ATP-binding subunit ClpA OS=Vibrio cholerae serotype O1 (strain ATCC 39315 / El Tor Inaba N16961) OX=243277 GN=VC_1144 PE=3 SV=1	6690.14	4010.17	4073.81	1781.35	4101.78	5772.19	1712.19	4432.34	6282	4317.33	6149.5	2615.59	2129.93	3056.19	2802.75	7174.12	10231.4	10355.8	5737.91	5583.7	1.29332	0.318947
sp|Q9KPS1|NQRA_VIBCH	Na(+)-translocating NADH-quinone reductase subunit A OS=Vibrio cholerae serotype O1 (strain ATCC 39315 / El Tor Inaba N16961) OX=243277 GN=nqrA PE=1 SV=2	8230.37	9825.89	9013.99	8510.86	9520.5	7585.8	5335.96	3572.49	4246.85	7315.86	13763.7	6788.15	6104.13	4027.44	5248.04	8121.69	14026.3	10229.2	7450.83	8417.73	1.15061	0.451196
sp|Q9KSG8|OPGG_VIBCH	Glucans biosynthesis protein G OS=Vibrio cholerae serotype O1 (strain ATCC 39315 / El Tor Inaba N16961) OX=243277 GN=opgG PE=3 SV=1	3260.71	2416.71	4554.02	4194.51	6791.16	5404.77	5627.42	3440.64	4310.63	4444.51	19595.6	7378.86	10742.8	4211.04	13213.8	11757.5	9205.64	8877.11	8971.67	10439.3	2.34882	0.00278
sp|Q9KN05|TNAA_VIBCH	Tryptophanase OS=Vibrio cholerae serotype O1 (strain ATCC 39315 / El Tor Inaba N16961) OX=243277 GN=tnaA PE=3 SV=1	1099.42	1962.59	1834.01	4297.64	1632.95	4462.85	2234.65	1572.98	3539.91	2515.22	8843.89	999.747	9698.09	7011.82	7499.99	3048.56	5353.28	6428.06	7721.74	6289.46	2.50056	0.00331437
tr|Q9KV50|Q9KV50_VIBCH	Transcription termination factor Rho OS=Vibrio cholerae serotype O1 (strain ATCC 39315 / El Tor Inaba N16961) OX=243277 GN=rho PE=3 SV=1	5140.6	5584.68	5905.57	3241.7	5178.32	3884.43	2801.26	3158	4439.32	4370.43	4457.67	7219.15	6145.44	6813.8	4633.29	5714.97	9745.73	6322.43	5139.06	6243.51	1.42858	0.0128417
sp|Q9KVW8|SYGB_VIBCH	Glycine--tRNA ligase beta subunit OS=Vibrio cholerae serotype O1 (strain ATCC 39315 / El Tor Inaba N16961) OX=243277 GN=glyS PE=3 SV=1	3293.71	3832.11	2018.76	3700.15	3469.41	2109.22	4766.47	3997.37	1367.46	3172.74	7768.05	1319.6	6964.57	4123.79	6984.53	382.219	2808.78	3494.68	815.561	3851.31	1.21388	0.516641
tr|Q9KUF5|Q9KUF5_VIBCH	Protease DO OS=Vibrio cholerae serotype O1 (strain ATCC 39315 / El Tor Inaba N16961) OX=243277 GN=VC_0566 PE=4 SV=1	82548.4	74779.4	75821.2	63431.7	30869.5	45171.5	106041	96754.2	118035	77050.2	88770.2	86208.5	84048.2	51117.4	55196.6	56390.7	50771.5	39783.7	51540	62647.4	0.813073	0.218576
tr|Q9KUK1|Q9KUK1_VIBCH	RNA polymerase sigma factor RpoD OS=Vibrio cholerae serotype O1 (strain ATCC 39315 / El Tor Inaba N16961) OX=243277 GN=rpoD PE=3 SV=1	6653.47	6894.7	5889.27	1144.34	8372.1	5230.63	5310.35	5504.13	317.603	5035.18	382.168	6751.22	986.964	6219.51	7398.18	6321.8	7631.05	5563.15	13688.3	6104.71	1.21241	0.506101
tr|Q9KN49|Q9KN49_VIBCH	ClpB protein OS=Vibrio cholerae serotype O1 (strain ATCC 39315 / El Tor Inaba N16961) OX=243277 GN=VC_A0116 PE=3 SV=1	237.903	190.561	229.983	578.093	146.306	331.2	305.48	377.657	327.374	302.729	269.577	217.015	269.053	746.121	176.271	233.3	292.698	264.985	464.679	325.967	1.07676	0.753399
sp|Q9KPV2|RS2_VIBCH	Small ribosomal subunit protein uS2 OS=Vibrio cholerae serotype O1 (strain ATCC 39315 / El Tor Inaba N16961) OX=243277 GN=rpsB PE=3 SV=1	19819.6	24551.7	23021.6	29855	26748.4	15367.7	17882.6	17405.3	23651.3	22033.7	58430.2	52056.3	45346.3	51656.3	43417.5	46647	62378.3	50859.9	69491.6	53364.8	2.42197	3.96179e-07
sp|Q9K2Y1|TOLC_VIBCH	Outer membrane protein TolC OS=Vibrio cholerae serotype O1 (strain ATCC 39315 / El Tor Inaba N16961) OX=243277 GN=tolC PE=1 SV=1	13115.3	5086.73	9313.55	10613.7	14722.2	11269.3	8953.23	5392.59	12074.3	10060.1	11086.9	19997.9	17088.6	14525.7	12162.8	13153.3	12695.7	15111.9	17213.9	14781.9	1.46936	0.0050329
sp|Q9KUW5|UVRA_VIBCH	UvrABC system protein A OS=Vibrio cholerae serotype O1 (strain ATCC 39315 / El Tor Inaba N16961) OX=243277 GN=uvrA PE=3 SV=1	5996.55	1970.64	2260.41	7970.67	1922.17	2920.14	2778	4126.11	1975.81	3546.72	3450.59	3668.83	6026.89	2832.43	3615.87	3088.14	3902.93	2524.83	4735.61	3760.68	1.06033	0.791829
tr|Q9KQU3|Q9KQU3_VIBCH	Alanine dehydrogenase OS=Vibrio cholerae serotype O1 (strain ATCC 39315 / El Tor Inaba N16961) OX=243277 GN=VC_1905 PE=3 SV=1	258744	251117	316745	247518	233038	297182	259780	251717	329686	271725	82562.6	80579.3	104339	95823.2	108885	114227	100981	85831.5	92440.9	96185.4	0.35398	4.89488e-08
sp|Q9KQC6|SYR_VIBCH	Arginine--tRNA ligase OS=Vibrio cholerae serotype O1 (strain ATCC 39315 / El Tor Inaba N16961) OX=243277 GN=argS PE=3 SV=3	1150.5	397.425	252.583	216.597	311.684	1405.46	601.746	287.268	464.539	565.311	656.394	447.334	474.946	406.717	735.209	581.575	498.563	360.005	396.84	506.398	0.895787	0.699498
sp|Q9KTN2|PUR4_VIBCH	Phosphoribosylformylglycinamidine synthase OS=Vibrio cholerae serotype O1 (strain ATCC 39315 / El Tor Inaba N16961) OX=243277 GN=purL PE=3 SV=1	172080	158534	200320	150648	155931	156337	161847	167185	174789	166408	193431	211374	204159	170441	217844	229602	198821	215420	213692	206087	1.23844	8.77094e-05
tr|Q9KVH5|Q9KVH5_VIBCH	Peptide ABC transporter, periplasmic peptide-binding protein OS=Vibrio cholerae serotype O1 (strain ATCC 39315 / El Tor Inaba N16961) OX=243277 GN=VC_0171 PE=3 SV=1	98264.7	98473	102111	83238.7	85083.7	62343	103867	78610.2	92324.4	89368.5	60673.2	53944.9	55435.6	69979.4	48467.9	48770	66179.7	54005.7	58231.4	57298.6	0.64115	3.52723e-05
sp|Q9KTG1|GLYA1_VIBCH	Serine hydroxymethyltransferase 1 OS=Vibrio cholerae serotype O1 (strain ATCC 39315 / El Tor Inaba N16961) OX=243277 GN=glyA1 PE=3 SV=2	45923.5	45685.1	42449.8	41747.4	34931.6	48831.3	47384	44427.9	49179.8	44506.7	43746.7	46599	45174.9	47700.5	47630	51427.2	46586	34936.5	50083.3	45987.1	1.03326	0.503198
sp|Q9KUT3|MDH_VIBCH	Malate dehydrogenase OS=Vibrio cholerae serotype O1 (strain ATCC 39315 / El Tor Inaba N16961) OX=243277 GN=mdh PE=3 SV=2	61680.7	63908.6	69156	71544.9	70858.2	58530.1	63764.6	42447.4	62318.7	62689.9	57624.1	59547.4	63090.7	72252.1	67319.7	45126.4	56395.7	47588.4	58405.1	58594.4	0.934671	0.33264
tr|Q9KQL3|Q9KQL3_VIBCH	Long-chain-fatty-acid--CoA ligase OS=Vibrio cholerae serotype O1 (strain ATCC 39315 / El Tor Inaba N16961) OX=243277 GN=VC_1985 PE=4 SV=1	1128.97	2469.62	2069.4	1211.47	1500.89	1716.06	834.102	686.228	867.718	1387.16	1477.07	1807.24	555.683	1287.31	979.569	1034.37	2935.91	730.684	946.291	1306.01	0.941502	0.798986
sp|Q9KNZ0|RS3_VIBCH	Small ribosomal subunit protein uS3 OS=Vibrio cholerae serotype O1 (strain ATCC 39315 / El Tor Inaba N16961) OX=243277 GN=rpsC PE=3 SV=1	23365.3	26964.3	39445.7	28541.4	48124.2	27554.7	25880.7	17733	4119.7	26858.8	70781	72040.9	69620.6	62203.9	56338.8	36523.5	80804.3	72372.6	56328.7	64112.7	2.38703	1.2851e-05
tr|Q9KQT0|Q9KQT0_VIBCH	Peptidyl-prolyl cis-trans isomerse D OS=Vibrio cholerae serotype O1 (strain ATCC 39315 / El Tor Inaba N16961) OX=243277 GN=VC_1918 PE=4 SV=1	22485.1	12634	20599	4642.63	15678.1	5159.51	19543.7	12692.9	16565.2	14444.5	4305.76	8142.83	20097.4	5522.6	20342	4461.53	4490.51	24284.1	19856.4	12389.2	0.857714	0.569519
sp|Q9KUY4|G6PI_VIBCH	Glucose-6-phosphate isomerase OS=Vibrio cholerae serotype O1 (strain ATCC 39315 / El Tor Inaba N16961) OX=243277 GN=pgi PE=1 SV=1	498.557	802.744	509.222	1264.62	541.485	1189.9	145.679	101.978	754.459	645.404	447.497	787.386	396.898	203.592	385.598	386.636	184.823	526.447	309.788	403.185	0.624701	0.129479
sp|Q9KPL8|TYPH_VIBCH	Thymidine phosphorylase OS=Vibrio cholerae serotype O1 (strain ATCC 39315 / El Tor Inaba N16961) OX=243277 GN=deoA PE=3 SV=2	1246.67	1402.85	1288.11	912.371	1229.94	1715.25	1336.08	915.365	1199.64	1249.59	1917.51	1397.76	780.481	1148.94	1034.62	1069.37	1418.19	1423.08	1154.75	1260.52	1.00875	0.936723
sp|Q9KLD1|SPEA_VIBCH	Biosynthetic arginine decarboxylase OS=Vibrio cholerae serotype O1 (strain ATCC 39315 / El Tor Inaba N16961) OX=243277 GN=speA PE=3 SV=2	77682	75847.4	67126.9	77784	74398.2	90360.1	62720.2	80666.9	69024.5	75067.8	169647	122912	162818	169477	133718	135859	174705	126167	135510	147868	1.96979	1.47568e-06
sp|Q9KSZ6|SYS_VIBCH	Serine--tRNA ligase OS=Vibrio cholerae serotype O1 (strain ATCC 39315 / El Tor Inaba N16961) OX=243277 GN=serS PE=3 SV=1	1952.22	1704.15	1682.93	1938.68	2226.34	1008.78	1584.57	1470.78	524.357	1565.87	5534.95	2418.76	1559.35	853.052	2000.07	1277.55	3474.01	1180.14	2722.63	2335.61	1.49158	0.16711
tr|Q9KV75|Q9KV75_VIBCH	Lysine decarboxylase, inducible OS=Vibrio cholerae serotype O1 (strain ATCC 39315 / El Tor Inaba N16961) OX=243277 GN=VC_0281 PE=3 SV=1	2175.12	2647.39	5654.97	5687.5	2765.69	1757.38	2268.4	4347.65	7619	3880.35	3452.77	3016.86	7973.37	7022.06	3363.91	2346.11	8625.72	8735.67	2306.66	5204.79	1.34132	0.270615
tr|Q9KUN7|Q9KUN7_VIBCH	Fructose-bisphosphate aldolase OS=Vibrio cholerae serotype O1 (strain ATCC 39315 / El Tor Inaba N16961) OX=243277 GN=VC_0478 PE=3 SV=1	325712	313145	392955	356863	409351	438439	351576	345638	408091	371308	414045	289151	287840	369481	267494	314017	358288	280122	320169	322290	0.867985	0.0376655
tr|Q9KSG3|Q9KSG3_VIBCH	Aminotransferase OS=Vibrio cholerae serotype O1 (strain ATCC 39315 / El Tor Inaba N16961) OX=243277 GN=VC_1293 PE=3 SV=1	250.109	0	146.122	290.963	246.029	174.472	80.9773	120.532	202.493	167.966	328.025	227.644	171.233	208.396	251.759	112.832	319.472	479.861	324.168	269.266	1.60309	0.0482368
sp|Q9KR11|TOLB_VIBCH	Tol-Pal system protein TolB OS=Vibrio cholerae serotype O1 (strain ATCC 39315 / El Tor Inaba N16961) OX=243277 GN=tolB PE=3 SV=1	27309.3	21528.6	29605.3	24463.9	20377.2	24957.6	26537.5	21680.8	24566.9	24558.6	26721.5	29438.2	29433.5	25971.5	21373.7	26244	23112.1	20021.9	18947	24584.8	1.00107	0.987431
tr|Q9KSD3|Q9KSD3_VIBCH	Autoinducer 2-binding periplasmic protein LuxP OS=Vibrio cholerae serotype O1 (strain ATCC 39315 / El Tor Inaba N16961) OX=243277 GN=VC_1325 PE=3 SV=1	24556.8	18339.8	21975.8	9670.57	19214.8	15363.1	18191.5	16848	15787.1	17771.9	35872.1	27288	31002.7	35846.6	35028.8	31130.1	25669.1	26494.1	29045.7	30819.7	1.73418	5.04422e-06
sp|Q9KV59|ACSA_VIBCH	Acetyl-coenzyme A synthetase OS=Vibrio cholerae serotype O1 (strain ATCC 39315 / El Tor Inaba N16961) OX=243277 GN=acsA PE=3 SV=2	26146.1	25407.3	29011.4	48211.3	26198.8	33006.4	23088.8	42928.4	39131.5	32570	34235.2	30913.5	46245	27103.3	28407.6	38689.8	46898.6	34809.6	37034.4	36037.5	1.10646	0.373588
sp|Q9KPC4|PYRG_VIBCH	CTP synthase OS=Vibrio cholerae serotype O1 (strain ATCC 39315 / El Tor Inaba N16961) OX=243277 GN=pyrG PE=3 SV=3	22063.7	16786.3	15125.9	26812.2	21093.7	16144.8	24487.4	13581.3	10922.5	18557.5	30502.2	20714.8	13522.9	34599.8	27455.7	15594.2	18873.9	20878.1	26859.5	23222.4	1.25137	0.133612
tr|Q9KKR1|Q9KKR1_VIBCH	Phosphomannomutase, putative OS=Vibrio cholerae serotype O1 (strain ATCC 39315 / El Tor Inaba N16961) OX=243277 GN=VC_A1041 PE=3 SV=1	34241.7	41333.2	29176.6	40977.1	35504.8	33687.8	32806.1	29755.1	30341.4	34202.7	27492.5	27071.2	17639.1	26864.9	29469.7	29854	29867.3	24676.9	22966.8	26211.4	0.766355	0.00105302
sp|Q9KV33|RL1_VIBCH	Large ribosomal subunit protein uL1 OS=Vibrio cholerae serotype O1 (strain ATCC 39315 / El Tor Inaba N16961) OX=243277 GN=rplA PE=3 SV=1	32545.4	35421.7	47821.1	45712.4	43688.2	48744.8	31939.7	24972.8	33066.6	38212.5	64109.5	75085	62628.5	71735.7	74224.7	84378.8	139981	114674	118871	89520.9	2.34271	0.000422081
tr|Q9KQB2|Q9KQB2_VIBCH	Succinate dehydrogenase iron-sulfur subunit OS=Vibrio cholerae serotype O1 (strain ATCC 39315 / El Tor Inaba N16961) OX=243277 GN=VC_2088 PE=3 SV=1	13934.7	7322.4	14082.6	10711	8051.11	9268.32	8412.04	12092.7	11180.1	10561.7	19575.8	13220.7	15640.2	14921.1	8715.29	7858.95	12326.8	14868.3	11389.4	13168.5	1.24682	0.0967125
tr|Q9KTZ9|Q9KTZ9_VIBCH	Alkyl hydroperoxide reductase C OS=Vibrio cholerae serotype O1 (strain ATCC 39315 / El Tor Inaba N16961) OX=243277 GN=VC_0731 PE=3 SV=1	174214	157127	174094	119608	175222	196092	148212	177737	189310	167957	134181	153863	155472	145361	149322	167786	117456	174064	171849	152150	0.905887	0.130113
tr|Q9KKN9|Q9KKN9_VIBCH	Ornithine decarboxylase, inducible OS=Vibrio cholerae serotype O1 (strain ATCC 39315 / El Tor Inaba N16961) OX=243277 GN=VC_A1063 PE=3 SV=1	757.556	696.525	782.885	514.737	1259.92	523.376	357.499	1193.95	927.148	779.289	787.663	873.404	249.53	834.654	900.289	1201.2	480.934	622.394	1519.11	829.909	1.06496	0.75759
sp|Q9KV22|GPMI_VIBCH	2,3-bisphosphoglycerate-independent phosphoglycerate mutase OS=Vibrio cholerae serotype O1 (strain ATCC 39315 / El Tor Inaba N16961) OX=243277 GN=gpmI PE=3 SV=1	10877.9	10353.9	7642.35	12694.5	13296.4	6920.14	15392.4	10352.8	9727.68	10806.5	10020.4	6454.64	3916.29	13839.9	8360.68	11767	14500.7	13048.2	10276.5	10242.7	0.947832	0.707757
tr|Q9KRL6|Q9KRL6_VIBCH	Agglutination protein OS=Vibrio cholerae serotype O1 (strain ATCC 39315 / El Tor Inaba N16961) OX=243277 GN=VC_1621 PE=3 SV=1	3226.95	6152.63	6453.44	4119.1	3139.33	3463.08	9630.37	2568.1	4897.65	4850.07	9717.21	11847.1	4893.16	3430.93	3320.49	4605.3	11280.9	10843.9	13297.8	8137.42	1.67779	0.051922
sp|Q9KVI4|ILVC_VIBCH	Ketol-acid reductoisomerase (NADP(+)) OS=Vibrio cholerae serotype O1 (strain ATCC 39315 / El Tor Inaba N16961) OX=243277 GN=ilvC PE=3 SV=1	68711.6	76093.7	66768.6	69892.3	85869.6	78550.6	59790.2	62101.5	58537.5	69590.6	15201	12999.8	13918.1	12179.9	9900.48	18450	12673.4	15143.9	22295.5	14751.3	0.211973	6.55288e-09
tr|Q9KQB6|Q9KQB6_VIBCH	Succinate--CoA ligase [ADP-forming] subunit alpha OS=Vibrio cholerae serotype O1 (strain ATCC 39315 / El Tor Inaba N16961) OX=243277 GN=sucD PE=3 SV=1	30542.6	20512.1	14142.5	26419.5	22571.2	24761.7	21713.6	20739.8	26979	23153.5	19196.3	20965.7	19723	24633.7	24029.3	18556.3	19427	25666.1	21681.3	21542.1	0.930401	0.388456
sp|Q9KUE0|LPOA_VIBCH	Penicillin-binding protein activator LpoA OS=Vibrio cholerae serotype O1 (strain ATCC 39315 / El Tor Inaba N16961) OX=243277 GN=lpoA PE=3 SV=2	2574.95	5442.97	4213.29	5940.73	4858.01	8934.2	3202.9	2425.4	8354.8	5105.25	2429.3	4354.85	3850.4	4033.3	4129.03	1636.41	2257.88	3765.52	10279	4081.74	0.799518	0.385604
sp|Q9KNZ6|RL5_VIBCH	Large ribosomal subunit protein uL5 OS=Vibrio cholerae serotype O1 (strain ATCC 39315 / El Tor Inaba N16961) OX=243277 GN=rplE PE=3 SV=1	5638.66	1458.62	5962.64	5690.13	7019.98	2578.63	5571.47	3211.55	9781.87	5212.62	12793.4	10220.6	10668.9	10526.2	9124.02	12068.3	9461.74	8041.94	8488.29	10154.8	1.94812	0.000215454
tr|Q9KT66|Q9KT66_VIBCH	AsmA protein OS=Vibrio cholerae serotype O1 (strain ATCC 39315 / El Tor Inaba N16961) OX=243277 GN=VC_1039 PE=4 SV=1	9344.7	11757.2	5993.92	7921.54	8442.57	3722.75	12631.8	12285.1	1538.63	8182.03	12818.9	3190.22	12466.1	5753.82	15151.5	13438.1	2189.46	3900.45	12329.5	9026.45	1.10321	0.69956
sp|Q9KTE6|SYL_VIBCH	Leucine--tRNA ligase OS=Vibrio cholerae serotype O1 (strain ATCC 39315 / El Tor Inaba N16961) OX=243277 GN=leuS PE=3 SV=2	8962.76	7762.13	2590.89	11474.2	9927.04	2881.01	7051.82	4030.26	1813.02	6277.02	4378.01	2837.03	7233.17	9472.57	2805.22	8691.27	8372.96	11242.3	4457.27	6609.98	1.05304	0.834218
tr|Q9KQB4|Q9KQB4_VIBCH	Dihydrolipoyllysine-residue succinyltransferase component of 2-oxoglutarate dehydrogenase complex OS=Vibrio cholerae serotype O1 (strain ATCC 39315 / El Tor Inaba N16961) OX=243277 GN=VC_2086 PE=3 SV=1	6424.5	2161.42	4485.85	4199.61	3668.96	4591.25	2463.93	6253.26	4195.56	4271.59	7105.72	6198.27	5450.27	5581.19	5801.91	8341.15	5739.66	9209.4	6780.13	6689.74	1.5661	0.00196855
sp|Q9KNY1|RNR_VIBCH	Ribonuclease R OS=Vibrio cholerae serotype O1 (strain ATCC 39315 / El Tor Inaba N16961) OX=243277 GN=rnr PE=3 SV=1	5354.81	4066.14	3314.28	2089.17	4054.73	3622.57	2350.78	3104.65	2668.99	3402.9	2728.64	1537.1	3397.26	1191.13	1667.06	2230.6	3645.45	4709.61	5392.81	2944.41	0.865263	0.451371
sp|Q9KLW8|TAL_VIBCH	Transaldolase OS=Vibrio cholerae serotype O1 (strain ATCC 39315 / El Tor Inaba N16961) OX=243277 GN=tal PE=3 SV=1	55004.9	55267.2	59593.5	71845.6	59870.2	55544.8	59413.5	57520.6	63411.3	59719.1	36958.8	40577.9	36989.4	27240.1	42875.7	32632.7	32166.8	35353.4	20388.3	33909.2	0.567813	2.15684e-07
sp|Q06952|GM4D_VIBCH	GDP-mannose 4,6-dehydratase OS=Vibrio cholerae serotype O1 (strain ATCC 39315 / El Tor Inaba N16961) OX=243277 GN=gmd PE=3 SV=1	171285	181457	138194	119726	146882	140806	147324	165112	136768	149728	165664	173745	140126	150080	143970	132403	129055	122077	117522	141627	0.945893	0.383993
sp|Q56652|LAMB_VIBCH	Maltoporin OS=Vibrio cholerae serotype O1 (strain ATCC 39315 / El Tor Inaba N16961) OX=243277 GN=lamB PE=3 SV=1	2586.07	4376.64	2349.98	4481.33	3099.27	4685.16	5194.74	2899.16	1865.45	3504.2	1498.7	3905.09	3920.17	5283.86	1925.81	2496.79	6500.27	8116.85	3847.28	4166.09	1.18888	0.436576
sp|Q9KNW2|ARGD_VIBCH	Acetylornithine aminotransferase OS=Vibrio cholerae serotype O1 (strain ATCC 39315 / El Tor Inaba N16961) OX=243277 GN=argD PE=3 SV=1	5592.39	4481.89	1570.4	2572.43	859.3	1368.91	659.438	3540.74	1851.97	2499.72	2376.09	5124.27	3915.88	5323.22	6540.06	2235.16	3478.05	5510.71	4757.57	4362.34	1.74513	0.024597
tr|Q9KQJ0|Q9KQJ0_VIBCH	Pyruvate kinase OS=Vibrio cholerae serotype O1 (strain ATCC 39315 / El Tor Inaba N16961) OX=243277 GN=VC_2008 PE=3 SV=1	3428.72	3918.62	2403.91	3112.66	5100.11	3323.7	2280.74	2236.9	2274.66	3120	4213.7	5254.24	3316.26	1322.16	4965.69	2776.76	1962.92	2225.08	3845.41	3320.25	1.06418	0.723965
sp|Q9KPL9|DEOB_VIBCH	Phosphopentomutase OS=Vibrio cholerae serotype O1 (strain ATCC 39315 / El Tor Inaba N16961) OX=243277 GN=deoB PE=3 SV=1	2024.06	1920.97	2123.36	6745.21	3683.81	2502.21	1156.43	8589.64	2165.63	3434.59	1562.06	1240.96	2649.36	746.95	1432.22	1824	864.29	839.321	766.922	1325.12	0.385816	0.038273
tr|Q9KP69|Q9KP69_VIBCH	PIN domain-containing protein OS=Vibrio cholerae serotype O1 (strain ATCC 39315 / El Tor Inaba N16961) OX=243277 GN=VC_2507 PE=3 SV=1	3646.95	5295.17	3537.47	3941.17	2892.32	2428.96	3094.25	5255.29	1337.9	3492.16	3088.55	5336.72	2995.71	1561.91	4322.47	2147.82	2209.22	2789.96	5154.65	3289.67	0.942015	0.747194
tr|Q9KTW3|Q9KTW3_VIBCH	Inosine-5'-monophosphate dehydrogenase OS=Vibrio cholerae serotype O1 (strain ATCC 39315 / El Tor Inaba N16961) OX=243277 GN=guaB PE=1 SV=1	64049.1	97817.4	67446.1	45200.9	44297.9	109908	72393.2	76483.4	37261	68317.4	107011	94250.6	152405	134362	139893	100853	114739	174535	95221.3	123697	1.81062	0.000416607
tr|Q9KTD4|Q9KTD4_VIBCH	Cysteine synthase OS=Vibrio cholerae serotype O1 (strain ATCC 39315 / El Tor Inaba N16961) OX=243277 GN=VC_0968 PE=3 SV=1	85339.6	80761.7	80920.4	81295.6	94720.4	114056	88335.7	79501.4	96114.8	89005.1	18982.8	32750.2	25592.7	42844.7	39355.7	36523.6	41375.8	37841.9	42952.7	35357.8	0.397256	9.07324e-09
sp|Q9KT07|ACKA1_VIBCH	Acetate kinase 1 OS=Vibrio cholerae serotype O1 (strain ATCC 39315 / El Tor Inaba N16961) OX=243277 GN=ackA1 PE=3 SV=1	1100.33	1013.66	640.597	574.452	654.211	1221.49	1053.99	1112.87	571.71	882.589	615.246	455.318	254.944	1729.62	394.383	330.256	1147.92	976.957	1486.24	821.209	0.930455	0.764436
tr|Q9KPW0|Q9KPW0_VIBCH	Outer membrane protein assembly factor BamA OS=Vibrio cholerae serotype O1 (strain ATCC 39315 / El Tor Inaba N16961) OX=243277 GN=bamA PE=3 SV=1	9127.54	4967.43	8968.74	8377.08	13520.6	7193.02	9054.69	7135.34	7547.1	8432.39	8983.48	5137.79	13802.4	5076.48	5581.85	7418.31	13598.9	5090.17	7969.11	8073.16	0.957399	0.800742
tr|Q9KNS4|Q9KNS4_VIBCH	Fumarate reductase iron-sulfur subunit OS=Vibrio cholerae serotype O1 (strain ATCC 39315 / El Tor Inaba N16961) OX=243277 GN=VC_2657 PE=3 SV=1	8210.52	6644.35	7522.82	5708.01	4343.67	4471.76	10344.6	10839.6	8362.85	7383.13	15849	10238.3	15090.4	4498.39	8611.08	8593.58	3200.8	10720.4	9188.31	9554.47	1.2941	0.197672
sp|O34242|DNAJ_VIBCH	Chaperone protein DnaJ OS=Vibrio cholerae serotype O1 (strain ATCC 39315 / El Tor Inaba N16961) OX=243277 GN=dnaJ PE=3 SV=2	2268.82	10820.3	8857.8	3481.69	2410.29	19754.7	2565.48	5666.28	1439.96	6362.81	2725.69	11910.8	1784.49	8343.49	2263.11	1626.76	2154.98	9723.39	10538.9	5674.62	0.891842	0.783557
tr|Q9KS46|Q9KS46_VIBCH	Metal-dependent carboxypeptidase OS=Vibrio cholerae serotype O1 (strain ATCC 39315 / El Tor Inaba N16961) OX=243277 GN=VC_1414 PE=3 SV=1	90091.4	85608	101082	78623.2	84175.1	76865.8	99287.8	77318.2	103303	88483.8	72691.9	77676.7	45030.9	94517.7	84469.2	80581.3	79363.1	96580.9	84601.5	79501.5	0.898486	0.163216
sp|Q9KQG2|DHAS1_VIBCH	Aspartate-semialdehyde dehydrogenase 1 OS=Vibrio cholerae serotype O1 (strain ATCC 39315 / El Tor Inaba N16961) OX=243277 GN=asd1 PE=1 SV=1	20647.3	25644.9	31380.6	38374.2	32950.9	36429.7	26853.6	26646.2	45795.2	31635.8	8824.4	6766.49	10699.5	13057.3	10798.3	9260.21	8800.13	10105.2	13106.6	10157.6	0.321078	1.87655e-05
sp|Q9KSQ3|HUTU_VIBCH	Urocanate hydratase OS=Vibrio cholerae serotype O1 (strain ATCC 39315 / El Tor Inaba N16961) OX=243277 GN=hutU PE=3 SV=1	1604.76	251.714	4451	3616.38	603.201	1275.4	2950.95	2769.68	1830.25	2150.37	1029.78	5830.87	2004.94	1708.2	2411.76	1309.92	3062.67	3024.69	7039.08	3046.88	1.41691	0.298659
sp|Q9KTE0|MIAB_VIBCH	tRNA-2-methylthio-N(6)-dimethylallyladenosine synthase OS=Vibrio cholerae serotype O1 (strain ATCC 39315 / El Tor Inaba N16961) OX=243277 GN=miaB PE=3 SV=1	2262.71	2140.88	1945.25	5625.15	2835.25	3928.5	1646.99	2362.68	1552.5	2699.99	4475.66	3724.46	3461.04	2452.52	2974.04	2283.46	3426.28	3149.32	3822	3307.64	1.22506	0.240604
tr|Q9KSY0|Q9KSY0_VIBCH	Adenylosuccinate lyase OS=Vibrio cholerae serotype O1 (strain ATCC 39315 / El Tor Inaba N16961) OX=243277 GN=VC_1126 PE=3 SV=1	19838.2	28487	25176.3	20646.9	26194.7	11475.7	19533.2	20339.2	22096.8	21532	28073	43449.5	32325.6	32540.2	33919.5	49380.2	37326.3	38013	33350	36486.4	1.69452	6.21196e-05
tr|Q9KM26|Q9KM26_VIBCH	NAD(P) transhydrogenase subunit alpha OS=Vibrio cholerae serotype O1 (strain ATCC 39315 / El Tor Inaba N16961) OX=243277 GN=VC_A0563 PE=3 SV=1	4932.64	6763.41	2876.15	5007.89	8063.67	6910.47	6115.81	3815.4	3185.65	5296.79	3439.8	4995.48	3116	3185.78	3218.04	3922.34	4074.93	8872.36	6451.41	4586.24	0.865853	0.431643
tr|Q9KUG1|Q9KUG1_VIBCH	Signal recognition particle protein OS=Vibrio cholerae serotype O1 (strain ATCC 39315 / El Tor Inaba N16961) OX=243277 GN=ffh PE=3 SV=1	6788.91	8237.25	3596.03	4207.08	2079.09	752.968	1449.51	10327.8	5770.3	4801	4613.15	5823.8	5643.86	8811.86	4854.98	6311.16	8221.73	8276.53	5729.5	6476.28	1.34895	0.188882
sp|Q9KNY7|RL2_VIBCH	Large ribosomal subunit protein uL2 OS=Vibrio cholerae serotype O1 (strain ATCC 39315 / El Tor Inaba N16961) OX=243277 GN=rplB PE=3 SV=1	1216.25	1233.81	1250.45	2066.5	2562.92	1226.36	2264.85	2012.49	1047.21	1653.43	946.835	3298.19	2241.41	1627.48	2004.25	718.112	1753.68	787.579	1651.26	1669.87	1.00994	0.961072
tr|Q9KPN3|Q9KPN3_VIBCH	Ribosomal protein S6 modification protein-related protein OS=Vibrio cholerae serotype O1 (strain ATCC 39315 / El Tor Inaba N16961) OX=243277 GN=VC_2333 PE=4 SV=1	166.768	169.689	0	0	0	227.863	152.749	124.785	136.699	108.728	218.771	227.52	179.28	203.736	0	316.449	0	360.008	0	167.307	1.53877	0.298
tr|Q9KSF6|Q9KSF6_VIBCH	L-serine dehydratase OS=Vibrio cholerae serotype O1 (strain ATCC 39315 / El Tor Inaba N16961) OX=243277 GN=VC_1300 PE=3 SV=1	14731.9	1199.91	2951.09	348.882	9605.39	1711.56	1091.66	404.892	306.611	3594.65	858.753	1265.63	770.457	991.037	721.35	453.772	17578.5	1425.58	1688.08	2861.46	0.796032	0.77371
sp|Q9KRB5|GLGC1_VIBCH	Glucose-1-phosphate adenylyltransferase 1 OS=Vibrio cholerae serotype O1 (strain ATCC 39315 / El Tor Inaba N16961) OX=243277 GN=glgC1 PE=3 SV=1	27856	34141.2	28544.3	45222.9	27375.4	30984.6	41169.2	35797.2	36376.3	34163	18892.4	14953.2	16814.1	19314.1	14437	23629.8	8653.72	16875.7	13547.4	16346.4	0.478482	4.81754e-06
tr|Q9KLP1|Q9KLP1_VIBCH	Iron-containing alcohol dehydrogenase OS=Vibrio cholerae serotype O1 (strain ATCC 39315 / El Tor Inaba N16961) OX=243277 GN=VC_A0702 PE=4 SV=1	9817.56	5866.25	10606.8	2970.97	3072.62	6206.62	8485.35	2615.65	11214.8	6761.84	8289.49	5703.27	9512.79	5123.76	8887.6	1996.05	10445	6859.02	16023.8	8093.42	1.19692	0.45502
tr|Q9KM13|Q9KM13_VIBCH	Heme transport protein HutA OS=Vibrio cholerae serotype O1 (strain ATCC 39315 / El Tor Inaba N16961) OX=243277 GN=VC_A0576 PE=3 SV=1	243414	227920	236543	246180	205862	231229	121020	108044	123805	193780	49871.7	50202.8	54688.8	41176.7	37846.8	43307.7	59669.4	76191.7	50881.5	51537.4	0.265959	6.5696e-05
sp|Q9KNT4|CAPP_VIBCH	Phosphoenolpyruvate carboxylase OS=Vibrio cholerae serotype O1 (strain ATCC 39315 / El Tor Inaba N16961) OX=243277 GN=ppc PE=3 SV=2	584.249	254.69	242.927	874.469	491.829	564.763	464.707	249.041	410.467	459.683	947.079	428.022	449.887	504.646	623.879	314.982	644.712	720.084	309.76	549.228	1.1948	0.369281
sp|Q9KNH4|ATPG_VIBCH	ATP synthase gamma chain OS=Vibrio cholerae serotype O1 (strain ATCC 39315 / El Tor Inaba N16961) OX=243277 GN=atpG PE=3 SV=1	17905.9	7079.18	9611.67	21341.8	7420.94	16245.6	13481.3	20561.3	10223.4	13763.4	14144.3	13953.1	11266.5	9411.29	13820.1	11873	9125.57	15063.2	12522.5	12353.3	0.897543	0.488517
sp|Q9KTY2|ISCS_VIBCH	Cysteine desulfurase IscS OS=Vibrio cholerae serotype O1 (strain ATCC 39315 / El Tor Inaba N16961) OX=243277 GN=iscS PE=3 SV=1	5117.65	4853.6	1648.37	1123.63	4617.94	2485.55	7799.96	4312.75	5940.74	4211.13	3304.25	3330.74	1990.14	1854.54	1914.57	2368.11	2937.42	5614.27	2182.78	2832.98	0.672736	0.115154
tr|Q9KVN3|Q9KVN3_VIBCH	DNA polymerase I OS=Vibrio cholerae serotype O1 (strain ATCC 39315 / El Tor Inaba N16961) OX=243277 GN=polA PE=3 SV=1	12491.2	8881.51	9841.05	12791.8	12216.8	9916.28	11442.5	11313.9	8794.34	10854.4	8426.39	7976.58	4941.74	6638.36	10531.9	8405.42	10160.9	10906	6805	8310.26	0.765614	0.00830126
sp|Q9KP07|RS4_VIBCH	Small ribosomal subunit protein uS4 OS=Vibrio cholerae serotype O1 (strain ATCC 39315 / El Tor Inaba N16961) OX=243277 GN=rpsD PE=3 SV=1	1494.49	2169.66	1138.66	1838.36	1490.12	1434.79	812.011	354.721	1903	1403.98	3235.89	1978.77	741.057	1360.34	1619.47	674.678	2627.83	1428.67	2542.49	1801.02	1.2828	0.271427
sp|Q9KMP4|GLYA2_VIBCH	Serine hydroxymethyltransferase 2 OS=Vibrio cholerae serotype O1 (strain ATCC 39315 / El Tor Inaba N16961) OX=243277 GN=glyA2 PE=3 SV=1	5376.85	5507.18	8627.91	12728.5	2981.61	7512.89	7700.01	5322.89	4161.58	6657.71	4296.27	6303.9	8251.45	2691.65	3744.47	6608.41	6555.19	9492.57	5984.87	5992.09	0.900023	0.588015
tr|Q9KNJ4|Q9KNJ4_VIBCH	50S ribosomal subunit assembly factor BipA OS=Vibrio cholerae serotype O1 (strain ATCC 39315 / El Tor Inaba N16961) OX=243277 GN=bipA PE=3 SV=1	67675	93747.8	62824.5	74531.5	61071.3	59734.7	53449.2	53335.6	37759.6	62681	116231	121805	126502	115170	98180.7	133704	120205	97291.7	98787.1	114208	1.82206	1.33841e-06
sp|Q9KV80|PUR9_VIBCH	Bifunctional purine biosynthesis protein PurH OS=Vibrio cholerae serotype O1 (strain ATCC 39315 / El Tor Inaba N16961) OX=243277 GN=purH PE=3 SV=1	42282.6	33916.8	31043	43555.5	44058	40169.2	44915.3	33086	53955.5	40775.8	55933	53385.5	62256.8	56461.3	70564.7	66061.6	60413.7	61278.1	56928.8	60364.9	1.48041	9.9535e-06
sp|Q9KNY4|RL3_VIBCH	Large ribosomal subunit protein uL3 OS=Vibrio cholerae serotype O1 (strain ATCC 39315 / El Tor Inaba N16961) OX=243277 GN=rplC PE=3 SV=1	4936.52	4291.7	4072.37	4576.76	3936.73	5362.87	2310.42	2013.87	2969.34	3830.06	5214.33	6005.69	4864.8	13094.9	10397.1	9672.07	19863	15992.2	20021.2	11680.6	3.04971	0.00403371
tr|Q9KNW6|Q9KNW6_VIBCH	Cyclic AMP receptor protein OS=Vibrio cholerae serotype O1 (strain ATCC 39315 / El Tor Inaba N16961) OX=243277 GN=VC_2614 PE=4 SV=1	198943	177340	196138	197919	207666	224505	156915	119131	104849	175934	145240	171531	177228	143603	162658	104701	164111	151596	104672	147260	0.837017	0.10056
sp|Q9KNY5|RL4_VIBCH	Large ribosomal subunit protein uL4 OS=Vibrio cholerae serotype O1 (strain ATCC 39315 / El Tor Inaba N16961) OX=243277 GN=rplD PE=3 SV=1	1639.02	4219.81	12816.9	22888.5	1075.27	5378.24	17210	12371.7	3468.45	9007.54	15459.3	24649.3	14148.3	12003.5	20103.4	21605	7339.95	19631	8231.53	15907.9	1.76607	0.0506597
tr|Q9KUH1|Q9KUH1_VIBCH	Oxaloacetate decarboxylase, alpha subunit OS=Vibrio cholerae serotype O1 (strain ATCC 39315 / El Tor Inaba N16961) OX=243277 GN=VC_0550 PE=4 SV=1	1526.59	3305.37	776.944	1708.33	2186.14	2104.38	954.954	718.537	1318.71	1622.22	1847.85	2925.67	1085.39	1176.8	1004.09	819.029	2576.74	979.6	2549.58	1662.75	1.02499	0.918332
sp|Q9KTX5|PEPB_VIBCH	Peptidase B OS=Vibrio cholerae serotype O1 (strain ATCC 39315 / El Tor Inaba N16961) OX=243277 GN=pepB PE=3 SV=2	18527.1	16249.3	20688.2	13577.9	15845.6	22961	15645.4	20361.1	22727.8	18509.3	12987.4	16794.9	18483.8	12140.6	14257.9	17340.4	14560.3	6717.26	6962.31	13360.5	0.72183	0.0117781
tr|Q9KL86|Q9KL86_VIBCH	Alpha-amylase OS=Vibrio cholerae serotype O1 (strain ATCC 39315 / El Tor Inaba N16961) OX=243277 GN=VC_A0860 PE=4 SV=1	4628.29	2284.03	6176.93	5414.05	2404.95	3082.26	4567.87	3728.36	5436.57	4191.48	5053.88	6100.92	6035.74	4817.96	3594.55	3517.85	1854.11	2985.41	5256.71	4357.46	1.0396	0.807709
tr|H9L4S9|H9L4S9_VIBCH	Cell shape-determining protein MreB OS=Vibrio cholerae serotype O1 (strain ATCC 39315 / El Tor Inaba N16961) OX=243277 GN=mreB PE=3 SV=1	5795.55	5700.73	3816.21	5657.92	6449.8	5153	2877.55	2615.49	6364.16	4936.71	4339.17	4163.4	7438.61	8965.07	6898.62	6984.48	7675.66	6386.63	7757.05	6734.3	1.36413	0.0234848
tr|Q9KRR3|Q9KRR3_VIBCH	Fumarate hydratase class II OS=Vibrio cholerae serotype O1 (strain ATCC 39315 / El Tor Inaba N16961) OX=243277 GN=fumC PE=3 SV=1	199134	196382	201234	193387	192861	200649	206331	225556	212084	203069	60698.3	61771.6	29777.2	71504.7	64975.4	80222.4	30472.4	67918.9	73621.1	60106.9	0.295993	3.45742e-11
tr|Q9KLA3|Q9KLA3_VIBCH	Glyceraldehyde 3-phosphate dehydrogenase OS=Vibrio cholerae serotype O1 (strain ATCC 39315 / El Tor Inaba N16961) OX=243277 GN=VC_A0843 PE=3 SV=1	8816.55	2732.61	8818.43	4802.46	7875.37	5204.82	4710.93	6289.57	8911.74	6462.5	12604.3	9715.68	13296.6	7522.83	10258.4	13560	12198.2	12940.2	12011	11567.5	1.78994	0.000113975
sp|Q9KP01|RS5_VIBCH	Small ribosomal subunit protein uS5 OS=Vibrio cholerae serotype O1 (strain ATCC 39315 / El Tor Inaba N16961) OX=243277 GN=rpsE PE=3 SV=1	3755.75	877.342	2021.29	2365.1	2616.65	3948.23	1475.34	1144.41	4310.7	2501.65	1415.2	2431.75	1685.58	1851.15	2809.71	2634.33	2902.39	3635.76	2407.52	2419.27	0.96707	0.866218
sp|Q9KV09|HFLK_VIBCH	Protein HflK OS=Vibrio cholerae serotype O1 (strain ATCC 39315 / El Tor Inaba N16961) OX=243277 GN=hflK PE=3 SV=1	166.748	169.952	203.758	0	0	0	64.1689	124.719	136.8	96.2384	0	0	0	120.054	0	0	0	0	0	13.3393	0.138607	0.0184688
sp|Q9KQ29|KDSA_VIBCH	2-dehydro-3-deoxyphosphooctonate aldolase OS=Vibrio cholerae serotype O1 (strain ATCC 39315 / El Tor Inaba N16961) OX=243277 GN=kdsA PE=3 SV=1	4398.62	4528.88	3502.52	7761.99	4916	8745.75	6684.14	4711.18	6450.45	5744.39	1755.1	3910.48	4789.12	10578.9	10711.3	9865.44	13431.8	7790.59	11865.6	8299.82	1.44486	0.10615
tr|Q9KVN6|Q9KVN6_VIBCH	Delta-aminolevulinic acid dehydratase OS=Vibrio cholerae serotype O1 (strain ATCC 39315 / El Tor Inaba N16961) OX=243277 GN=VC_0105 PE=3 SV=1	166.799	254.854	164.446	290.928	241.69	227.853	231.65	187.054	342.068	234.149	218.724	225.589	0	0	81.685	150.358	331.091	239.96	358.456	178.429	0.762033	0.267878
sp|Q9KTX0|SYH_VIBCH	Histidine--tRNA ligase OS=Vibrio cholerae serotype O1 (strain ATCC 39315 / El Tor Inaba N16961) OX=243277 GN=hisS PE=3 SV=1	16838.5	14287.2	17953.2	17066.4	5267.16	15943	17862.1	9197.44	17501.3	14657.4	22335.2	30649	24142.5	16588.7	18711.3	17092.7	16844.1	24520.6	20161.2	21227.2	1.44823	0.00766087
sp|Q9KV08|HFLC_VIBCH	Protein HflC OS=Vibrio cholerae serotype O1 (strain ATCC 39315 / El Tor Inaba N16961) OX=243277 GN=hflC PE=3 SV=1	2552.54	1476.55	1462.28	1550.04	1687.99	1670.13	2941.96	1415.39	1624.22	1820.12	1119.93	1474.18	2595.88	2221.93	2013.53	1731.61	2665.12	1401.8	1593.7	1868.63	1.02665	0.851704
tr|Q9KSD7|Q9KSD7_VIBCH	Glycosyl transferase family 51 domain-containing protein OS=Vibrio cholerae serotype O1 (strain ATCC 39315 / El Tor Inaba N16961) OX=243277 GN=VC_1321 PE=4 SV=1	8796.66	5058.88	12368.2	9856.33	14860.2	6030.96	11150.8	11525.2	7998.88	9738.46	15806.7	11903.1	18421.2	15100	5895.61	6910.91	9167.1	5989.25	7636.28	10758.9	1.10479	0.596784
sp|Q9KPL7|DEOC_VIBCH	Deoxyribose-phosphate aldolase OS=Vibrio cholerae serotype O1 (strain ATCC 39315 / El Tor Inaba N16961) OX=243277 GN=deoC PE=3 SV=1	8448.36	6565.9	4176.28	8846.03	5296.4	6241.08	4864.1	8285.2	5698.92	6491.36	10573.1	11887.8	8301.16	6956.78	7879.62	5498.45	7135.21	3413.89	6382.15	7558.68	1.16442	0.312156
sp|A0A2S2F960|msrE	OS=Acinetobacter	3111.34	1792.29	2395.66	3142.6	2700.27	4696.63	2604.03	2204.11	2159.19	2756.24	2021.53	5450.2	2046.61	2271.78	4272.09	4604.86	2769.59	3114.1	3479.21	3336.66	1.21059	0.260319
sp|Q9KNU5|PBPA_VIBCH	Penicillin-binding protein 1A OS=Vibrio cholerae serotype O1 (strain ATCC 39315 / El Tor Inaba N16961) OX=243277 GN=mrcA PE=3 SV=2	270.743	382.223	440.028	482.466	706.072	674.205	515.04	295.668	604.363	485.645	335.85	611.953	588.84	481.429	821.185	182.595	527.568	601.127	738.169	543.191	1.11849	0.498817
tr|Q9KPU3|Q9KPU3_VIBCH	3,4-dihydroxy-2-butanone 4-phosphate synthase OS=Vibrio cholerae serotype O1 (strain ATCC 39315 / El Tor Inaba N16961) OX=243277 GN=ribB PE=3 SV=1	24673.9	24438.3	22209.5	18309.4	22977.3	24571.3	21507.6	22790.7	12442.3	21546.7	20466.9	21841.2	17738.1	18197.4	11824.5	18069.6	10422.7	8226.6	17093	15986.7	0.741954	0.0154643
sp|Q9KPM0|DEOD1_VIBCH	Purine nucleoside phosphorylase DeoD-type 1 OS=Vibrio cholerae serotype O1 (strain ATCC 39315 / El Tor Inaba N16961) OX=243277 GN=deoD1 PE=1 SV=1	32687.5	37050.7	42460.8	35352.2	40289	33406.7	46632.1	40574.4	38883.2	38593	56055.7	40688.3	31406.7	42033.7	36985.9	32604.9	37425.2	31825.9	36171.2	38355.3	0.993842	0.936935
sp|Q9KPN7|DAPD_VIBCH	2,3,4,5-tetrahydropyridine-2,6-dicarboxylate N-succinyltransferase OS=Vibrio cholerae serotype O1 (strain ATCC 39315 / El Tor Inaba N16961) OX=243277 GN=dapD PE=3 SV=1	20901.2	28033.5	32800.5	32401.4	22140.6	30597.1	21306.2	24059.7	30987.5	27025.3	18469.7	19132.1	15938.5	15009	17965.6	15960.6	23608.9	20058.6	17060.6	18133.7	0.670992	0.000433187
sp|Q9KU97|GSA_VIBCH	Glutamate-1-semialdehyde 2,1-aminomutase OS=Vibrio cholerae serotype O1 (strain ATCC 39315 / El Tor Inaba N16961) OX=243277 GN=hemL PE=3 SV=1	11006.7	8948.96	6821.72	8195.32	4846.53	7166.13	5603.44	4880.18	3725.52	6799.39	16364.5	15477.7	9131.83	8937.76	9828.34	10707.7	11553.5	7262.04	12561.6	11313.9	1.66396	0.00294398
sp|Q9X4Q8|NQRF_VIBCH	Na(+)-translocating NADH-quinone reductase subunit F OS=Vibrio cholerae serotype O1 (strain ATCC 39315 / El Tor Inaba N16961) OX=243277 GN=nqrF PE=1 SV=1	6111.19	2852.74	2723.06	8172.33	3105.16	2270.83	4450.91	6674.09	2054.17	4268.28	2897.71	6419.12	2057.92	5188.86	4738.51	3798.57	6061.48	2855.17	5170.21	4354.17	1.02012	0.92492
sp|Q06963|HLDD_VIBCH	ADP-L-glycero-D-manno-heptose-6-epimerase OS=Vibrio cholerae serotype O1 (strain ATCC 39315 / El Tor Inaba N16961) OX=243277 GN=hldD PE=3 SV=1	41931.1	49973.4	48573.3	45148.6	51178.2	50521	40467.2	38545.3	46115.4	45828.2	64085.9	41694.3	49459.7	73331.5	50352.9	51209.5	70004.5	67597.4	59438	58574.9	1.27814	0.00823187
sp|P15492|HLYB_VIBCH	Methyl-accepting chemotaxis protein HlyB OS=Vibrio cholerae serotype O1 (strain ATCC 39315 / El Tor Inaba N16961) OX=243277 GN=hlyB PE=3 SV=2	2098.58	1240.69	1339.84	1322.27	827.993	382.259	688.977	1014.66	900.704	1090.66	769.335	1348.98	1048.38	1387.66	508.699	1281.08	2361.64	1184.84	1626.27	1279.65	1.17328	0.44288
sp|Q9KQS7|CLPX_VIBCH	ATP-dependent Clp protease ATP-binding subunit ClpX OS=Vibrio cholerae serotype O1 (strain ATCC 39315 / El Tor Inaba N16961) OX=243277 GN=clpX PE=3 SV=1	15910	12084.3	14884.6	13614.4	18035.9	16982.9	18647.3	3371.25	13180	14079	54929.9	5596.12	24236.1	23953.7	39453.8	41278	17052.4	35369.4	18820.6	28965.6	2.05736	0.0185911
tr|Q9KM75|Q9KM75_VIBCH	Amino acid biosynthesis aminotransferase OS=Vibrio cholerae serotype O1 (strain ATCC 39315 / El Tor Inaba N16961) OX=243277 GN=VC_A0513 PE=3 SV=1	165.303	348.634	182.021	247.692	368.949	456.891	229.401	186.873	205.222	265.665	324.636	393.334	269.373	304.981	244.481	322.526	462.348	287.698	420.828	336.69	1.26735	0.110257
sp|Q9KQR9|DCTP_VIBCH	C4-dicarboxylate-binding periplasmic protein DctP OS=Vibrio cholerae serotype O1 (strain ATCC 39315 / El Tor Inaba N16961) OX=243277 GN=dctP PE=3 SV=1	37014.4	34139.1	40178.9	38050.5	36230.6	40926.1	63961.4	69628.6	66599.4	47414.3	49874.7	49326.7	50245.3	36904.3	48691.4	41983.8	18405.2	40286.6	38620.4	41593.2	0.877227	0.344434
sp|Q9KUP3|METK_VIBCH	S-adenosylmethionine synthase OS=Vibrio cholerae serotype O1 (strain ATCC 39315 / El Tor Inaba N16961) OX=243277 GN=metK PE=3 SV=1	2057.94	638.5	4117.88	5457.73	3500.32	3646.82	3324	10336.7	899.606	3775.5	4139.13	961.633	4182.08	4781.39	2249.58	1619.54	3286.26	4461.44	3058.29	3193.26	0.845784	0.595391
sp|Q9KPT9|PROA_VIBCH	Gamma-glutamyl phosphate reductase OS=Vibrio cholerae serotype O1 (strain ATCC 39315 / El Tor Inaba N16961) OX=243277 GN=proA PE=3 SV=2	1501.83	1519.35	2364.98	1868.25	3680.71	2601.46	3149.79	1358.43	1506.27	2172.34	3934.5	3790.26	10139.2	6313	5207.95	2008.2	1129.13	5678.63	2905.47	4567.37	2.10251	0.0298148
sp|Q9KRB2|TOP1_VIBCH	DNA topoisomerase 1 OS=Vibrio cholerae serotype O1 (strain ATCC 39315 / El Tor Inaba N16961) OX=243277 GN=topA PE=3 SV=1	2594.01	7736.4	7111.03	5435.16	5940.99	4231.72	2346.86	4183.42	1558.17	4570.86	5318.23	8453.02	8489.15	6682.91	3057.86	6104.49	6626.04	4915.74	2519.85	5796.37	1.26811	0.23941
tr|Q9KRN4|Q9KRN4_VIBCH	Chemotaxis protein CheV OS=Vibrio cholerae serotype O1 (strain ATCC 39315 / El Tor Inaba N16961) OX=243277 GN=VC_1602 PE=4 SV=1	22444.7	14725.3	20548.6	17752.2	21273.6	19953.2	23170.8	21868.1	18498.1	20026.1	3713.1	18038.6	11472.1	15243.1	16363.5	12006.8	15849.4	14246.7	6979.36	12657	0.632025	0.00132496
sp|Q9KQ25|RF1_VIBCH	Peptide chain release factor 1 OS=Vibrio cholerae serotype O1 (strain ATCC 39315 / El Tor Inaba N16961) OX=243277 GN=prfA PE=3 SV=1	166.791	169.92	82.5212	511.655	246.026	227.815	209.785	124.466	0	193.22	0	227.633	179.332	203.739	163.246	210.003	0	239.48	714.143	215.286	1.1142	0.79651
sp|Q9KPB0|LEPA_VIBCH	Elongation factor 4 OS=Vibrio cholerae serotype O1 (strain ATCC 39315 / El Tor Inaba N16961) OX=243277 GN=lepA PE=3 SV=1	1517.51	13404.1	10173.1	2161.82	3650.38	9564.85	3752.98	9075.93	7015.15	6701.75	12471	5420.24	5936.2	2947.19	3522.18	4630.31	6633.27	3828.47	7333.47	5858.03	0.874105	0.622697
sp|Q9KTA3|ACCD_VIBCH	Acetyl-coenzyme A carboxylase carboxyl transferase subunit beta OS=Vibrio cholerae serotype O1 (strain ATCC 39315 / El Tor Inaba N16961) OX=243277 GN=accD PE=3 SV=1	3007.18	6946.16	7846.3	27499.5	9052.03	20077.4	6510.21	6238.82	2869.39	10005.2	11925.8	16843.4	3370.79	4518.57	2059.21	17904.3	6245.01	3698.43	3360.74	7769.58	0.776553	0.52571
tr|Q9KLD2|Q9KLD2_VIBCH	Agmatinase OS=Vibrio cholerae serotype O1 (strain ATCC 39315 / El Tor Inaba N16961) OX=243277 GN=VC_A0814 PE=3 SV=1	49629.5	53866.8	57775	59247.7	58893.3	50673.8	59784.3	61171.8	57962.4	56556.1	108773	113207	113502	105826	170914	138139	123970	123340	139974	126405	2.23504	4.91834e-06
sp|Q9KV26|DCUP_VIBCH	Uroporphyrinogen decarboxylase OS=Vibrio cholerae serotype O1 (strain ATCC 39315 / El Tor Inaba N16961) OX=243277 GN=hemE PE=3 SV=2	9503.9	14382.3	14789.2	13566.1	17042	20186.3	10874.2	14068.9	12547.8	14106.7	7208.1	13058.5	11791.1	8809.35	25711.5	8923.13	17135.2	32695.8	21078.2	16267.9	1.1532	0.499484
sp|P0C6E1|AMPA_VIBCH	Cytosol aminopeptidase OS=Vibrio cholerae serotype O1 (strain ATCC 39315 / El Tor Inaba N16961) OX=243277 GN=pepA PE=3 SV=1	62687.1	64201.3	63925.2	50130.3	39210.3	44140.9	63921.5	51150.9	49712.5	54342.2	59340.3	49209.7	60925.3	69252	50458.2	38705.1	52619.1	44102.6	30688.8	50589	0.930934	0.470214
tr|Q9KRP6|Q9KRP6_VIBCH	Acetolactate synthase OS=Vibrio cholerae serotype O1 (strain ATCC 39315 / El Tor Inaba N16961) OX=243277 GN=VC_1590 PE=3 SV=1	977296	1.05624e+06	1.0029e+06	1.01076e+06	1.01742e+06	951621	823286	1.05228e+06	962814	983848	25142.6	20432.7	20955	23878.8	21420.8	30049	29482.4	37325.8	16937.9	25069.4	0.025481	1.07935e-10
sp|Q9KU84|GLMM_VIBCH	Phosphoglucosamine mutase OS=Vibrio cholerae serotype O1 (strain ATCC 39315 / El Tor Inaba N16961) OX=243277 GN=glmM PE=3 SV=1	177.003	451.954	606.191	593.787	571.643	926.118	418.709	300.506	272.057	479.774	969.71	552.059	344.787	393.895	408.863	462.998	322.394	357.549	284.718	455.219	0.94882	0.813749
tr|Q9KPE0|Q9KPE0_VIBCH	DNA topoisomerase 4 subunit A OS=Vibrio cholerae serotype O1 (strain ATCC 39315 / El Tor Inaba N16961) OX=243277 GN=parC PE=3 SV=1	5364.31	5703.96	8570.81	3504.53	2735.68	1556.32	3271.4	5271.87	2267.77	4249.63	6008.55	6411.58	5155.73	2653.71	5806.6	4831.49	4886.56	7740.42	4822.21	5368.54	1.2633	0.216307
sp|Q9KP66|PYRB_VIBCH	Aspartate carbamoyltransferase OS=Vibrio cholerae serotype O1 (strain ATCC 39315 / El Tor Inaba N16961) OX=243277 GN=pyrB PE=3 SV=2	158333	165760	112400	100543	93427.5	87332.4	161419	149788	101388	125599	136237	130744	125391	52975.1	130224	111136	111689	111948	121704	114672	0.913	0.43574
sp|Q9KV32|RL10_VIBCH	Large ribosomal subunit protein uL10 OS=Vibrio cholerae serotype O1 (strain ATCC 39315 / El Tor Inaba N16961) OX=243277 GN=rplJ PE=3 SV=1	8920.55	21535.5	2533.43	25448.2	25142.2	34234.3	11442	21980.8	21402.2	19182.1	8477.34	76269.7	6084.04	45146.5	83678.9	45990.6	56318.6	125262	61119.8	56483	2.94456	0.016755
tr|Q9KS36|Q9KS36_VIBCH	Putrescine-binding periplasmic protein OS=Vibrio cholerae serotype O1 (strain ATCC 39315 / El Tor Inaba N16961) OX=243277 GN=VC_1425 PE=3 SV=1	34257.4	26378.7	20621.7	32709.7	36281.1	35512.4	30987.1	34028.8	37879.3	32072.9	65060.4	67555.5	61181	56008.7	52919.1	64945.3	42673.9	55713.5	52149	57578.5	1.79524	1.33385e-06
sp|P45383|RECA_VIBCH	Protein RecA OS=Vibrio cholerae serotype O1 (strain ATCC 39315 / El Tor Inaba N16961) OX=243277 GN=recA PE=3 SV=1	9913.08	8015.56	10521.4	7737.63	10732.3	17896.4	2705.17	10514.1	13515.7	10172.4	6674.53	11324.3	2657.9	6915.11	12520.4	18811.8	11735.4	16340.7	8973	10661.5	1.04808	0.824453
tr|Q9KVA5|Q9KVA5_VIBCH	Perosamine synthase OS=Vibrio cholerae serotype O1 (strain ATCC 39315 / El Tor Inaba N16961) OX=243277 GN=VC_0244 PE=3 SV=1	176111	151697	176452	179358	180965	210077	143060	156222	140564	168278	111624	122175	120378	122734	114657	130760	114600	113211	117595	118637	0.705004	0.000109968
sp|Q9KTX1|ISPG_VIBCH	4-hydroxy-3-methylbut-2-en-1-yl diphosphate synthase (flavodoxin) OS=Vibrio cholerae serotype O1 (strain ATCC 39315 / El Tor Inaba N16961) OX=243277 GN=ispG PE=3 SV=2	5007.35	4163.12	4640.77	3276.71	35860	2669.74	8453.62	8458.62	1899.95	8269.99	1351.09	7013.01	1297.82	2333.19	8356.79	4292.7	3138.49	7015.28	4380.64	4353.22	0.526388	0.309784
sp|Q9KLC7|CH102_VIBCH	Co-chaperonin GroES 2 OS=Vibrio cholerae serotype O1 (strain ATCC 39315 / El Tor Inaba N16961) OX=243277 GN=groES2 PE=3 SV=1	36779.4	34679.8	38491.2	41719.7	37809.1	40766.4	31414.3	30082	35031.8	36308.2	145023	149250	159651	116534	128115	135551	125731	116123	117780	132640	3.65316	2.58621e-08
tr|Q9KQ05|Q9KQ05_VIBCH	Chemotaxis protein CheV OS=Vibrio cholerae serotype O1 (strain ATCC 39315 / El Tor Inaba N16961) OX=243277 GN=VC_2202 PE=4 SV=1	6770.93	2794.34	9503.16	6671.34	4980.75	10222.4	5343.64	7023.75	8264.96	6841.7	6546.86	2703.94	5607.63	6607.65	9436.56	6818.41	9899.56	4286.56	8747.69	6739.43	0.985052	0.927293
tr|Q9KKX5|Q9KKX5_VIBCH	endopeptidase La OS=Vibrio cholerae serotype O1 (strain ATCC 39315 / El Tor Inaba N16961) OX=243277 GN=VC_A0975 PE=3 SV=1	4492.61	5386.84	5400.52	2069.75	6251.05	6773.78	6990.95	6865.99	6844.83	5675.15	5509.29	6700.3	7210.95	2102.23	7434.2	7419.7	5159.68	4055.96	5836.39	5714.3	1.0069	0.961483
sp|Q9KSN7|SYFA_VIBCH	Phenylalanine--tRNA ligase alpha subunit OS=Vibrio cholerae serotype O1 (strain ATCC 39315 / El Tor Inaba N16961) OX=243277 GN=pheS PE=3 SV=1	39156.5	41976	6167.02	26023	33576.3	33365.7	31226.4	32088.3	38549.6	31347.7	64420.5	49953.9	49809.9	59383.7	59647.4	48842.4	57933.9	71807.7	59832.3	57959.1	1.84891	2.23317e-05
sp|Q9KSU7|SERC_VIBCH	Phosphoserine aminotransferase OS=Vibrio cholerae serotype O1 (strain ATCC 39315 / El Tor Inaba N16961) OX=243277 GN=serC PE=3 SV=2	13060.8	14398.4	15278.8	17563.4	14210.4	11979.9	10966.3	10780.7	12905.9	13460.5	15727.2	12604.8	16777.4	13261.3	10066.5	11491.4	15417.3	17139.9	7363.34	13316.6	0.989306	0.914337
tr|Q9KVM3|Q9KVM3_VIBCH	Uroporphyrin-III C-methyltransferase, putative OS=Vibrio cholerae serotype O1 (strain ATCC 39315 / El Tor Inaba N16961) OX=243277 GN=VC_0118 PE=4 SV=1	3151.67	2417.41	1594.58	2702.79	2314.65	1650.85	3053.88	1023.83	1105.54	2112.8	4712.11	2931.06	4144.98	10020.1	8725	5680.34	7120.95	6081.73	2383.6	5755.54	2.72413	0.00239577
tr|H9L4Q9|H9L4Q9_VIBCH	GTP pyrophosphokinase OS=Vibrio cholerae serotype O1 (strain ATCC 39315 / El Tor Inaba N16961) OX=243277 GN=VC_2451 PE=3 SV=1	727.186	260.146	1106.97	1710.35	355.816	823.417	384.763	394.56	535.186	699.822	649.976	1142.01	366.159	294.699	319.213	303.955	875.059	832.603	764.144	616.424	0.88083	0.661306
sp|Q9KTW7|DER_VIBCH	GTPase Der OS=Vibrio cholerae serotype O1 (strain ATCC 39315 / El Tor Inaba N16961) OX=243277 GN=der PE=3 SV=1	22362.8	12709.2	21667.2	24902.3	22594.2	23056.7	19090.3	16598	21381.6	20484.7	29315	29702.9	34623.6	23983.6	39361.4	36973.9	33865.8	32763.5	31061.8	32405.7	1.58195	1.96354e-05
tr|Q9KT11|Q9KT11_VIBCH	Oligopeptide ABC transporter, ATP-binding protein OS=Vibrio cholerae serotype O1 (strain ATCC 39315 / El Tor Inaba N16961) OX=243277 GN=VC_1094 PE=4 SV=1	2507.47	2424.02	8559.18	1666.5	5099.43	8949.93	973.119	1922.61	1367.04	3718.81	15069.9	5495.11	3923.69	688.216	1240.83	2727.61	2541.94	11875.4	2140.36	5078.11	1.36552	0.501354
sp|Q9KVX6|DNAA_VIBCH	Chromosomal replication initiator protein DnaA OS=Vibrio cholerae serotype O1 (strain ATCC 39315 / El Tor Inaba N16961) OX=243277 GN=dnaA PE=3 SV=2	8416.16	6492.7	6893.07	7823.53	5503.07	8138.32	6005.79	2121.49	7664.54	6562.07	5428.76	3418.29	14415.7	7705	4520.77	3168.06	5351.87	11963	4165.53	6681.89	1.01826	0.93653
sp|Q9KUM8|GLMS_VIBCH	Glutamine--fructose-6-phosphate aminotransferase [isomerizing] OS=Vibrio cholerae serotype O1 (strain ATCC 39315 / El Tor Inaba N16961) OX=243277 GN=glmS PE=3 SV=3	1352.92	2695.29	507.293	397.268	2875.51	799.075	718.431	4729	2780.19	1872.78	583.155	776.783	943.66	1496.59	611.711	871.824	2289.16	2367.86	718.852	1184.4	0.63243	0.231917
tr|Q9KSK1|Q9KSK1_VIBCH	ribonucleoside-diphosphate reductase OS=Vibrio cholerae serotype O1 (strain ATCC 39315 / El Tor Inaba N16961) OX=243277 GN=VC_1255 PE=3 SV=1	18803.6	13710.7	11690	12440.7	15448.7	7383.59	17436	15765.6	14127.2	14089.6	5572.56	11848.8	10030.8	9560.44	12033.9	10847.6	12919.3	8243.93	7083.84	9793.46	0.695086	0.00773684
sp|Q9KKW6|LLDD_VIBCH	L-lactate dehydrogenase OS=Vibrio cholerae serotype O1 (strain ATCC 39315 / El Tor Inaba N16961) OX=243277 GN=lldD PE=3 SV=1	6312.86	7131.03	6273.73	2206.78	1197.99	2968.72	2968.08	5022.73	5941.63	4447.06	2492.7	4261.1	2048.23	9661.74	1308.11	1122.79	5792.95	10963.9	3270.51	4546.89	1.02245	0.943979
sp|Q9KL62|TDH_VIBCH	L-threonine 3-dehydrogenase OS=Vibrio cholerae serotype O1 (strain ATCC 39315 / El Tor Inaba N16961) OX=243277 GN=tdh PE=3 SV=1	17937.9	17420.7	23623.4	9965.61	14996.4	2970.65	18979.5	17062.4	13533.5	15165.6	23396.2	22891.5	12364.3	23732.6	14705.7	15950.1	15791.9	9450.91	14947.5	17025.6	1.12265	0.487346
sp|Q9KLE1|RNB_VIBCH	Exoribonuclease 2 OS=Vibrio cholerae serotype O1 (strain ATCC 39315 / El Tor Inaba N16961) OX=243277 GN=rnb PE=3 SV=1	1917.81	5115.92	2647.32	3846.9	2152.17	1703.95	2402.95	2788.87	1360.7	2659.62	1504.41	4360.11	3468.97	3912.75	3972.86	2393.04	3280.92	5195.13	2729.62	3424.2	1.28748	0.173546
sp|Q9KT58|FADJ_VIBCH	Fatty acid oxidation complex subunit alpha OS=Vibrio cholerae serotype O1 (strain ATCC 39315 / El Tor Inaba N16961) OX=243277 GN=fadJ PE=3 SV=2	0	0	0	290.904	368.459	227.85	152.742	100.873	136.818	141.961	218.615	0	178.995	305.576	163.098	147.863	210.432	359.961	279.873	207.157	1.45926	0.267378
tr|Q9KQ20|Q9KQ20_VIBCH	Ribosome-binding ATPase YchF OS=Vibrio cholerae serotype O1 (strain ATCC 39315 / El Tor Inaba N16961) OX=243277 GN=ychF PE=3 SV=1	3899.91	4970.1	2876.67	3548.25	1989.67	5152.26	4746.12	2507.15	3061.99	3639.12	3798.98	3845.61	5430.26	6400.48	5199.06	3494.07	8313.15	10849.2	8002.62	6148.16	1.68946	0.0185723
tr|Q9KMZ0|Q9KMZ0_VIBCH	Methyl-accepting chemotaxis protein OS=Vibrio cholerae serotype O1 (strain ATCC 39315 / El Tor Inaba N16961) OX=243277 GN=VC_A0176 PE=3 SV=1	3752.84	2306.65	7309.55	5163.25	7229.31	4953.64	4385.65	7496.54	3604.56	5133.56	9497.61	3794.4	4704.42	3627.08	8205.95	4056.29	6392.36	8241.16	9054.6	6397.1	1.24613	0.230731
tr|Q9KKL2|Q9KKL2_VIBCH	Methyl-accepting chemotaxis protein OS=Vibrio cholerae serotype O1 (strain ATCC 39315 / El Tor Inaba N16961) OX=243277 GN=VC_A1092 PE=1 SV=1	5265.59	3770.36	2292.94	1349.41	6413.66	4801.71	4797.24	5034.35	4548.55	4252.65	3266.4	5878.61	4426.53	8656.17	4912.95	1806.38	4398.36	2951.1	2438.9	4303.93	1.01206	0.953535
tr|Q9KKJ4|Q9KKJ4_VIBCH	Putrescine-binding periplasmic protein OS=Vibrio cholerae serotype O1 (strain ATCC 39315 / El Tor Inaba N16961) OX=243277 GN=VC_A1113 PE=3 SV=1	37366.7	47113.5	44025.5	28738.9	33340.7	40222	64696	59763.1	65906.9	46797	37300.8	40121.4	41638.9	34945.5	31099.6	30438.8	31976.6	33613.3	22808.8	33771.5	0.721659	0.0237102
sp|Q9KVL7|DCDA_VIBCH	Diaminopimelate decarboxylase OS=Vibrio cholerae serotype O1 (strain ATCC 39315 / El Tor Inaba N16961) OX=243277 GN=lysA PE=1 SV=1	22431.2	28570.9	22888.4	26369.1	15696.7	21926.1	18060	22738.5	22727.4	22378.7	17229.7	16421.7	17311.4	12449.5	14326	13199.1	12047.1	11009.5	15843.4	14426.4	0.644648	0.000137189
sp|Q9KNW0|RIMO_VIBCH	Ribosomal protein uS12 methylthiotransferase RimO OS=Vibrio cholerae serotype O1 (strain ATCC 39315 / El Tor Inaba N16961) OX=243277 GN=rimO PE=3 SV=1	3543.24	8335.75	11773.6	6613.65	8512.58	10240.9	7017.13	10937.2	7176.56	8238.96	3433.48	6130.91	16521.5	19118.2	10211.5	14825.6	17029.6	15141.8	22938.2	13927.9	1.69049	0.0285206
sp|Q9KU92|SYY2_VIBCH	Tyrosine--tRNA ligase 2 OS=Vibrio cholerae serotype O1 (strain ATCC 39315 / El Tor Inaba N16961) OX=243277 GN=tyrS2 PE=3 SV=1	26167.4	26048.4	40832.6	35252.9	25900.9	31594.4	32600.7	21951.8	42063.3	31379.1	27983.5	30882	27648.4	25778.8	28793.7	31303.9	28041.7	24631.7	38374.6	29270.9	0.932815	0.448755
tr|Q9KVQ2|Q9KVQ2_VIBCH	Cytochrome c551 peroxidase OS=Vibrio cholerae serotype O1 (strain ATCC 39315 / El Tor Inaba N16961) OX=243277 GN=VC_0089 PE=4 SV=1	1604.22	3550.03	328.83	2541.01	2622.81	4689.18	908.596	1581.16	1957.68	2198.17	2091.45	3111.62	2493.6	3683.41	2337.04	2590.12	3637.79	1627.57	1603.59	2575.13	1.17149	0.47699
sp|P23247|DHAS2_VIBCH	Aspartate-semialdehyde dehydrogenase 2 OS=Vibrio cholerae serotype O1 (strain ATCC 39315 / El Tor Inaba N16961) OX=243277 GN=asd2 PE=1 SV=2	26188.8	19092	6688.34	17982.5	16108.1	14674.6	30939.5	25900.2	25733.5	20367.5	29192.9	38183.6	40852.4	21501.6	39797.9	33048.3	41387.3	47686	41686	37037.3	1.81845	0.000298589
tr|Q9KL28|Q9KL28_VIBCH	Phospholipid/glycerol acyltransferase domain-containing protein OS=Vibrio cholerae serotype O1 (strain ATCC 39315 / El Tor Inaba N16961) OX=243277 GN=VC_A0921 PE=4 SV=1	9086.65	2652.84	3578.11	2704.01	12546.5	16284.6	11339.6	1122.04	8935.74	7583.34	15956.8	22442	14782.9	16688.4	18519.5	20445.7	4262.25	21673.8	18322.4	17010.4	2.24313	0.00182925
sp|Q9KP62|MURA_VIBCH	UDP-N-acetylglucosamine 1-carboxyvinyltransferase OS=Vibrio cholerae serotype O1 (strain ATCC 39315 / El Tor Inaba N16961) OX=243277 GN=murA PE=1 SV=1	6651.97	6617.72	4579.26	15266.6	5997.12	15196.3	8324.29	8229.75	10152.4	9001.71	17126.8	16201.9	9367.81	18084.2	9943.53	27668.9	17891.3	19714.8	24732.8	17859.1	1.98397	0.00228958
tr|Q9KPD1|Q9KPD1_VIBCH	Phosphate transport regulator OS=Vibrio cholerae serotype O1 (strain ATCC 39315 / El Tor Inaba N16961) OX=243277 GN=VC_2441 PE=3 SV=1	414.91	746.171	98.9435	842.273	387.069	454.922	626.09	190.663	505.576	474.069	2779.14	323.866	259.796	292.311	362.779	257.469	481.306	479.071	463.231	633.218	1.33571	0.585283
sp|Q9KL04|MALK_VIBCH	Maltose/maltodextrin import ATP-binding protein MalK OS=Vibrio cholerae serotype O1 (strain ATCC 39315 / El Tor Inaba N16961) OX=243277 GN=malK PE=3 SV=1	1953.65	2162.6	744.362	1978.72	2965.17	2928.27	2063.05	1627.29	1363.22	1976.26	5480.4	2394.88	2980.45	3411.72	963.481	4437	3495.43	791.944	2139.76	2899.45	1.46714	0.127152
tr|Q9KSX7|Q9KSX7_VIBCH	Guanosine-inosine kinase OS=Vibrio cholerae serotype O1 (strain ATCC 39315 / El Tor Inaba N16961) OX=243277 GN=gsk PE=3 SV=1	237.163	337.792	317.111	438.92	363.162	418.367	380.933	446.729	188.973	347.683	279.497	564.836	265.24	328.448	617.53	632.111	1064.83	540.172	772.64	562.811	1.61875	0.0392664
sp|Q9KP70|RAPA_VIBCH	RNA polymerase-associated protein RapA OS=Vibrio cholerae serotype O1 (strain ATCC 39315 / El Tor Inaba N16961) OX=243277 GN=rapA PE=3 SV=1	9011.98	3261.8	2513.32	12299.6	1732.99	10578.8	1504.57	2498.86	1837.13	5026.57	6097.99	3837.2	27511	6986.3	8636.27	1626.5	3444.75	1415.87	2242.71	6866.51	1.36604	0.559839
tr|Q9KUW4|Q9KUW4_VIBCH	UTP--glucose-1-phosphate uridylyltransferase OS=Vibrio cholerae serotype O1 (strain ATCC 39315 / El Tor Inaba N16961) OX=243277 GN=VC_0395 PE=3 SV=1	6866.2	10699.7	12098.3	11946.1	13367.4	11870.3	11668.5	11637.8	5661.54	10646.2	15874.2	13026.3	5250.29	11085.6	5934.78	14814.7	12826.4	13584.9	23129.9	12836.3	1.20572	0.290744
tr|Q9KRZ7|Q9KRZ7_VIBCH	ATP-binding protein Uup OS=Vibrio cholerae serotype O1 (strain ATCC 39315 / El Tor Inaba N16961) OX=243277 GN=uup PE=3 SV=1	332.946	347.756	0	290.89	245.971	188.389	152.756	238.864	374.685	241.362	328.058	202.529	0	201.62	244.639	157.68	482.421	0	468.085	231.67	0.959845	0.891685
tr|Q9KSX6|Q9KSX6_VIBCH	DNA-binding protein OS=Vibrio cholerae serotype O1 (strain ATCC 39315 / El Tor Inaba N16961) OX=243277 GN=VC_1130 PE=1 SV=1	98043	118683	83750.8	97047.6	101913	77236.7	119674	113237	95978.4	100618	165004	141227	134445	155178	162725	122535	158222	169076	154400	151424	1.50493	2.3733e-06
sp|Q9KPW8|ACCA_VIBCH	Acetyl-coenzyme A carboxylase carboxyl transferase subunit alpha OS=Vibrio cholerae serotype O1 (strain ATCC 39315 / El Tor Inaba N16961) OX=243277 GN=accA PE=3 SV=1	45315.3	51184.4	63763.3	58916.1	75436.6	67743.6	63201.4	69052.8	60254.7	61652	87660	82681.8	79754.3	84430.4	86970.6	66617.7	83701.6	99087.5	81321	83580.5	1.35568	7.96096e-05
sp|Q07024|RFBA_VIBCH	Putative mannose-1-phosphate guanylyltransferase OS=Vibrio cholerae serotype O1 (strain ATCC 39315 / El Tor Inaba N16961) OX=243277 GN=rfbA PE=3 SV=2	49024.2	56639.9	52904.9	47142.2	47515.7	56435.1	40689.8	44857.6	53234.7	49827.1	64603.1	57639.8	47352.1	63284.8	56435.4	41723.9	64706.8	45238.2	47054	54226.5	1.08829	0.231392
tr|Q9KUT5|Q9KUT5_VIBCH	Immunogenic protein OS=Vibrio cholerae serotype O1 (strain ATCC 39315 / El Tor Inaba N16961) OX=243277 GN=VC_0430 PE=4 SV=1	138916	147649	144046	139696	149841	136267	139790	140225	162096	144281	70497.4	63547.9	68586.8	78414	58419.7	74629	56254	54394	70411	66128.2	0.45833	8.69802e-13
sp|Q9KRZ2|PYRD_VIBCH	Dihydroorotate dehydrogenase (quinone) OS=Vibrio cholerae serotype O1 (strain ATCC 39315 / El Tor Inaba N16961) OX=243277 GN=pyrD PE=3 SV=1	8561.48	5036.4	3263.63	9029.35	10005.6	6358.29	12321.6	3634.83	11700.2	7767.93	2274.32	1261.05	3034.76	8605.99	6473.02	8878.16	9236.33	7379.67	2092.89	5470.69	0.704266	0.16092
sp|Q9KV31|RL7_VIBCH	Large ribosomal subunit protein bL12 OS=Vibrio cholerae serotype O1 (strain ATCC 39315 / El Tor Inaba N16961) OX=243277 GN=rplL PE=3 SV=1	325.835	738.751	403.34	290.792	0	569.738	0	505.084	0	314.838	327.916	227.63	178.926	572.828	383.803	94.7971	0	754.429	991.212	392.394	1.24634	0.589744
sp|Q9KPY7|UPP_VIBCH	Uracil phosphoribosyltransferase OS=Vibrio cholerae serotype O1 (strain ATCC 39315 / El Tor Inaba N16961) OX=243277 GN=upp PE=3 SV=1	87492.7	93593.5	90855.7	89895.3	108241	64519.5	79543.4	76816	61069.6	83558.5	135137	106872	124168	130718	87483	102178	114515	102500	78337.6	109101	1.30568	0.00625254
tr|Q9KVF8|Q9KVF8_VIBCH	oligopeptidase A OS=Vibrio cholerae serotype O1 (strain ATCC 39315 / El Tor Inaba N16961) OX=243277 GN=VC_0188 PE=3 SV=1	1368.39	5833.98	2267.13	949.226	5915.81	2369.97	1571.66	7938.9	1246.13	3273.47	4194.99	10326.7	11838.8	6012.8	7535.58	8475.47	4278.11	7029.15	1229.73	6769.03	2.06785	0.0236949
sp|P50529|STHA_VIBCH	Soluble pyridine nucleotide transhydrogenase OS=Vibrio cholerae serotype O1 (strain ATCC 39315 / El Tor Inaba N16961) OX=243277 GN=sthA PE=3 SV=2	3246.43	1212.94	2208.79	1313.18	2358.33	3312.93	4116.02	1456.1	752.154	2219.65	735.13	1530.89	4313.18	3120.23	2729.09	167.801	6124.13	1333.51	1562.18	2401.79	1.08206	0.808217
sp|Q9KQZ9|SYC_VIBCH	Cysteine--tRNA ligase OS=Vibrio cholerae serotype O1 (strain ATCC 39315 / El Tor Inaba N16961) OX=243277 GN=cysS PE=3 SV=1	1161.32	1569.54	746.503	1524.57	1257.55	1244.4	1148.49	1167.39	627.484	1160.81	1279.95	870.952	1631.63	611.713	1033.89	823.403	2098.14	625.415	1521.36	1166.27	1.00471	0.978369
tr|Q9KQ66|Q9KQ66_VIBCH	Sigma-54 dependent transcriptional activator OS=Vibrio cholerae serotype O1 (strain ATCC 39315 / El Tor Inaba N16961) OX=243277 GN=VC_2137 PE=4 SV=1	13905.1	4306.8	5634.52	5409.15	24745.1	7989.79	4340.5	8455.8	4817.1	8844.87	6611.67	11108	8547.62	6890.7	22647.7	5159.73	23777.9	23190.1	35640.7	15952.7	1.80361	0.113424
tr|Q9KT18|Q9KT18_VIBCH	Response regulator OS=Vibrio cholerae serotype O1 (strain ATCC 39315 / El Tor Inaba N16961) OX=243277 GN=VC_1087 PE=4 SV=1	15033	7404.7	10246	5437.29	9252.63	7945.34	12296.8	12569.8	9444.2	9958.86	12308	22894.5	9134.39	26742.9	6774.34	9424.67	9224.19	8337.81	8231.77	12563.6	1.26155	0.33575
tr|Q9KS77|Q9KS77_VIBCH	ATP-dependent helicase HrpA OS=Vibrio cholerae serotype O1 (strain ATCC 39315 / El Tor Inaba N16961) OX=243277 GN=VC_1382 PE=4 SV=1	694.853	1353.04	1831.79	2354.02	1888.51	1683.66	647.82	991.998	1590.4	1448.45	1859.86	1085.09	2824.95	2137.92	1027.72	2062.86	1237.77	2511.18	1240.26	1776.4	1.22641	0.278196
sp|Q9KNZ9|RL6_VIBCH	Large ribosomal subunit protein uL6 OS=Vibrio cholerae serotype O1 (strain ATCC 39315 / El Tor Inaba N16961) OX=243277 GN=rplF PE=3 SV=1	32301.6	35075.3	31195	44154.2	39560.3	31076.8	36333.4	40116.1	46029.6	37315.8	69751.7	61315.7	51691.7	79488.6	68434.5	75906.9	91074.4	90528.2	106507	77188.7	2.06853	5.88307e-05
sp|Q9KUZ8|RS7_VIBCH	Small ribosomal subunit protein uS7 OS=Vibrio cholerae serotype O1 (strain ATCC 39315 / El Tor Inaba N16961) OX=243277 GN=rpsG PE=3 SV=1	29094.9	28860.1	25075.9	28678.1	23444.4	28874.9	20870.7	21810.5	19982.1	25188	53119.8	50500.9	46981.1	57042.8	57711.6	55061.3	86237.8	72659.6	81543.6	62317.6	2.4741	3.10819e-05
tr|Q9KU59|Q9KU59_VIBCH	Sigma-54 dependent transcriptional regulator OS=Vibrio cholerae serotype O1 (strain ATCC 39315 / El Tor Inaba N16961) OX=243277 GN=VC_0665 PE=1 SV=1	2290.36	4817.39	1869.56	2219.6	16564.3	1891.39	5037.07	1370.93	2499.58	4284.46	30167.4	1010.95	34177.5	5073.3	26795	16389.6	6021.5	25312.9	3586.45	16503.8	3.85202	0.0233727
tr|Q9KKM8|Q9KKM8_VIBCH	PEGA domain-containing protein OS=Vibrio cholerae serotype O1 (strain ATCC 39315 / El Tor Inaba N16961) OX=243277 GN=VC_A1075 PE=4 SV=1	14157	14454.3	17282	8829.95	12899	18236.7	13619.7	17132.8	15467	14675.4	7888.82	9708.1	5226.74	10215.6	10666.5	5407.31	8415.63	8382.09	9018.75	8325.5	0.567311	7.19402e-05
tr|Q9KP92|Q9KP92_VIBCH	D-3-phosphoglycerate dehydrogenase OS=Vibrio cholerae serotype O1 (strain ATCC 39315 / El Tor Inaba N16961) OX=243277 GN=VC_2481 PE=3 SV=1	13195.2	18243.1	18459.3	14066.7	9814.69	11900.2	11965.1	7264.32	12888.7	13088.6	19476.5	11126.5	10970.3	7200.76	7804.08	16431.2	28194.1	7425.61	29044.9	15297.1	1.16874	0.493156
tr|Q9KUB5|Q9KUB5_VIBCH	Iron(III) ABC transporter, periplasmic iron-compound-binding protein OS=Vibrio cholerae serotype O1 (strain ATCC 39315 / El Tor Inaba N16961) OX=243277 GN=VC_0608 PE=4 SV=1	673632	592649	710998	565829	583191	613807	611515	630092	681464	629242	470429	457841	525858	487172	487987	483052	395181	396248	378436	453578	0.720833	1.49211e-06
tr|Q9KTJ1|Q9KTJ1_VIBCH	Trehalose-6-phosphate hydrolase OS=Vibrio cholerae serotype O1 (strain ATCC 39315 / El Tor Inaba N16961) OX=243277 GN=VC_0911 PE=4 SV=1	8402.04	9062.72	9667.88	5630.83	11122.6	3077.96	1745.62	8391.67	8768.95	7318.92	12818.1	9753.12	11874.7	13693.2	14780.4	12967.6	14001.1	3841.38	13314.3	11893.8	1.62507	0.00872569
sp|Q9KUF0|RS9_VIBCH	Small ribosomal subunit protein uS9 OS=Vibrio cholerae serotype O1 (strain ATCC 39315 / El Tor Inaba N16961) OX=243277 GN=rpsI PE=3 SV=1	43810.4	43512.3	45158.7	32489.9	34826.6	36902.9	45655.4	45425.5	44556.6	41370.9	109959	94055	89988.1	84239.8	45487.5	66342.8	121337	94530	95495.9	89048.4	2.15244	0.000166495
tr|Q9KPK5|Q9KPK5_VIBCH	Threonine synthase OS=Vibrio cholerae serotype O1 (strain ATCC 39315 / El Tor Inaba N16961) OX=243277 GN=VC_2362 PE=3 SV=1	1569.02	520.145	270.855	626.711	480.524	341.353	1650.73	964.383	347.444	752.352	973.209	452.504	574.414	922.699	617.983	208.186	1150.47	461.929	686.405	671.978	0.89317	0.696984
sp|Q9KRL4|NSPC_VIBCH	Carboxynorspermidine/carboxyspermidine decarboxylase OS=Vibrio cholerae serotype O1 (strain ATCC 39315 / El Tor Inaba N16961) OX=243277 GN=nspC PE=3 SV=1	4304.34	5247.76	3887.85	4056.15	3330.14	3469.57	5192.77	6411.64	3630.66	4392.32	7015.21	7823.49	10111	3259.34	6615.87	4144.31	6596.33	3782.94	5503.99	6094.72	1.38759	0.0567475
sp|Q9KQ47|DAPA_VIBCH	4-hydroxy-tetrahydrodipicolinate synthase OS=Vibrio cholerae serotype O1 (strain ATCC 39315 / El Tor Inaba N16961) OX=243277 GN=dapA PE=3 SV=1	16724.6	17315.3	14171.5	17353.5	17258.2	18633.4	14689.7	10804.7	15501.9	15828.1	10664.1	10025.5	2252.17	8971.85	6403.25	12296.2	8166.41	9095.01	9468.53	8593.66	0.542937	3.00071e-05
sp|Q9KNE8|GLGB_VIBCH	1,4-alpha-glucan branching enzyme GlgB OS=Vibrio cholerae serotype O1 (strain ATCC 39315 / El Tor Inaba N16961) OX=243277 GN=glgB PE=3 SV=2	874.715	4864.75	1010.31	6636.64	1093.6	1557.88	5721.44	5166.22	1965.9	3210.16	2266.72	854.814	2455.75	2260.56	2978.59	3038.96	2723.08	802.709	3899.07	2364.47	0.736559	0.340116
tr|Q9KUG7|Q9KUG7_VIBCH	Protease, insulinase family/protease, insulinase family OS=Vibrio cholerae serotype O1 (strain ATCC 39315 / El Tor Inaba N16961) OX=243277 GN=VC_0554 PE=3 SV=1	1444.36	2388.15	2463.55	3878.17	1465.25	4710.81	1339.66	2574.53	1937.36	2466.87	23445.4	1375.3	5705.85	6257.17	4777.13	4365.66	6863.5	6280.58	6523.27	7288.21	2.95443	0.0514719
tr|Q9KTF5|Q9KTF5_VIBCH	serine-type D-Ala-D-Ala carboxypeptidase OS=Vibrio cholerae serotype O1 (strain ATCC 39315 / El Tor Inaba N16961) OX=243277 GN=VC_0947 PE=1 SV=1	16629.7	8555.17	8648.49	10221	14167.6	23484.5	10504.1	15739.2	16325.3	13808.3	9531.08	26705.5	6870.25	6585.87	5970.3	12049.9	9325	12133.5	5643.61	10535	0.762945	0.247601
tr|Q9KNQ0|Q9KNQ0_VIBCH	Malate oxidoreductase, putative OS=Vibrio cholerae serotype O1 (strain ATCC 39315 / El Tor Inaba N16961) OX=243277 GN=VC_2681 PE=3 SV=1	29428.5	19817.5	21055.8	27106.1	26985.7	20738.4	29673.7	29626.9	26060.2	25610.3	45535.2	36272	31235.4	38427	47330.5	43379.4	46061.9	48641.6	40139.7	41891.4	1.63573	6.3443e-06
sp|Q9KM23|VXRB_VIBCH	Transcriptional regulatory protein VxrB OS=Vibrio cholerae serotype O1 (strain ATCC 39315 / El Tor Inaba N16961) OX=243277 GN=vxrB PE=1 SV=1	19265.8	21810.4	19211.2	17381.6	24585.5	22734.9	23248	24136.4	23682.7	21784.1	24594.6	27415.1	22215.1	28459.9	25489.8	28927.3	27072.6	22833.5	22751.8	25528.9	1.17191	0.00692764
sp|Q9KSN4|IHFA_VIBCH	Integration host factor subunit alpha OS=Vibrio cholerae serotype O1 (strain ATCC 39315 / El Tor Inaba N16961) OX=243277 GN=ihfA PE=3 SV=1	6770.46	4321.56	2866.31	8684.07	6574.65	6441.15	700.36	3035.16	600.72	4443.83	1300.04	1810.33	2310.65	9509.33	12178.7	470.102	2970.55	16072.8	2568.79	5465.7	1.22995	0.63638
sp|Q9KRL3|CANSD_VIBCH	Carboxynorspermidine synthase OS=Vibrio cholerae serotype O1 (strain ATCC 39315 / El Tor Inaba N16961) OX=243277 GN=VC_1624 PE=1 SV=1	26997.8	18498.3	18759	22593.8	24456.4	15730.7	22519.2	23243.3	22923.7	21746.9	52224.6	44066.2	41882.4	44107.3	44760.9	49715.8	52723.3	40496.4	31635.2	44623.6	2.05195	7.42359e-07
sp|P0C6C6|FLAD_VIBCH	Flagellin D OS=Vibrio cholerae serotype O1 (strain ATCC 39315 / El Tor Inaba N16961) OX=243277 GN=flaD PE=1 SV=1	16114.3	18313.5	16870.3	16362.5	18599.9	20270.6	18116.2	16607.8	17345.7	17622.3	12385.5	15116.5	13903.9	14517.1	16765.3	14812.7	13493.3	16716	14300	14667.8	0.832342	0.000331608
sp|Q9KUY9|RL9_VIBCH	Large ribosomal subunit protein bL9 OS=Vibrio cholerae serotype O1 (strain ATCC 39315 / El Tor Inaba N16961) OX=243277 GN=rplI PE=3 SV=1	70682	71453.4	71479.1	85747.5	88291.1	84194.8	57746.4	46554.4	71483.6	71959.1	129498	118801	92858.6	170398	136068	153313	209628	156271	192239	151008	2.09853	0.00010934
sp|Q9KPV4|PYRH_VIBCH	Uridylate kinase OS=Vibrio cholerae serotype O1 (strain ATCC 39315 / El Tor Inaba N16961) OX=243277 GN=pyrH PE=3 SV=1	5732.07	3994.21	3130.15	8655.46	10747.2	5483.16	4267.22	3548.75	3739.24	5477.5	5018.89	2497.86	7320.51	5453.33	10430.8	6935.57	8420.25	6318.11	11223.7	7068.79	1.29051	0.221413
sp|Q9KV35|NUSG_VIBCH	Transcription termination/antitermination protein NusG OS=Vibrio cholerae serotype O1 (strain ATCC 39315 / El Tor Inaba N16961) OX=243277 GN=nusG PE=3 SV=3	77338.7	67157.3	73854.5	36585.5	51677.3	77383	69266.4	62466	38435.8	61573.8	109010	62937.6	111328	99120.3	65546.6	98282	89019.4	136372	79087.7	94522.6	1.53511	0.00352629
tr|Q9KVI2|Q9KVI2_VIBCH	Multidrug resistance protein, putative OS=Vibrio cholerae serotype O1 (strain ATCC 39315 / El Tor Inaba N16961) OX=243277 GN=VC_0164 PE=4 SV=1	535.251	169.931	270.046	0	223.753	384.754	386.784	327.949	341.537	293.334	542.573	568.472	387.673	407.498	782.483	319.816	644.789	719.418	453.101	536.202	1.82796	0.00433668
tr|Q9KT71|Q9KT71_VIBCH	Uridine phosphorylase OS=Vibrio cholerae serotype O1 (strain ATCC 39315 / El Tor Inaba N16961) OX=243277 GN=VC_1034 PE=1 SV=1	4058.46	5271.51	4800.22	5728.03	4252.36	4507.83	3532.99	4748.22	5414.21	4701.54	10875.2	5120.6	5292.37	5884.76	4897.76	4414.46	5942.79	4040.34	6286.85	5861.68	1.24676	0.134375
tr|Q9KSU8|Q9KSU8_VIBCH	Lipoprotein OS=Vibrio cholerae serotype O1 (strain ATCC 39315 / El Tor Inaba N16961) OX=243277 GN=VC_1158 PE=4 SV=1	211.095	169.957	164.495	290.891	156.707	227.676	152.768	0	128.875	166.94	218.72	246.73	107.596	315.049	161.636	237.429	322.362	480.05	0	232.175	1.39076	0.240119
sp|Q9KTD1|DNLJ_VIBCH	DNA ligase OS=Vibrio cholerae serotype O1 (strain ATCC 39315 / El Tor Inaba N16961) OX=243277 GN=ligA PE=3 SV=1	4425.34	2738.25	4962.71	7661.04	1987.15	1647.82	4822.46	3231.23	1649.15	3680.57	3932.02	5016.95	3230.92	9090.18	1948.91	948.082	3549.64	1181.32	3783.58	3631.29	0.98661	0.963219
tr|Q9KQU9|Q9KQU9_VIBCH	DUF1887 domain-containing protein OS=Vibrio cholerae serotype O1 (strain ATCC 39315 / El Tor Inaba N16961) OX=243277 GN=VC_1899 PE=1 SV=1	12035.2	3375.23	14629.4	11665.9	9254.94	12587.5	13500.4	10694	15410.3	11461.4	13720.2	17175.3	16796.9	17442.1	13758.8	16361.3	8003.92	15224.1	15399.8	14875.8	1.29791	0.0418045
sp|Q9KUF1|RL13_VIBCH	Large ribosomal subunit protein uL13 OS=Vibrio cholerae serotype O1 (strain ATCC 39315 / El Tor Inaba N16961) OX=243277 GN=rplM PE=3 SV=1	0	169.897	158.981	290.859	245.994	0	152.75	128.411	98.1057	138.333	0	206.897	179.294	398.378	163.109	236.613	325.987	236.193	309.78	228.472	1.65161	0.0915111
tr|Q9KSV8|Q9KSV8_VIBCH	Transcriptional regulator HexR OS=Vibrio cholerae serotype O1 (strain ATCC 39315 / El Tor Inaba N16961) OX=243277 GN=VC_1148 PE=4 SV=1	166.798	254.861	0	437.145	245.952	0	152.755	176.732	105.887	171.126	0	76.1208	179.31	203.762	163.102	0	283.773	0	0	100.674	0.588306	0.242661
tr|Q9KLV4|Q9KLV4_VIBCH	Oxygen-insensitive NAD(P)H nitroreductase OS=Vibrio cholerae serotype O1 (strain ATCC 39315 / El Tor Inaba N16961) OX=243277 GN=VC_A0637 PE=3 SV=1	35685.8	26424.4	27464.8	20162.2	5908.37	11057.5	9709.08	38786.3	6105.77	20144.9	15250	19406.2	5338.18	13429.7	13772.1	4348.82	7013.31	26050	15429.2	13337.5	0.662078	0.181303
tr|Q9KVA0|Q9KVA0_VIBCH	Iron-containing alcohol dehydrogenase family protein RfbM OS=Vibrio cholerae serotype O1 (strain ATCC 39315 / El Tor Inaba N16961) OX=243277 GN=VC_0250 PE=4 SV=1	38295.3	35136.3	40539.9	40419.2	37580.6	44139.7	36494	32831.5	35029.8	37829.6	28077.1	36442	46125.3	25761.5	34242.6	38236.1	32599.6	36347.6	40559.8	35376.8	0.935163	0.319645
sp|Q9KQH9|FABF_VIBCH	3-oxoacyl-[acyl-carrier-protein] synthase 2 OS=Vibrio cholerae serotype O1 (strain ATCC 39315 / El Tor Inaba N16961) OX=243277 GN=fabF PE=1 SV=3	6177.62	4789.76	4422.84	5711.02	3264.31	3627.1	10297.1	9623.58	8268.02	6242.37	5062.97	3015.18	7615.79	6461.51	4079.63	5374.71	4333.59	8116.7	6710.19	5641.14	0.903686	0.569534
sp|Q9KP34|IPYR_VIBCH	Inorganic pyrophosphatase OS=Vibrio cholerae serotype O1 (strain ATCC 39315 / El Tor Inaba N16961) OX=243277 GN=ppa PE=3 SV=1	45772.4	35054.4	42495.4	31895.5	32669.2	31241.9	56461	62872.6	54552.7	43668.3	60525	40151.8	45895.9	54629.7	47190.8	34901.5	43414.5	48597.2	31812.7	45235.5	1.03589	0.758217
sp|Q9KPK6|GRCA_VIBCH	Autonomous glycyl radical cofactor OS=Vibrio cholerae serotype O1 (strain ATCC 39315 / El Tor Inaba N16961) OX=243277 GN=grcA PE=3 SV=1	825522	812327	707897	860094	850581	852921	869520	839959	934881	839300	430553	483042	437693	543821	560620	601066	520848	582595	663408	535961	0.63858	1.14148e-07
sp|Q9KNH7|GLMU_VIBCH	Bifunctional protein GlmU OS=Vibrio cholerae serotype O1 (strain ATCC 39315 / El Tor Inaba N16961) OX=243277 GN=glmU PE=3 SV=1	579.82	814.6	1931.77	1901.74	855.572	1230.15	938.082	1459.47	1474.74	1242.88	1147.28	3279.17	961.787	1404.07	1100.34	3011.95	5337.7	4328.19	1639.44	2467.77	1.98552	0.0535138
sp|Q9KUX3|CYSI_VIBCH	Sulfite reductase [NADPH] hemoprotein beta-component OS=Vibrio cholerae serotype O1 (strain ATCC 39315 / El Tor Inaba N16961) OX=243277 GN=cysI PE=3 SV=1	2982.42	9176.35	9689.71	5941.95	9972.18	10239.6	8678.11	10730.1	13584.5	8999.44	7294.7	5690.1	7554.6	10964.1	7860.05	9017.75	9908.39	4790.11	2108.25	7243.11	0.80484	0.213228
sp|Q9KNP2|PFKA_VIBCH	ATP-dependent 6-phosphofructokinase OS=Vibrio cholerae serotype O1 (strain ATCC 39315 / El Tor Inaba N16961) OX=243277 GN=pfkA PE=3 SV=2	44180.2	40856.8	42821.3	38614.5	58757.5	40357.7	41656.5	47628.8	45610	44498.1	30960.5	49471.2	38151.1	26180.5	45664.5	41155.6	39652.7	39074.3	46438.8	39638.8	0.890797	0.147546
sp|Q9KP83|LEU1_VIBCH	2-isopropylmalate synthase OS=Vibrio cholerae serotype O1 (strain ATCC 39315 / El Tor Inaba N16961) OX=243277 GN=leuA PE=3 SV=1	722.503	1736.42	818.477	1017	917.133	548.731	361.825	1460.26	1641.08	1024.83	321.938	492.99	573.78	305.612	204.234	391.853	483.591	703.39	450.265	436.406	0.425834	0.00646229
sp|Q9KVW0|ILVD_VIBCH	Dihydroxy-acid dehydratase OS=Vibrio cholerae serotype O1 (strain ATCC 39315 / El Tor Inaba N16961) OX=243277 GN=ilvD PE=3 SV=1	5783.93	2002.51	5316.01	6081.74	895.953	1692.79	3407.48	4311.38	3855.91	3705.3	3473.68	1001.31	1452.07	1901.03	3644.32	3752.61	3627	3162.82	2654.54	2741.04	0.739762	0.200203
tr|Q9KUD3|Q9KUD3_VIBCH	ABC transporter, ATP-binding protein OS=Vibrio cholerae serotype O1 (strain ATCC 39315 / El Tor Inaba N16961) OX=243277 GN=VC_0589 PE=4 SV=1	627.548	506.781	962.527	435.812	975.855	825.333	379.421	393.198	549.205	628.409	658.84	1234.11	355.005	854.935	1198.17	360.509	814.816	345.386	606.386	714.239	1.13658	0.545946
sp|Q9KMW9|GUAC_VIBCH	GMP reductase OS=Vibrio cholerae serotype O1 (strain ATCC 39315 / El Tor Inaba N16961) OX=243277 GN=guaC PE=3 SV=1	3740.83	1429.34	4461.34	4992.92	2527	5810.12	1698.53	3511.45	3186.97	3484.28	4497.65	4860	2211.4	2781.76	4050.59	2855.67	3039.57	2790.51	2810.16	3321.92	0.953404	0.781824
tr|Q9KUY7|Q9KUY7_VIBCH	Replicative DNA helicase OS=Vibrio cholerae serotype O1 (strain ATCC 39315 / El Tor Inaba N16961) OX=243277 GN=VC_0371 PE=1 SV=1	5615.91	3739.97	4323.61	3742.58	3226.37	11352.3	5714.92	3685.85	3057.82	4939.92	11867.1	7918.28	7663.92	8115.44	9278.59	3535.54	7805.23	4981.51	7293.29	7606.55	1.53981	0.0366874
tr|Q9KM77|Q9KM77_VIBCH	Anaerobic ribonucleoside-triphosphate reductase OS=Vibrio cholerae serotype O1 (strain ATCC 39315 / El Tor Inaba N16961) OX=243277 GN=VC_A0511 PE=4 SV=1	1419.74	1012.94	1794.91	914.585	1885	1115.85	3340.93	2016.93	777.162	1586.45	1320.62	2938.52	385.083	1116.19	1786.5	3554.15	7431.3	4204.89	4325.26	3006.95	1.89539	0.0952832
tr|Q9KTZ4|Q9KTZ4_VIBCH	Isocitrate lyase OS=Vibrio cholerae serotype O1 (strain ATCC 39315 / El Tor Inaba N16961) OX=243277 GN=VC_0736 PE=4 SV=1	4964.09	4106.62	8295.01	12390.5	15561.9	16346.4	9607.38	4998.19	10470.9	9637.88	3723.65	10887	9389.04	10770.4	4605.78	3150.44	8125.71	8103.37	3652.62	6934.23	0.719476	0.163663
tr|Q9KV04|Q9KV04_VIBCH	Peptidyl-prolyl cis-trans isomerase OS=Vibrio cholerae serotype O1 (strain ATCC 39315 / El Tor Inaba N16961) OX=243277 GN=VC_0354 PE=3 SV=1	4749.72	1592.61	2759.41	4134.96	4101.2	3472.04	3808.83	4127.47	2616.59	3484.76	2931.34	4050.1	3738.41	3395.19	2606.14	4077.66	5623.47	4994.6	5330.6	4083.06	1.17169	0.231327
sp|Q9KUI6|MUTS_VIBCH	DNA mismatch repair protein MutS OS=Vibrio cholerae serotype O1 (strain ATCC 39315 / El Tor Inaba N16961) OX=243277 GN=mutS PE=3 SV=1	11914.7	12187.1	12698.3	5665.33	4846.72	6996.9	9984.15	7827.38	10872	9221.4	16053.2	19061.3	17046.9	14253.7	8361.47	13414.2	13996.9	4776.7	13142.5	13345.2	1.4472	0.0344748
sp|O30862|GRPE_VIBCH	Protein GrpE OS=Vibrio cholerae serotype O1 (strain ATCC 39315 / El Tor Inaba N16961) OX=243277 GN=grpE PE=3 SV=2	1264.95	1189.13	602.134	1061.3	955.909	2107.68	1916.23	2040.36	648.925	1309.63	569.489	3012.84	2040.94	2254.8	967.249	1123.21	1796.48	1649.89	2193.37	1734.25	1.32423	0.19987
tr|Q9KQV0|Q9KQV0_VIBCH	Methyl-accepting chemotaxis protein OS=Vibrio cholerae serotype O1 (strain ATCC 39315 / El Tor Inaba N16961) OX=243277 GN=VC_1898 PE=3 SV=1	0	0	120.085	0	368.984	0	0	0	0	54.341	437.466	0	0	0	0	0	0	0	0	48.6074	0.894488	0.929657
tr|Q9KV99|Q9KV99_VIBCH	Acyl protein synthase/acyl-CoA reductase RfbN OS=Vibrio cholerae serotype O1 (strain ATCC 39315 / El Tor Inaba N16961) OX=243277 GN=VC_0251 PE=4 SV=1	31837.4	34518.8	36676	18679.7	19401	22737.1	42315.8	42807.2	32308.7	31253.5	48136	20007.3	40693.1	44264.5	44807.3	30973.8	27753.1	36920	19835	34821.1	1.11415	0.457985
tr|Q9KKJ2|Q9KKJ2_VIBCH	ParA family protein OS=Vibrio cholerae serotype O1 (strain ATCC 39315 / El Tor Inaba N16961) OX=243277 GN=VC_A1115 PE=1 SV=1	2247.06	2562.57	3301.55	3489.03	3770.29	6227.05	3959.32	2541.17	3822.25	3546.7	3799.52	13098.2	3078.66	4156.6	1979.32	1015.89	1586.16	2030.5	2918.36	3740.36	1.0546	0.882948
sp|Q9KQD8|CHEB1_VIBCH	Protein-glutamate methylesterase/protein-glutamine glutaminase 1 OS=Vibrio cholerae serotype O1 (strain ATCC 39315 / El Tor Inaba N16961) OX=243277 GN=cheB1 PE=3 SV=1	16550.7	12063.7	2029.93	15726.5	14710.7	18601.2	9789.26	8719.26	4347.53	11393.2	15704.3	15392.8	18399	1802.04	17678	14932.8	15706.8	17756	11237	14289.9	1.25424	0.272329
tr|Q9KU13|Q9KU13_VIBCH	Protease, putative OS=Vibrio cholerae serotype O1 (strain ATCC 39315 / El Tor Inaba N16961) OX=243277 GN=VC_0717 PE=4 SV=1	47278.7	40447.1	70610.8	12752.6	38258.7	17248.2	84420.8	84143.3	106959	55791	76090.8	81228.1	75918.9	90141.9	96283.7	102300	74239.2	85149.4	105089	87382.3	1.56624	0.0204386
tr|Q9KS28|Q9KS28_VIBCH	UspA domain-containing protein OS=Vibrio cholerae serotype O1 (strain ATCC 39315 / El Tor Inaba N16961) OX=243277 GN=VC_1433 PE=4 SV=1	17741.8	14335.4	13442.1	10241	18479	11680.6	10313.4	12332.5	5858.57	12713.8	10051.1	16691.8	13942.9	13775.3	32282.4	28026.8	13708	7825.6	7495.55	15977.7	1.25672	0.32424
tr|Q9KUC8|Q9KUC8_VIBCH	Poly(A) polymerase I OS=Vibrio cholerae serotype O1 (strain ATCC 39315 / El Tor Inaba N16961) OX=243277 GN=pcnB PE=3 SV=1	11263.2	11765.4	5099.07	10476.9	10235.8	6170	10256.2	6979.03	5481.06	8636.29	8164.48	15643.5	9003.26	7846.13	11215.1	12702	9330.53	15132.3	11828.7	11207.3	1.2977	0.067082
tr|Q9KSV7|Q9KSV7_VIBCH	Glutamate decarboxylase, putative OS=Vibrio cholerae serotype O1 (strain ATCC 39315 / El Tor Inaba N16961) OX=243277 GN=VC_1149 PE=3 SV=1	377.622	253.48	378.917	744.753	663.18	1149.62	1451.51	579.422	1467.15	785.072	317.84	1008.87	517.936	400.322	445.145	849.064	1025.85	714.504	460.439	637.774	0.812377	0.424404
tr|Q9KL26|Q9KL26_VIBCH	Methyl-accepting chemotaxis protein OS=Vibrio cholerae serotype O1 (strain ATCC 39315 / El Tor Inaba N16961) OX=243277 GN=VC_A0923 PE=1 SV=1	1414.26	906.331	1167.48	2020.48	1610.89	861.723	892.099	1995.92	2113.65	1442.54	888.682	1406.65	2167.32	723.656	2886.63	1517.93	1706.91	1850.59	1364.11	1612.5	1.11782	0.549391
sp|Q9KT67|URK_VIBCH	Uridine kinase OS=Vibrio cholerae serotype O1 (strain ATCC 39315 / El Tor Inaba N16961) OX=243277 GN=udk PE=3 SV=2	130.285	198.404	0	436.306	245.988	559.083	156.267	249.295	0	219.514	218.704	227.634	268.909	309.513	163.111	322.689	483.598	177.644	472.105	293.767	1.33826	0.326333
tr|Q9KPJ9|Q9KPJ9_VIBCH	Aerobic respiration control protein FexA OS=Vibrio cholerae serotype O1 (strain ATCC 39315 / El Tor Inaba N16961) OX=243277 GN=VC_2368 PE=4 SV=1	41780.8	50865.7	40298.8	44205.7	43606.5	42652	51703	47676.3	46468.8	45473.1	60149.6	44570.5	43865.7	59574.2	44244.8	47256.9	56127.9	58956.3	48648.9	51488.3	1.13228	0.0455512
sp|Q9KSR6|PUR7_VIBCH	Phosphoribosylaminoimidazole-succinocarboxamide synthase OS=Vibrio cholerae serotype O1 (strain ATCC 39315 / El Tor Inaba N16961) OX=243277 GN=purC PE=3 SV=2	56258.9	63521.9	59008.6	48495.2	58173.1	48596.6	40873.7	51483.5	42930	52149.1	17434.7	68806.6	64112.1	64891.8	85269.9	86876.7	61505.3	69775.5	68313.9	65220.7	1.25066	0.0966404
tr|Q9KKX3|Q9KKX3_VIBCH	ABC transporter, ATP-binding protein OS=Vibrio cholerae serotype O1 (strain ATCC 39315 / El Tor Inaba N16961) OX=243277 GN=VC_A0977 PE=4 SV=1	72380	76554.5	75243.2	72041.2	63252.2	50392.5	65398	34786.9	45820.1	61763.2	40298.8	38539.8	32879.2	40722.3	30321.5	39578.5	36437.9	40713.7	39087.1	37619.9	0.609099	0.00103382
tr|Q9KKR8|Q9KKR8_VIBCH	Extracellular solute-binding protein, putative OS=Vibrio cholerae serotype O1 (strain ATCC 39315 / El Tor Inaba N16961) OX=243277 GN=VC_A1033 PE=3 SV=1	1124.27	1180.91	1404.51	1928.51	945.994	749.133	2465.12	1531.89	1895.29	1469.51	885.367	1270	673.27	1152.02	644.97	1826.79	3371.97	1205.62	613.022	1293.67	0.880338	0.616163
sp|Q9KTB7|KAD_VIBCH	Adenylate kinase OS=Vibrio cholerae serotype O1 (strain ATCC 39315 / El Tor Inaba N16961) OX=243277 GN=adk PE=1 SV=1	44474	44908.4	45760.1	68070.8	49180.7	48675.7	48649.9	52738.2	47278.8	49970.7	83366.6	93505.1	82746.3	98374.9	88422.1	92301.5	96517	96282.4	89933	91272.1	1.82651	7.93754e-10
sp|Q9KUZ2|RS6_VIBCH	Small ribosomal subunit protein bS6 OS=Vibrio cholerae serotype O1 (strain ATCC 39315 / El Tor Inaba N16961) OX=243277 GN=rpsF PE=3 SV=1	6925.27	6422.07	14088.7	30235.1	19557.4	22856.9	20697.2	14089.2	17422.4	16921.6	54444.9	35113.5	53331.1	84716.1	70366.6	55164.4	98921.7	24387.6	18780.6	55025.2	3.25178	0.00242833
tr|Q9KLH0|Q9KLH0_VIBCH	UDP-glucose 4-epimerase OS=Vibrio cholerae serotype O1 (strain ATCC 39315 / El Tor Inaba N16961) OX=243277 GN=VC_A0774 PE=3 SV=1	34292.5	39145.4	45372.8	31811.7	29474.3	37353.7	34759.6	37443.5	42629.4	36920.3	33665.9	23337.3	32060.6	24903.1	21420.1	29226.4	35654	24184.4	30298.1	28305.5	0.766665	0.00223817
tr|Q9KRP5|Q9KRP5_VIBCH	Oxidoreductase, short-chain dehydrogenase/reductase family OS=Vibrio cholerae serotype O1 (strain ATCC 39315 / El Tor Inaba N16961) OX=243277 GN=VC_1591 PE=4 SV=1	450370	479067	483070	512446	698579	673214	563379	495165	491489	538531	21637.2	33327.4	19132	14347.1	13013.8	16178.8	16596.4	22510.2	13006.5	18861	0.0350231	1.05614e-07
tr|Q9KM14|Q9KM14_VIBCH	Transcriptional regulator, LysR family OS=Vibrio cholerae serotype O1 (strain ATCC 39315 / El Tor Inaba N16961) OX=243277 GN=VC_A0575 PE=3 SV=1	6230.89	4516.17	6337.21	9263.76	5496.84	7048.84	6412.13	4725.92	7716.95	6416.52	10430.8	7092.65	4855.2	5553.25	3712.81	7863.53	7927.91	3033.26	5739.28	6245.41	0.973332	0.854837
tr|Q9KN57|Q9KN57_VIBCH	Type VI secretion system contractile sheath large subunit OS=Vibrio cholerae serotype O1 (strain ATCC 39315 / El Tor Inaba N16961) OX=243277 GN=VC_A0108 PE=1 SV=1	170.691	169.903	86.8218	561.076	245.955	341.757	152.747	124.742	135.086	220.976	319.613	154.816	179.109	204.318	163.105	236.512	322.364	240.157	0	202.221	0.91513	0.755667
tr|Q9KPT3|Q9KPT3_VIBCH	Aminoacyl-histidine dipeptidase OS=Vibrio cholerae serotype O1 (strain ATCC 39315 / El Tor Inaba N16961) OX=243277 GN=VC_2279 PE=4 SV=1	80063.4	82293.8	70592.4	57817.2	60290.7	35338.3	67944.3	110060	106347	74527.5	66931.8	53667.7	83040.8	18974.5	47162.2	60672.2	51189.6	42422	39872.3	51548.1	0.691666	0.0347983
sp|Q9KNB2|DEOD2_VIBCH	Purine nucleoside phosphorylase DeoD-type 2 OS=Vibrio cholerae serotype O1 (strain ATCC 39315 / El Tor Inaba N16961) OX=243277 GN=deoD2 PE=3 SV=2	13018.1	14302	14209.2	14165.5	12700.6	10111	12699.9	10798.5	12635.4	12737.8	14953.2	11466.2	13640.6	12823	12679.4	10173.4	8258.13	16488.3	11438.2	12435.6	0.976273	0.757832
sp|Q9KUP7|GSHB_VIBCH	Glutathione synthetase OS=Vibrio cholerae serotype O1 (strain ATCC 39315 / El Tor Inaba N16961) OX=243277 GN=gshB PE=3 SV=1	4570.61	7848.22	10540.5	13416.5	11948.9	22134.6	8700.19	12243.4	6938.6	10926.8	14319.7	15111.8	26414.3	16858.5	26033.8	28355.3	18206.6	20396.9	20411.5	20678.7	1.89247	0.000937487
tr|Q9KPD2|Q9KPD2_VIBCH	Adenylate cyclase OS=Vibrio cholerae serotype O1 (strain ATCC 39315 / El Tor Inaba N16961) OX=243277 GN=VC_2440 PE=4 SV=1	646.206	254.889	391.913	662.67	1058.2	507.972	493.035	244.519	272.381	503.531	544.199	820.433	352.274	393.68	164.442	546.698	1125.17	520.151	777.231	582.698	1.15722	0.549628
tr|Q9KT99|Q9KT99_VIBCH	Amidophosphoribosyltransferase OS=Vibrio cholerae serotype O1 (strain ATCC 39315 / El Tor Inaba N16961) OX=243277 GN=purF PE=3 SV=1	28113.1	30552.7	28809	19255.3	26552	31823	17839.7	23720.7	26288.4	25883.8	29532.5	40302.6	44580.4	27845.8	39596.1	42933	41312.3	35415.2	39555.7	37897	1.46412	0.000224634
sp|Q9KMT5|ACKA2_VIBCH	Acetate kinase 2 OS=Vibrio cholerae serotype O1 (strain ATCC 39315 / El Tor Inaba N16961) OX=243277 GN=ackA2 PE=3 SV=1	1322.72	669.798	494.997	749.467	1314.55	2304.45	753.089	908.089	1122.37	1071.06	1061.98	892.343	812.177	1111.03	863.962	690.432	470.723	438.783	1465.37	867.422	0.809874	0.351808
tr|Q9KM49|Q9KM49_VIBCH	Formate transporter 1, putative OS=Vibrio cholerae serotype O1 (strain ATCC 39315 / El Tor Inaba N16961) OX=243277 GN=VC_A0540 PE=3 SV=1	1291.15	333.946	355.08	1290.51	2376.12	531.47	604.291	689.328	566.345	893.138	2077.35	1414.62	1332.28	1362.75	393.205	367.641	806.089	962.091	743.139	1051.02	1.17677	0.589276
tr|Q9KQN8|Q9KQN8_VIBCH	Septum site-determining protein MinD OS=Vibrio cholerae serotype O1 (strain ATCC 39315 / El Tor Inaba N16961) OX=243277 GN=VC_1960 PE=3 SV=1	3103.95	17354.8	1209.35	15394	18912.9	2675.27	930.432	4765.36	2055.74	7377.97	22894.7	18310.9	16536.2	1930.08	14722.5	2397.46	2159.52	4184.08	4049.52	9687.22	1.31299	0.545324
sp|Q9KUT0|RL21_VIBCH	Large ribosomal subunit protein bL21 OS=Vibrio cholerae serotype O1 (strain ATCC 39315 / El Tor Inaba N16961) OX=243277 GN=rplU PE=3 SV=1	8704.79	6697.65	10350.7	14789.9	15561.9	13964.6	9340.96	10327.5	11491.6	11247.7	11190.9	14662.8	18211	16589.3	14340.9	11069.7	32011.4	24638	27506.9	18913.4	1.68153	0.016047
tr|Q9KKN3|Q9KKN3_VIBCH	Methyl-accepting chemotaxis protein OS=Vibrio cholerae serotype O1 (strain ATCC 39315 / El Tor Inaba N16961) OX=243277 GN=VC_A1069 PE=3 SV=1	352.404	339.865	411.256	0	518.794	751.941	145.645	453.246	205.21	353.151	655.34	401.894	449.786	517.998	326.085	478.368	322.45	0	0	350.213	0.991681	0.977923
sp|Q9KSX8|MNMA_VIBCH	tRNA-specific 2-thiouridylase MnmA OS=Vibrio cholerae serotype O1 (strain ATCC 39315 / El Tor Inaba N16961) OX=243277 GN=mnmA PE=3 SV=1	28189.7	36937.3	28773.7	24265	6979.43	29178.3	30879.3	30971.7	27744.7	27102.1	33066.1	28108.6	37776	38348.1	35118.2	28965	32699.4	34154.9	11892.4	31125.4	1.14845	0.309778
tr|Q9KNL8|Q9KNL8_VIBCH	Transcriptional regulator OmpR OS=Vibrio cholerae serotype O1 (strain ATCC 39315 / El Tor Inaba N16961) OX=243277 GN=VC_2714 PE=4 SV=1	1328.38	5389.31	3207.32	2589.28	3076.14	6410.87	5669.44	2978.01	4187.87	3870.74	4843.75	8408.76	4931.78	10301.4	7822.19	8176.78	4488.16	5653.49	3260.56	6431.88	1.66167	0.0170965
sp|Q9KP09|RL17_VIBCH	Large ribosomal subunit protein bL17 OS=Vibrio cholerae serotype O1 (strain ATCC 39315 / El Tor Inaba N16961) OX=243277 GN=rplQ PE=3 SV=1	4027.72	20611	16166.3	16215.2	3903.55	7111.6	1841.85	13194.5	17464.5	11170.7	41441.2	8782.61	37982.5	32711.3	43219.2	2956.85	7943.66	2560.47	62277.4	26652.8	2.38596	0.06915
tr|Q9KL52|Q9KL52_VIBCH	Glucose-6-phosphate 1-dehydrogenase OS=Vibrio cholerae serotype O1 (strain ATCC 39315 / El Tor Inaba N16961) OX=243277 GN=zwf PE=3 SV=1	16664.8	18011.2	16543	15630.6	16439.4	16333.6	18149	18289.7	17789.3	17094.5	23738.1	24758.7	34443.1	30362.3	37057	37939.5	32584.8	37729.1	42088.1	33411.2	1.95449	4.00618e-05
tr|Q9KVX0|Q9KVX0_VIBCH	16 kDa heat shock protein A OS=Vibrio cholerae serotype O1 (strain ATCC 39315 / El Tor Inaba N16961) OX=243277 GN=VC_0018 PE=3 SV=1	10229.4	8027.49	12667	9909.56	4079.85	15751.3	3594.22	10909.5	5578.88	8971.91	7949.84	8939.47	13095.5	13141.7	6346.65	16031.5	13699.7	8449.1	18112.5	11751.8	1.30984	0.162781
sp|Q9KTL3|DXS_VIBCH	1-deoxy-D-xylulose-5-phosphate synthase OS=Vibrio cholerae serotype O1 (strain ATCC 39315 / El Tor Inaba N16961) OX=243277 GN=dxs PE=3 SV=1	27699	8965.12	22985.7	28249.9	4299.57	29775.3	21526	18637.8	27032.3	21019	10298.8	16743.1	4364.78	22699.5	8813.66	10347.2	22765.9	11776.2	8797.58	12956.3	0.61641	0.0451099
sp|Q9KV81|PUR2_VIBCH	Phosphoribosylamine--glycine ligase OS=Vibrio cholerae serotype O1 (strain ATCC 39315 / El Tor Inaba N16961) OX=243277 GN=purD PE=3 SV=1	15058.2	5317.74	6745.41	7346.97	2893.78	2728.22	13024.9	9084.16	4816.78	7446.24	9574.19	8945.68	5716.51	14322.5	6026.49	4745.56	8376.85	9971.98	4280.04	7995.53	1.07377	0.761674
tr|Q9KQD6|Q9KQD6_VIBCH	Protein phosphatase CheZ OS=Vibrio cholerae serotype O1 (strain ATCC 39315 / El Tor Inaba N16961) OX=243277 GN=VC_2064 PE=3 SV=1	26419.4	16675.6	32308.8	22553.2	18767.9	19678	29101.2	23712.8	32799.4	24668.5	34202	21575.4	26358.7	15084.4	22900.4	22462.3	21566.4	42022.4	47158.1	28147.8	1.14104	0.40769
sp|Q9KVS4|THIG_VIBCH	Thiazole synthase OS=Vibrio cholerae serotype O1 (strain ATCC 39315 / El Tor Inaba N16961) OX=243277 GN=thiG PE=3 SV=1	30742.7	31680.7	27645.2	29832.7	24361.1	34812.4	30209.6	30007.5	32417.5	30189.9	11333.4	16716	14413.2	8219.23	11072.2	14130.9	5302.27	13397.4	13740.8	12036.1	0.398681	3.21996e-09
tr|Q9KP37|Q9KP37_VIBCH	UDP-N-acetylmuramate--L-alanyl-gamma-D-glutamyl-meso-2,6-diaminoheptandioate ligase OS=Vibrio cholerae serotype O1 (strain ATCC 39315 / El Tor Inaba N16961) OX=243277 GN=mpl PE=3 SV=1	5810.19	7904.67	7790.64	7884.55	5631.85	8447.98	6487.41	5876.09	7808.02	7071.27	5416.44	6233.44	5980.03	3984.54	4865.26	8551.49	6750.47	4218.67	4622.24	5624.73	0.795435	0.0304067
tr|Q9KN45|Q9KN45_VIBCH	IcmF-related protein OS=Vibrio cholerae serotype O1 (strain ATCC 39315 / El Tor Inaba N16961) OX=243277 GN=VC_A0120 PE=4 SV=1	5270.13	8214.61	4419.49	2847.55	6452.68	5335.7	7572.38	6704.32	4072.73	5654.4	3082.41	3633.68	5452.65	3917.86	2848.9	12011.8	9235.62	4809.2	8194.08	5909.57	1.04513	0.836533
tr|Q9KUE8|Q9KUE8_VIBCH	Ubiquinol-cytochrome c reductase iron-sulfur subunit OS=Vibrio cholerae serotype O1 (strain ATCC 39315 / El Tor Inaba N16961) OX=243277 GN=VC_0573 PE=3 SV=1	963.808	2748.57	2134.55	2650.46	1332.11	4634.58	2522.59	3400.85	3441.56	2647.68	4960.53	1907.96	3039.82	1885.39	2343.55	1359.62	1935.48	2644.34	4095.69	2685.82	1.01441	0.944537
tr|Q9KUE5|Q9KUE5_VIBCH	Stringent starvation protein A OS=Vibrio cholerae serotype O1 (strain ATCC 39315 / El Tor Inaba N16961) OX=243277 GN=VC_0576 PE=3 SV=1	15332.8	15281.9	2830.87	4949.53	5782.11	10150.4	18101.3	19031.3	12419.8	11542.2	32922.8	32919	22328.9	48361.6	5448.4	33806.9	18466.8	11371.5	14834.1	24495.5	2.12225	0.0235726
tr|Q9KU63|Q9KU63_VIBCH	ATP-dependent RNA helicase SrmB OS=Vibrio cholerae serotype O1 (strain ATCC 39315 / El Tor Inaba N16961) OX=243277 GN=srmB PE=3 SV=1	7592.43	1681.9	2094.73	1789.18	2710.71	2219.66	2246.52	1917.13	2352.53	2733.86	3250.45	2386.49	6878.85	3537.53	6237.48	1731.08	5850.93	3380.07	1829.25	3898.02	1.42583	0.211461
tr|Q9KTW9|Q9KTW9_VIBCH	Ancillary SecYEG translocon subunit OS=Vibrio cholerae serotype O1 (strain ATCC 39315 / El Tor Inaba N16961) OX=243277 GN=VC_0761 PE=3 SV=1	5079.75	23192.4	30370.5	28476.8	23789.9	23087.7	24015.3	27189.9	26434.2	23515.2	39408.1	48303.9	54193.6	41330.2	59330.1	55749.9	41563.3	43615	50949.3	48271.5	2.05278	2.07311e-06
sp|Q9KPY2|GMHA_VIBCH	Phosphoheptose isomerase OS=Vibrio cholerae serotype O1 (strain ATCC 39315 / El Tor Inaba N16961) OX=243277 GN=gmhA PE=1 SV=1	24844.7	31267.2	30412.9	29766.3	31508.6	30339.3	28556.9	25488	33341.1	29502.8	25350.4	13923.3	24073.7	15609.9	26366.3	25265	10513.3	25539.6	17342.1	20442.6	0.692905	0.00179608
tr|Q9KN58|Q9KN58_VIBCH	Type VI secretion system contractile sheath small subunit OS=Vibrio cholerae serotype O1 (strain ATCC 39315 / El Tor Inaba N16961) OX=243277 GN=VC_A0107 PE=1 SV=1	1639.39	1036.41	1287.58	2705.39	2002.16	1485.87	770.999	465.501	1237.84	1403.46	1783.88	1886.21	2346.63	2761.7	2490.04	2618.22	1912.34	2455.01	1401.58	2183.96	1.55612	0.0116191
sp|Q9KUG4|LUXS_VIBCH	S-ribosylhomocysteine lyase OS=Vibrio cholerae serotype O1 (strain ATCC 39315 / El Tor Inaba N16961) OX=243277 GN=luxS PE=3 SV=3	41422.7	54064.7	49485.5	42737.6	47869.4	44391.1	39995.2	50683.2	41647.8	45810.8	50297.2	50018.6	48937.6	75283.1	68999.2	64056.9	46356.7	66618.9	69834.8	60044.8	1.31071	0.0046297
sp|Q9KUD1|PANC_VIBCH	Pantothenate synthetase OS=Vibrio cholerae serotype O1 (strain ATCC 39315 / El Tor Inaba N16961) OX=243277 GN=panC PE=3 SV=1	19458.6	25037	26843.5	23181.4	23390.2	17822.4	28712	26460.3	16104.6	23001.1	39908.7	38294.9	32645.5	39323.7	32289.5	43102.5	46410.6	37938	41512.8	39047.4	1.69763	9.97626e-07
tr|Q9KQH6|Q9KQH6_VIBCH	Malonyl CoA-acyl carrier protein transacylase OS=Vibrio cholerae serotype O1 (strain ATCC 39315 / El Tor Inaba N16961) OX=243277 GN=VC_2022 PE=1 SV=1	27844.7	27465.9	14755	15897.7	13168.8	8775.53	38407.5	31337.2	30113.4	23085.1	21758.2	24466.6	15755	24466.5	24097	18912.2	26906.3	19856.5	13343.5	21062.4	0.912383	0.594282
tr|Q9KVD7|Q9KVD7_VIBCH	YicC family protein OS=Vibrio cholerae serotype O1 (strain ATCC 39315 / El Tor Inaba N16961) OX=243277 GN=VC_0209 PE=4 SV=1	9518.49	6414.85	9318.77	9659.35	9526.97	9880.34	9561.64	8250.49	9132.1	9029.22	16224.2	13539	16103.7	15459	14338.5	16933.5	15989.4	17097.3	15069.7	15639.4	1.73209	1.32197e-09
tr|Q9KNW5|Q9KNW5_VIBCH	2-oxoadipate dioxygenase/decarboxylase OS=Vibrio cholerae serotype O1 (strain ATCC 39315 / El Tor Inaba N16961) OX=243277 GN=VC_2615 PE=3 SV=1	8519.51	9552.18	8892.02	7530.27	5409.02	8812.85	6960.7	15883.7	8782.94	8927.02	9456.1	13510.7	10653	16602.8	13354.6	7059.79	15332	4833.41	6725.24	10836.4	1.21389	0.274424
sp|A0A2S2F931|mphE	OS=Acinetobacter	250.198	171.45	250.514	332.777	0	227.839	380.806	124.724	279.24	224.172	219.498	0	158.673	203.736	142.38	157.696	468.577	0	309.823	184.487	0.822971	0.52885
tr|Q9KPD9|Q9KPD9_VIBCH	DNA topoisomerase 4 subunit B OS=Vibrio cholerae serotype O1 (strain ATCC 39315 / El Tor Inaba N16961) OX=243277 GN=parE PE=3 SV=1	6296.85	5987.95	3643.87	4721.64	7104.16	5940.33	3802.14	6493.74	3712.64	5300.37	6113.98	9180.86	7485.18	12072.1	11167.6	6996.62	6953.67	4788.79	4919.09	7741.99	1.46065	0.0268042
sp|Q9KSS7|RLUB_VIBCH	Ribosomal large subunit pseudouridine synthase B OS=Vibrio cholerae serotype O1 (strain ATCC 39315 / El Tor Inaba N16961) OX=243277 GN=rluB PE=3 SV=1	12919.9	9832.45	3865.25	2929.29	4869.15	3802.57	8745.82	8736.94	6634.84	6926.24	5537.81	9392.22	6652.44	3451.22	5502.99	2629.59	8585.57	12930.2	11199.7	7320.2	1.05688	0.809836
sp|Q9KNZ4|RL14_VIBCH	Large ribosomal subunit protein uL14 OS=Vibrio cholerae serotype O1 (strain ATCC 39315 / El Tor Inaba N16961) OX=243277 GN=rplN PE=3 SV=1	22470.6	26919.8	24618.9	24118	23639.7	25640.5	18571.8	20169.7	21880.6	23114.4	41525.8	53193.2	51937.7	40608.5	38463.6	41075.3	58178	61588.6	49822.6	48488.1	2.09774	8.18199e-06
sp|Q9KNH2|ATPD_VIBCH	ATP synthase subunit delta OS=Vibrio cholerae serotype O1 (strain ATCC 39315 / El Tor Inaba N16961) OX=243277 GN=atpH PE=3 SV=1	17116	14472.7	24873.3	18009.6	25984.1	21138.7	21788.1	15948.1	18464.5	19755	20508.8	25558.1	13756	23662.5	22363.8	16909.4	23597	19782.4	27764.6	21544.7	1.0906	0.374009
tr|Q9KN35|Q9KN35_VIBCH	Autoinducer 2-binding periplasmic protein LuxP OS=Vibrio cholerae serotype O1 (strain ATCC 39315 / El Tor Inaba N16961) OX=243277 GN=VC_A0130 PE=4 SV=1	11176.2	11828.4	11586.7	9839.18	13908.6	18414.9	13931.9	14385	14221.6	13254.7	21750.8	17940.1	13134.9	18933.1	23740.4	22614.6	22875.7	14035.9	10650.9	18408.5	1.38883	0.0145385
tr|Q9KTD8|Q9KTD8_VIBCH	PTS system, glucose-specific IIA component OS=Vibrio cholerae serotype O1 (strain ATCC 39315 / El Tor Inaba N16961) OX=243277 GN=VC_0964 PE=4 SV=1	89121.6	59668.7	50736.4	68303.5	53403	23711.5	95944.2	73200	50719.6	62756.5	68680.8	60157.8	31617.4	59881.8	57339.8	39420.6	54830.6	37168.1	27044.8	48460.2	0.772194	0.127092
sp|Q9KL24|PYRC_VIBCH	Dihydroorotase OS=Vibrio cholerae serotype O1 (strain ATCC 39315 / El Tor Inaba N16961) OX=243277 GN=pyrC PE=1 SV=2	30988.4	35041.9	34837.8	23894	30577.1	25316	29649.6	33068.1	36558.6	31103.5	37992.6	40478.4	45087.1	29207	37900.4	41051.3	33267.1	24670.5	38729.8	36487.1	1.17309	0.0543182
sp|Q9KNY3|RS10_VIBCH	Small ribosomal subunit protein uS10 OS=Vibrio cholerae serotype O1 (strain ATCC 39315 / El Tor Inaba N16961) OX=243277 GN=rpsJ PE=3 SV=1	90274.1	103554	96333.1	101478	100769	108627	102696	98630.3	103479	100649	253618	240708	213178	265793	202828	199626	269124	203848	240713	232160	2.30663	3.51717e-07
tr|Q9KUE6|Q9KUE6_VIBCH	Ubiquinol--cytochrome c reductase, cytochrome c1 OS=Vibrio cholerae serotype O1 (strain ATCC 39315 / El Tor Inaba N16961) OX=243277 GN=VC_0575 PE=4 SV=1	2840.27	2718.7	3832.81	2459.16	2236.9	5584.78	2222.21	3125.89	3179.61	3133.37	2676.46	5341.07	4765.4	2707.2	1899.65	3055.63	2817.24	2740.16	2670.21	3185.89	1.01676	0.919303
sp|Q9KPA4|NADB_VIBCH	L-aspartate oxidase OS=Vibrio cholerae serotype O1 (strain ATCC 39315 / El Tor Inaba N16961) OX=243277 GN=nadB PE=3 SV=2	820.907	254.833	164.51	435.309	491.467	344.837	179.328	290.972	204.724	354.099	228.899	240.398	179.887	305.618	146.345	313.852	337.446	483.295	464.691	300.048	0.847357	0.508907
sp|Q9KNS8|SECB_VIBCH	Protein-export protein SecB OS=Vibrio cholerae serotype O1 (strain ATCC 39315 / El Tor Inaba N16961) OX=243277 GN=secB PE=3 SV=1	11476.6	8384.29	3188.4	6191.97	12495.6	5067.86	11893.9	7527.78	6549.48	8086.22	27310.8	4072.35	6740.11	5955.72	20532	9840.35	11908.2	17422.2	9295.99	12564.2	1.55378	0.136474
tr|Q9KUW8|Q9KUW8_VIBCH	Aspartokinase OS=Vibrio cholerae serotype O1 (strain ATCC 39315 / El Tor Inaba N16961) OX=243277 GN=VC_0391 PE=3 SV=1	5991.08	16381.6	2892.51	4429.31	6561.94	7332.05	14348.2	3592.49	3485.76	7223.88	6680.91	12369.8	4926.5	5665.32	13532.3	6182.82	11015.3	3071.47	8150.47	7954.98	1.10121	0.722356
tr|Q9KVH6|Q9KVH6_VIBCH	Peptide ABC transporter, ATP-binding protein OS=Vibrio cholerae serotype O1 (strain ATCC 39315 / El Tor Inaba N16961) OX=243277 GN=VC_0170 PE=4 SV=1	4997.42	8726.48	6025.91	30160.3	7064.28	18386.5	4780.48	26288.2	29993.7	15158.1	9410.77	4768.71	24901.7	8561.46	23977.3	30210	6858.42	7546.87	9474.54	13967.8	0.921469	0.810243
sp|Q9KV52|RHLB_VIBCH	ATP-dependent RNA helicase RhlB OS=Vibrio cholerae serotype O1 (strain ATCC 39315 / El Tor Inaba N16961) OX=243277 GN=rhlB PE=3 SV=1	2138.34	5197.09	2024.93	5455.01	6033	2977.77	3871.1	4294.19	4065.8	4006.36	3699.16	5992.79	7896.79	9353.16	4781.14	9635.75	10431.1	4553.82	4976.4	6813.35	1.70063	0.0129951
sp|Q9KP81|LEUC_VIBCH	3-isopropylmalate dehydratase large subunit OS=Vibrio cholerae serotype O1 (strain ATCC 39315 / El Tor Inaba N16961) OX=243277 GN=leuC PE=3 SV=1	11339.6	3928.81	14965.9	18058.7	13482.5	13217.7	11343	5949.15	12173.4	11606.5	15171	9073.69	14944.8	12882.9	5577.52	10814.4	9604.92	9986.54	10444	10944.4	0.942953	0.712497
tr|Q9KVJ6|Q9KVJ6_VIBCH	Signal recognition particle receptor FtsY OS=Vibrio cholerae serotype O1 (strain ATCC 39315 / El Tor Inaba N16961) OX=243277 GN=ftsY PE=3 SV=1	1743.05	2625.18	2748.13	3397.65	1448.98	1790.82	912.274	1677.9	1280.63	1958.29	1391.77	2617.94	2658.82	2420.26	2678.12	2541.88	3843.67	839.53	2371.45	2373.72	1.21214	0.300459
tr|Q9KUN2|Q9KUN2_VIBCH	Oxidative stress defense protein OS=Vibrio cholerae serotype O1 (strain ATCC 39315 / El Tor Inaba N16961) OX=243277 GN=VC_0483 PE=4 SV=1	2203.32	1522.31	1643.11	2187.92	3588.01	2960.1	1565.05	4222.38	684.318	2286.28	1888.78	2217.25	1325.86	2116.31	1674.61	1604.17	2474.02	1599.29	3002.58	1989.21	0.870063	0.484711
tr|Q9KND6|Q9KND6_VIBCH	Transcriptional regulator, putative OS=Vibrio cholerae serotype O1 (strain ATCC 39315 / El Tor Inaba N16961) OX=243277 GN=VC_A0029 PE=1 SV=1	0	254.873	0	0	207.667	227.263	109.074	124.723	207.519	125.68	71.1675	208.758	190.86	305.641	163.088	157.805	605.047	0	309.776	223.571	1.77889	0.17178
tr|Q9KVS2|Q9KVS2_VIBCH	Aminopeptidase P OS=Vibrio cholerae serotype O1 (strain ATCC 39315 / El Tor Inaba N16961) OX=243277 GN=VC_0067 PE=3 SV=1	20325.3	15089	12606.6	11419.8	13105.4	12706.3	13321.3	14788.3	1840.16	12800.3	17146.1	8160.38	9562.53	12310.1	3076.4	7363.34	8548.62	9325.44	3195.02	8743.11	0.683042	0.0796781
sp|P66367|RS11_VIBCH	Small ribosomal subunit protein uS11 OS=Vibrio cholerae serotype O1 (strain ATCC 39315 / El Tor Inaba N16961) OX=243277 GN=rpsK PE=3 SV=1	15471.1	19532.8	3046.05	8823.06	9800.45	16582.4	9112.01	23675	27760	14867	24923.6	41540.8	33747.8	44929	34082	43373.7	38897.1	35306.3	52782.9	38842.6	2.61267	9.1894e-06
tr|Q9KR12|Q9KR12_VIBCH	Peptidoglycan-associated lipoprotein OS=Vibrio cholerae serotype O1 (strain ATCC 39315 / El Tor Inaba N16961) OX=243277 GN=pal PE=3 SV=1	14580.5	1622.68	14249	3747.93	1453.69	2133.17	1749.78	3401.42	11955.3	6099.28	1266.01	1633.51	4564.86	2336.7	1543.2	3421.21	4899.25	1609.55	3396.07	2741.15	0.449422	0.121255
sp|Q9KPT8|PROB_VIBCH	Glutamate 5-kinase OS=Vibrio cholerae serotype O1 (strain ATCC 39315 / El Tor Inaba N16961) OX=243277 GN=proB PE=3 SV=2	1836.52	1302.26	1626.2	2434.77	1209.63	2684.78	3182.24	673.201	1829.16	1864.31	3759.77	3438.16	2002.15	2715.58	1047.21	682.16	3740.89	1684.1	1575.45	2293.94	1.23045	0.374728
sp|P17266|OMPW_VIBCH	Outer membrane protein W OS=Vibrio cholerae serotype O1 (strain ATCC 39315 / El Tor Inaba N16961) OX=243277 GN=ompW PE=3 SV=2	4735.57	2141.84	2271.94	1409.1	1879.83	3495.6	1799.86	2591.25	1722.39	2449.71	1844.03	2253.37	1699.7	2719.77	1726.49	1596.62	1733.42	2022.33	2904.66	2055.6	0.839119	0.326617
sp|Q9KNZ8|RS8_VIBCH	Small ribosomal subunit protein uS8 OS=Vibrio cholerae serotype O1 (strain ATCC 39315 / El Tor Inaba N16961) OX=243277 GN=rpsH PE=3 SV=1	9663.66	979.939	4609.56	8262.05	2639.06	2579.84	8089.63	1834.69	10765.8	5491.58	15913.5	861.825	16138.4	1704.85	12831	1620.57	1518.48	1496.14	17281.5	7707.37	1.40349	0.444283
tr|Q9KVK4|Q9KVK4_VIBCH	DPS family protein OS=Vibrio cholerae serotype O1 (strain ATCC 39315 / El Tor Inaba N16961) OX=243277 GN=VC_0139 PE=1 SV=1	166.784	0	0	0	0	337.993	0	248.734	0	83.7235	218.724	0	0	0	156.117	157.69	322.376	174.814	0	114.414	1.36656	0.612914
tr|Q9KVF6|Q9KVF6_VIBCH	DNA 3'-5' helicase OS=Vibrio cholerae serotype O1 (strain ATCC 39315 / El Tor Inaba N16961) OX=243277 GN=VC_0190 PE=3 SV=1	155.619	239.65	246.73	290.75	0	227.877	298.66	284.864	229.733	219.32	447.662	198.978	211.226	203.749	163.107	109.248	348.235	0	568.993	250.133	1.14049	0.649961
sp|Q9KQH7|FABG_VIBCH	3-oxoacyl-[acyl-carrier-protein] reductase FabG OS=Vibrio cholerae serotype O1 (strain ATCC 39315 / El Tor Inaba N16961) OX=243277 GN=fabG PE=1 SV=2	46727.9	45221.6	48188.3	67894	51707.8	58740	45900.3	53048.2	25348.6	49197.4	113271	123728	103706	90759	67410.6	85793.7	60222.3	92158.4	82222.1	91030.1	1.8503	0.00014568
sp|Q9KNM3|RPOZ_VIBCH	DNA-directed RNA polymerase subunit omega OS=Vibrio cholerae serotype O1 (strain ATCC 39315 / El Tor Inaba N16961) OX=243277 GN=rpoZ PE=3 SV=1	37183	34451.1	29590.7	25657	27989.8	41983.2	45375.8	46134.5	63819.5	39131.6	74332.8	40555.6	66651.8	30134.1	29828.9	24997.6	34554.9	40552	27076.5	40964.9	1.04685	0.800071
sp|Q9KP65|PYRI_VIBCH	Aspartate carbamoyltransferase regulatory chain OS=Vibrio cholerae serotype O1 (strain ATCC 39315 / El Tor Inaba N16961) OX=243277 GN=pyrI PE=3 SV=1	164743	173202	185775	152390	159340	179025	167312	174952	183904	171183	176157	148884	165131	126410	152248	155706	135090	141752	154394	150641	0.880004	0.00511669
sp|Q9KPW4|LPXA_VIBCH	Acyl-[acyl-carrier-protein]--UDP-N-acetylglucosamine O-acyltransferase OS=Vibrio cholerae serotype O1 (strain ATCC 39315 / El Tor Inaba N16961) OX=243277 GN=lpxA PE=3 SV=1	30199.6	22566.7	25771.1	27389.1	25265.1	23800.6	22360.5	20410.7	26351.5	24901.6	35781	31794.4	27553	30054.8	31106.4	26413.8	17714.4	25839.8	19320.9	27286.5	1.09577	0.296393
sp|P0C6P9|TPX_VIBCH	Thiol peroxidase OS=Vibrio cholerae serotype O1 (strain ATCC 39315 / El Tor Inaba N16961) OX=243277 GN=tpx PE=3 SV=1	96156.1	88371.8	98406.7	106324	105721	96476	102631	109549	121143	102753	53659.3	48297.2	65982.4	60079.3	55571.6	65281.6	46716.4	40506.9	36536.3	52514.6	0.511075	1.115e-08
tr|Q9KR28|Q9KR28_VIBCH	Aldehyde dehydrogenase OS=Vibrio cholerae serotype O1 (strain ATCC 39315 / El Tor Inaba N16961) OX=243277 GN=VC_1819 PE=3 SV=1	281.994	357.502	107.415	430.42	224.139	224.341	616.18	452.679	209.307	322.664	250.427	227.11	268.888	276.85	163.557	158.112	318.914	127.315	464.506	250.631	0.776755	0.26724
tr|Q9KT46|Q9KT46_VIBCH	Oxidoreductase, short-chain dehydrogenase/reductase family OS=Vibrio cholerae serotype O1 (strain ATCC 39315 / El Tor Inaba N16961) OX=243277 GN=VC_1059 PE=4 SV=1	16009.8	15433.8	5997.15	12320.1	16223.1	18411.9	18376.4	15841.2	13495.9	14678.8	19472	16199.4	15827.6	4639.59	22650.6	14931.8	11881.1	17355.6	17394.3	15594.7	1.06239	0.671113
sp|Q9KNY9|RL22_VIBCH	Large ribosomal subunit protein uL22 OS=Vibrio cholerae serotype O1 (strain ATCC 39315 / El Tor Inaba N16961) OX=243277 GN=rplV PE=3 SV=1	117100	144760	133561	147051	134136	145265	117189	53247.5	121781	123788	268524	249719	225331	271769	235341	208479	316565	269766	216908	251378	2.03072	2.73724e-07
sp|Q9KQX6|Y1871_VIBCH	UPF0304 protein VC_1871 OS=Vibrio cholerae serotype O1 (strain ATCC 39315 / El Tor Inaba N16961) OX=243277 GN=VC_1871 PE=3 SV=2	103879	110537	96402.1	120294	116739	105308	101004	62337.7	98340.8	101649	61485.1	108703	102749	34586.4	81585.9	83306.5	66317.2	81661.9	54053.4	74938.7	0.737229	0.0143817
tr|Q9KV28|Q9KV28_VIBCH	Regulator of sigma D OS=Vibrio cholerae serotype O1 (strain ATCC 39315 / El Tor Inaba N16961) OX=243277 GN=VC_0330 PE=3 SV=1	425.172	371.452	143	290.873	0	473.833	339.024	186.731	136.423	262.945	440.896	340.127	311.326	303.94	271.291	276.511	472.958	240.526	464.671	346.916	1.31935	0.184765
sp|Q9KTE3|CORC_VIBCH	Magnesium and cobalt efflux protein CorC OS=Vibrio cholerae serotype O1 (strain ATCC 39315 / El Tor Inaba N16961) OX=243277 GN=corC PE=3 SV=1	17523.7	22390.9	9434.83	21677.4	10034.4	21279.6	20149.5	3802.38	18761.4	16117.1	6236.71	19997	21340.8	17987.9	17241.5	15830.6	20303.4	33644.9	30722.4	20367.3	1.2637	0.241259
tr|Q9KPG3|Q9KPG3_VIBCH	UDP-N-acetylmuramoyl-tripeptide--D-alanyl-D-alanine ligase OS=Vibrio cholerae serotype O1 (strain ATCC 39315 / El Tor Inaba N16961) OX=243277 GN=murF PE=3 SV=1	13113.6	15514.7	11583.2	17764	20041.9	16722.1	15681.4	17778	13566.2	15751.7	20819.7	2034.95	12624.2	15916.4	16459.1	14131.4	18357.3	13681.8	14584	14289.9	0.907196	0.470334
tr|Q9KKJ3|Q9KKJ3_VIBCH	ParB family protein OS=Vibrio cholerae serotype O1 (strain ATCC 39315 / El Tor Inaba N16961) OX=243277 GN=VC_A1114 PE=3 SV=1	915.157	2879.82	6177.14	1956.84	1234.56	872.687	1390.27	1042.73	1003.42	1941.4	1968.5	1258.49	2053.44	1371.83	814.51	2756.86	2119.58	1780.84	1650.15	1752.69	0.902795	0.760434
sp|Q9KU12|RDGC_VIBCH	Recombination-associated protein RdgC OS=Vibrio cholerae serotype O1 (strain ATCC 39315 / El Tor Inaba N16961) OX=243277 GN=rdgC PE=3 SV=1	11340	10835.2	4775.99	3836	6286.79	8061.69	5499.26	9998.78	10424.9	7895.4	2348.2	10474.1	7409.89	3661.81	8708.99	11962.1	10089.5	5166.34	8477.28	7588.69	0.961153	0.834676
tr|Q9KT10|Q9KT10_VIBCH	Oligopeptide ABC transporter, ATP-binding protein OS=Vibrio cholerae serotype O1 (strain ATCC 39315 / El Tor Inaba N16961) OX=243277 GN=VC_1095 PE=4 SV=1	3074.62	2707.58	2582.59	5810.4	5894.29	3919.59	2125.89	6679.04	6710.59	4389.4	6684.25	7423.52	5812.34	3927.21	6122.91	3396.75	6804.59	1741.97	1759.7	4852.58	1.10552	0.636793
sp|Q9KP03|RL15_VIBCH	Large ribosomal subunit protein uL15 OS=Vibrio cholerae serotype O1 (strain ATCC 39315 / El Tor Inaba N16961) OX=243277 GN=rplO PE=3 SV=1	17762.7	18911.5	18964.7	14764.4	13236.8	14759.1	13376.9	10855.8	11725.6	14928.6	35423.7	33795.2	24154.9	30881	23328.5	26761.5	43345.6	25666.9	31478.1	30537.3	2.04555	3.32615e-05
sp|Q9KS33|POTA_VIBCH	Spermidine/putrescine import ATP-binding protein PotA OS=Vibrio cholerae serotype O1 (strain ATCC 39315 / El Tor Inaba N16961) OX=243277 GN=potA PE=3 SV=1	1576.62	16653.3	768.653	11480	1657.27	833.944	15684.8	12959.9	722.408	6926.32	8639.75	1550.39	913.23	11005.5	1027.44	6971.96	8016.44	5533.56	8900.41	5839.85	0.843139	0.691328
sp|Q9KQ48|BAMC_VIBCH	Outer membrane protein assembly factor BamC OS=Vibrio cholerae serotype O1 (strain ATCC 39315 / El Tor Inaba N16961) OX=243277 GN=bamC PE=3 SV=1	4579.95	7043.56	9833.72	5568.4	10126.7	8260.76	6344.88	4459.73	5849.13	6896.31	5927.44	2701.73	7909.69	9782.03	2386.2	9032.31	2780.78	5524.27	7931.15	5997.29	0.869637	0.459427
tr|Q9KQJ2|Q9KQJ2_VIBCH	Chemotaxis protein CheV OS=Vibrio cholerae serotype O1 (strain ATCC 39315 / El Tor Inaba N16961) OX=243277 GN=VC_2006 PE=4 SV=1	1073.48	2226.21	2298.57	1108.55	3122.16	1196.83	2476.36	664.919	924.354	1676.83	2015.66	3713.42	4453.23	1035.58	3496.61	1071.92	1718.33	852.269	1095.47	2161.39	1.28897	0.384135
tr|Q9KS22|Q9KS22_VIBCH	Cbb3-type cytochrome c oxidase subunit OS=Vibrio cholerae serotype O1 (strain ATCC 39315 / El Tor Inaba N16961) OX=243277 GN=VC_1439 PE=3 SV=1	7591.43	13229.4	12154.9	4043.98	9733.3	23708.4	6611.55	7840.49	5286	10022.2	5087.58	7723.55	7069.69	8789.74	5619.84	13162.7	10222.1	11163.8	15995.9	9426.11	0.940526	0.800744
sp|Q9KUF7|RL19_VIBCH	Large ribosomal subunit protein bL19 OS=Vibrio cholerae serotype O1 (strain ATCC 39315 / El Tor Inaba N16961) OX=243277 GN=rplS PE=3 SV=3	10692.4	12045.1	11566	10396.4	13679.2	16985.6	6776.39	8271.22	9230.46	11071.4	17296.3	18447.6	18438.6	22767.2	26598.1	24246.8	51758.3	37575.7	41933.8	28784.7	2.59991	0.0021938
sp|Q9KP05|RS13_VIBCH	Small ribosomal subunit protein uS13 OS=Vibrio cholerae serotype O1 (strain ATCC 39315 / El Tor Inaba N16961) OX=243277 GN=rpsM PE=3 SV=1	18786.1	18864	22913.8	30988.8	26424.8	47016.3	15881	1148.81	26545.4	23174.3	73285.1	61591.1	78346.2	62312.7	68824.2	54197.6	119278	98385.5	93963	78909.3	3.40503	1.22205e-05
tr|Q9KRW4|Q9KRW4_VIBCH	ABC transporter, ATP-binding protein OS=Vibrio cholerae serotype O1 (strain ATCC 39315 / El Tor Inaba N16961) OX=243277 GN=VC_1520 PE=4 SV=1	1263.3	1095.07	1217.85	2181.31	1347.51	1130.43	995.157	733.19	1337.29	1255.68	720.907	1305.9	1705.54	962.425	815.863	1153.24	2207.39	2396.5	1444.99	1412.53	1.12491	0.519562
sp|Q9KV34|RL11_VIBCH	Large ribosomal subunit protein uL11 OS=Vibrio cholerae serotype O1 (strain ATCC 39315 / El Tor Inaba N16961) OX=243277 GN=rplK PE=3 SV=1	102033	122546	106917	111852	104552	15056	108702	107498	106837	98443.7	199803	246255	241912	254406	230052	294395	302357	296642	283476	261033	2.6516	2.07419e-08
sp|Q9KNI0|FADA_VIBCH	3-ketoacyl-CoA thiolase OS=Vibrio cholerae serotype O1 (strain ATCC 39315 / El Tor Inaba N16961) OX=243277 GN=fadA PE=3 SV=1	6919.84	2774.76	3920.19	8204.94	7281.17	10064.4	13224.6	8101.79	10011.3	7833.67	16336.1	7257.66	13905.1	11148.8	7436.07	12894.1	14583.3	5864.03	10486.2	11101.2	1.41712	0.0603244
tr|Q9KNX7|Q9KNX7_VIBCH	Asparaginase, putative OS=Vibrio cholerae serotype O1 (strain ATCC 39315 / El Tor Inaba N16961) OX=243277 GN=VC_2603 PE=4 SV=1	5375.88	3779.25	5262.18	5050.85	5621.45	5545.78	5630.57	6065.44	5941.31	5363.64	2098.35	1686.67	5339.8	7888.35	2433.88	3654.01	6212.27	4745.08	3694.56	4194.78	0.782077	0.13626
tr|Q9KVX8|Q9KVX8_VIBCH	Amino acid ABC transporter, periplasmic amino acid-binding portion OS=Vibrio cholerae serotype O1 (strain ATCC 39315 / El Tor Inaba N16961) OX=243277 GN=VC_0010 PE=3 SV=1	127314	197086	159448	163305	186660	126974	192898	215803	219896	176598	75354.8	87342.2	89848.6	142528	98449.4	111123	71687.7	106817	107910	99006.7	0.560633	6.33113e-05
tr|Q9KQ59|Q9KQ59_VIBCH	TyrA protein OS=Vibrio cholerae serotype O1 (strain ATCC 39315 / El Tor Inaba N16961) OX=243277 GN=VC_2145 PE=1 SV=1	11613.2	13059.1	8119.75	19346.8	16686.2	13144.4	16365.1	30109.5	12347.5	15643.5	19609.8	18204.9	21031.5	18481.9	11375.8	16150.4	24952.1	12822.7	28817.8	19049.6	1.21774	0.241128
tr|Q9KPX3|Q9KPX3_VIBCH	Nitrogen regulatory protein P-II OS=Vibrio cholerae serotype O1 (strain ATCC 39315 / El Tor Inaba N16961) OX=243277 GN=VC_2239 PE=3 SV=1	32536.6	22308.3	18129	30291.1	35410.3	34746.2	19024	43128.1	37157.2	30303.4	19765.3	25611.5	34962	35406.3	30689	20948.5	20405.5	27243.2	34119.9	27683.5	0.913542	0.477489
sp|Q9KRV2|NAGK_VIBCH	N-acetyl-D-glucosamine kinase OS=Vibrio cholerae serotype O1 (strain ATCC 39315 / El Tor Inaba N16961) OX=243277 GN=nagK PE=3 SV=1	44784.6	50537.3	51722.4	45156.4	36864.1	46716.8	47768.6	30205.8	57436.4	45688	42174.1	42271.9	40096.5	37849.3	39113.7	41950.8	27914.8	32553.7	36698.1	37847	0.828378	0.0267342
tr|Q9KP12|Q9KP12_VIBCH	LysM domain-containing protein OS=Vibrio cholerae serotype O1 (strain ATCC 39315 / El Tor Inaba N16961) OX=243277 GN=VC_2567 PE=4 SV=1	330.916	541.726	245.614	1095.77	627.09	499.472	335.248	318.573	155.688	461.122	1772.16	1605.65	706.258	415.92	1398.01	615.111	322.389	359.931	464.668	851.123	1.84576	0.0936629
tr|Q9KRZ8|Q9KRZ8_VIBCH	DUF3466 family protein OS=Vibrio cholerae serotype O1 (strain ATCC 39315 / El Tor Inaba N16961) OX=243277 GN=VC_1485 PE=4 SV=1	5077.48	2434.35	2785.36	3198.06	3209.43	2567.22	3870	2500.59	4958.49	3400.11	9146.66	1049.22	9973.39	3596.14	2608	8517.37	5867.06	7074.94	2436.6	5585.49	1.64274	0.0869723
tr|Q9KNR9|Q9KNR9_VIBCH	PhaC PHA synthase OS=Vibrio cholerae serotype O1 (strain ATCC 39315 / El Tor Inaba N16961) OX=243277 GN=VC_2662 PE=4 SV=1	4094.21	2832.43	2918.7	3364.25	1690.84	1568.56	3634.19	1213.51	4671.33	2887.56	1102.12	5671.11	880.457	1218.01	5041.21	2189.26	1621.57	2023.7	6218.61	2885.12	0.999155	0.997656
tr|Q9KR13|Q9KR13_VIBCH	Cell division coordinator CpoB OS=Vibrio cholerae serotype O1 (strain ATCC 39315 / El Tor Inaba N16961) OX=243277 GN=cpoB PE=3 SV=1	8412.93	5779.27	6208.12	5475.69	4832.45	44782.1	4456.26	7835.26	6074.3	10428.5	5555.4	7676.28	5340.06	3349.6	7269.29	6159.11	7409.22	4537.41	4559.31	5761.74	0.5525	0.313236
sp|Q9KP93|RPIA_VIBCH	Ribose-5-phosphate isomerase A OS=Vibrio cholerae serotype O1 (strain ATCC 39315 / El Tor Inaba N16961) OX=243277 GN=rpiA PE=3 SV=1	53762.8	44906.7	41842.3	55866	57337.4	46884.7	53648.7	54651.4	52363.1	51251.5	68162.2	74755.9	77564.5	74230.4	72270.2	67015.7	75253	104987	90009.7	78249.8	1.52678	6.95062e-05
tr|Q9KS54|Q9KS54_VIBCH	Methyl-accepting chemotaxis protein OS=Vibrio cholerae serotype O1 (strain ATCC 39315 / El Tor Inaba N16961) OX=243277 GN=VC_1406 PE=4 SV=1	463.181	678.355	701.259	1173.5	989.36	744.556	786.451	527.844	586.874	739.042	644.051	943.543	537.486	997.409	1034.63	1495.79	2517.68	1801.35	1642.1	1290.45	1.74611	0.0332047
tr|Q9KTK3|Q9KTK3_VIBCH	AMP nucleosidase OS=Vibrio cholerae serotype O1 (strain ATCC 39315 / El Tor Inaba N16961) OX=243277 GN=VC_0899 PE=1 SV=1	2449.08	2330.62	1198.04	3872.4	1868.09	3481.61	1224.95	1554.83	3883.81	2429.27	2792.87	2510.19	2213.19	3108.16	1423.23	1382.36	2250.48	2321.65	2145.78	2238.66	0.921536	0.647714
sp|Q9KQT7|PYRF_VIBCH	Orotidine 5'-phosphate decarboxylase OS=Vibrio cholerae serotype O1 (strain ATCC 39315 / El Tor Inaba N16961) OX=243277 GN=pyrF PE=1 SV=1	130878	128356	119119	106635	136765	128103	154959	167313	172852	138331	97811.1	97438.4	123862	105060	112437	119714	92796.9	94052.4	107310	105609	0.763452	0.00199268
tr|Q9KRM9|Q9KRM9_VIBCH	RND efflux pump membrane fusion protein barrel-sandwich domain-containing protein OS=Vibrio cholerae serotype O1 (strain ATCC 39315 / El Tor Inaba N16961) OX=243277 GN=VC_1607 PE=4 SV=1	2897.07	2069.04	4210.54	3340.95	4183.11	2118.66	1232.97	1674.75	3326.62	2783.75	3362.83	8959.97	2907.49	2568.77	8465.98	6269.16	11439.7	1573.81	3372.26	5435.56	1.95261	0.0547321
tr|Q9KP44|Q9KP44_VIBCH	PmbA protein OS=Vibrio cholerae serotype O1 (strain ATCC 39315 / El Tor Inaba N16961) OX=243277 GN=VC_2535 PE=3 SV=1	3310.73	2270.61	1987.23	4288.82	2338.76	2161.98	696.646	1991.45	2464.1	2390.04	555.986	4382.18	3092.94	3110.98	2245.92	659.399	3612.15	1542.85	878.086	2231.17	0.933529	0.784238
tr|Q9KPK3|Q9KPK3_VIBCH	Bifunctional aspartokinase/homoserine dehydrogenase OS=Vibrio cholerae serotype O1 (strain ATCC 39315 / El Tor Inaba N16961) OX=243277 GN=VC_2364 PE=3 SV=1	15733.4	19448.1	17959.6	15910.9	10068.9	21632.9	4878.88	17775	17583.4	15665.7	8801.09	4538.38	26003.2	5529	7838.54	4331.82	10067.9	11882.7	19355.8	10927.6	0.697551	0.133389
tr|Q9KQP7|Q9KQP7_VIBCH	Cytochrome c-type protein OS=Vibrio cholerae serotype O1 (strain ATCC 39315 / El Tor Inaba N16961) OX=243277 GN=VC_1951 PE=3 SV=1	3752.16	3119.51	1731.26	2838.72	5414.02	1916.34	1425.59	1506.23	2380	2675.98	3697.16	2211.96	2273.59	3711.67	2924.68	2431.51	1522.93	3190.43	2233.67	2688.62	1.00472	0.980094
tr|Q9KPS3|Q9KPS3_VIBCH	FAD:protein FMN transferase OS=Vibrio cholerae serotype O1 (strain ATCC 39315 / El Tor Inaba N16961) OX=243277 GN=VC_2289 PE=3 SV=1	2688.06	7640.37	10200.4	5647.03	11652.3	5721.29	1092.15	6128.76	2902.55	5963.66	10309.7	3973.63	858.399	16097	2539.84	13098.9	12071.8	7958.23	4125.43	7892.55	1.32344	0.377751
tr|Q9KNA4|Q9KNA4_VIBCH	ATP-dependent RNA helicase, DEAD box family OS=Vibrio cholerae serotype O1 (strain ATCC 39315 / El Tor Inaba N16961) OX=243277 GN=VC_A0061 PE=3 SV=1	6121.51	5168.64	6622.11	4442.72	4481.01	3633.08	6146.23	2033.41	4112.83	4751.28	3543.1	4745.23	6605.35	10155.9	1691.89	5653.88	2724.3	5216.9	8632.43	5441	1.14516	0.514826
tr|Q9KKP8|Q9KKP8_VIBCH	NAD(P)-binding domain-containing protein OS=Vibrio cholerae serotype O1 (strain ATCC 39315 / El Tor Inaba N16961) OX=243277 GN=VC_A1054 PE=4 SV=1	8761.1	22985.1	28824.7	32045.4	9237.39	15027.8	7223.83	8560.37	10299.3	15885	14010.2	12015.9	16006.4	39153.6	55202.7	10837.8	51285.1	52776.1	15169.9	29606.4	1.8638	0.0835858
sp|Q9KV83|DBHA_VIBCH	DNA-binding protein HU-alpha OS=Vibrio cholerae serotype O1 (strain ATCC 39315 / El Tor Inaba N16961) OX=243277 GN=hupA PE=3 SV=1	72207.1	60118.5	60690.9	74060.5	56040.4	53184.7	105746	52558.4	43877.2	64275.9	1014.25	26392.8	11948.8	48604.9	63158.2	47222.4	9169.45	41089.2	39768.7	32041	0.498491	0.00319259
sp|Q9KPH8|CARA_VIBCH	Carbamoyl-phosphate synthase small chain OS=Vibrio cholerae serotype O1 (strain ATCC 39315 / El Tor Inaba N16961) OX=243277 GN=carA PE=3 SV=1	128621	125780	82945.9	119437	136948	95612.4	106467	127055	125455	116480	195147	183885	194959	183359	195253	159310	192871	161227	200351	185151	1.58955	1.80507e-07
tr|Q9KP90|Q9KP90_VIBCH	Acetolactate synthase OS=Vibrio cholerae serotype O1 (strain ATCC 39315 / El Tor Inaba N16961) OX=243277 GN=VC_2483 PE=3 SV=1	9580.8	12797.8	10509.8	9842.36	10898	10319.3	9827.98	11208.3	10336.6	10591.2	7432.57	7632.2	8187.11	7831.13	4794.14	3558.3	4006.89	4758.64	7025.65	6136.29	0.579375	2.86577e-05
tr|Q9KQX8|Q9KQX8_VIBCH	Pyruvate formate-lyase-activating enzyme OS=Vibrio cholerae serotype O1 (strain ATCC 39315 / El Tor Inaba N16961) OX=243277 GN=VC_1869 PE=3 SV=1	6213.03	15229.8	4239.73	5575.99	4441.11	7718.21	7936.09	5458.03	4869.09	6853.46	6949.01	8830.36	7442.66	7267.54	10347.1	5648.34	6098.4	9459.41	5040.84	7453.74	1.08759	0.647701
tr|Q9KQ43|Q9KQ43_VIBCH	Methyl-accepting chemotaxis protein OS=Vibrio cholerae serotype O1 (strain ATCC 39315 / El Tor Inaba N16961) OX=243277 GN=VC_2161 PE=1 SV=1	333.563	235.31	246.364	290.865	368.982	451.702	88.1471	219.33	359.742	288.223	281.305	227.636	180.867	203.595	169.584	102.289	322.394	241.579	484.492	245.971	0.853407	0.4188
tr|Q9KT80|Q9KT80_VIBCH	Molybdenum cofactor biosynthesis protein B OS=Vibrio cholerae serotype O1 (strain ATCC 39315 / El Tor Inaba N16961) OX=243277 GN=VC_1025 PE=3 SV=1	5527.81	5446.76	9598.11	12693.8	12099.1	4482.68	6271.25	7034.5	11144.1	8255.35	8706.36	11779	8750.29	7952.8	5456.71	5751.67	10060.2	5152.72	9571.85	8131.29	0.984972	0.925109
tr|Q9KKM6|Q9KKM6_VIBCH	NirV OS=Vibrio cholerae serotype O1 (strain ATCC 39315 / El Tor Inaba N16961) OX=243277 GN=VC_A1077 PE=4 SV=1	8786.47	10392.6	16159.2	12202.9	9857.98	16784.6	15816.9	18507.1	19819.5	14258.6	7803.67	19785.2	13765.8	17110.5	14622.9	14932.1	7724.81	14074.5	15777.6	13955.2	0.978725	0.874024
sp|Q9KRB6|GLGA_VIBCH	Glycogen synthase OS=Vibrio cholerae serotype O1 (strain ATCC 39315 / El Tor Inaba N16961) OX=243277 GN=glgA PE=3 SV=1	2255.41	1745.99	6806.14	2143.95	2860.01	2168.51	2292.61	1538.68	5288.3	3011.07	1756.41	7184.52	10237.2	2497.85	6140.32	3058.48	3687.86	1266.24	2554.41	4264.81	1.41638	0.298887
tr|Q9KKS3|Q9KKS3_VIBCH	Maltose operon periplasmic protein, putative OS=Vibrio cholerae serotype O1 (strain ATCC 39315 / El Tor Inaba N16961) OX=243277 GN=VC_A1027 PE=4 SV=1	404.49	485.625	519.217	1013.34	790.827	298.083	1763.82	1039.18	513.615	758.688	538.325	272.267	764.26	683.664	744.814	664.438	1546.59	401.866	609.674	691.766	0.911793	0.73509
tr|Q9KVU6|Q9KVU6_VIBCH	Trk system potassium uptake protein TrkA OS=Vibrio cholerae serotype O1 (strain ATCC 39315 / El Tor Inaba N16961) OX=243277 GN=VC_0043 PE=4 SV=1	253.977	339.834	164.515	290.913	245.953	313.754	199.369	122.121	150.228	231.185	218.699	0	140.326	304.542	163.54	185.755	498.603	170.775	0	186.915	0.808511	0.450508
sp|Q9KMW1|NADE_VIBCH	NH(3)-dependent NAD(+) synthetase OS=Vibrio cholerae serotype O1 (strain ATCC 39315 / El Tor Inaba N16961) OX=243277 GN=nadE PE=1 SV=1	15904.2	20620.7	17055.1	14889.8	21280.1	7698.63	10640.7	11127	6831.93	14005.3	12892.2	10312.4	11014.9	15356.5	11079.9	1350.67	10255.2	9157.53	15095.1	10723.8	0.765695	0.161263
sp|Q9X6N4|MURE_VIBCH	UDP-N-acetylmuramoyl-L-alanyl-D-glutamate--2,6-diaminopimelate ligase OS=Vibrio cholerae serotype O1 (strain ATCC 39315 / El Tor Inaba N16961) OX=243277 GN=murE PE=3 SV=3	5492.94	6925.7	4992.16	5491.18	1884.52	8658.77	3230.14	334.322	4932.74	4660.28	9821.13	1350.5	500.383	2355.24	7289.29	977.833	6435.66	2718.52	6802.53	4250.12	0.911989	0.774151
tr|Q9KP49|Q9KP49_VIBCH	RNA polymerase sigma-54 factor OS=Vibrio cholerae serotype O1 (strain ATCC 39315 / El Tor Inaba N16961) OX=243277 GN=VC_2529 PE=3 SV=1	5426.93	3639.65	3180.47	1062.85	5601.29	5169.12	5421.2	8672.92	2563.17	4526.4	5199.73	6008.22	3049.42	3829.77	7353.39	10105.6	7469.63	5018.5	2592.49	5625.2	1.24275	0.327141
sp|P45779|GSPD_VIBCH	Secretin GspD OS=Vibrio cholerae serotype O1 (strain ATCC 39315 / El Tor Inaba N16961) OX=243277 GN=epsD PE=1 SV=2	12058.3	13196.8	9246.17	7983.83	10642.8	12083.9	10651.7	8751.62	12893	10834.2	6860.96	11184	15234.4	3608.34	8586.65	7143.84	9417.66	1634.46	6495.86	7796.24	0.719592	0.0630779
tr|Q9KVR1|Q9KVR1_VIBCH	Ferritin OS=Vibrio cholerae serotype O1 (strain ATCC 39315 / El Tor Inaba N16961) OX=243277 GN=VC_0078 PE=1 SV=1	115753	94577.2	97850.4	120883	103847	129800	109674	99926	121107	110380	37075.7	41439	59135.1	52157.4	61959	58526.2	55997	60347.4	57218.7	53761.7	0.487061	1.36852e-08
tr|H9L4Q7|H9L4Q7_VIBCH	Lipopolysaccharide export system ATP-binding protein LptB OS=Vibrio cholerae serotype O1 (strain ATCC 39315 / El Tor Inaba N16961) OX=243277 GN=VC_2528 PE=3 SV=1	2811.92	9132.17	2420.1	3326.34	2943.87	1062.46	1903.08	2671.37	3764.39	3337.3	3217.28	2273.84	2782.07	1252.09	3527.3	1465.21	3651.86	7445.58	9094.08	3856.59	1.1556	0.665094
tr|Q9KQT9|Q9KQT9_VIBCH	DNA repair protein OS=Vibrio cholerae serotype O1 (strain ATCC 39315 / El Tor Inaba N16961) OX=243277 GN=VC_1909 PE=4 SV=1	8301.53	9547.91	4920.22	7456.68	7507.16	2258.71	8343.48	9214.38	7201.09	7194.57	3932.02	5287.05	13469.4	10314.2	9529.41	8216.93	7697.2	2314.42	2140.62	6989.03	0.971431	0.892771
tr|Q9KP53|Q9KP53_VIBCH	Arabinose 5-phosphate isomerase OS=Vibrio cholerae serotype O1 (strain ATCC 39315 / El Tor Inaba N16961) OX=243277 GN=VC_2523 PE=3 SV=1	250.187	243.213	0	0	245.96	227.871	0	0	136.784	122.668	0	0	0	213.359	0	86.037	0	0	205.757	56.1281	0.45756	0.208419
tr|Q9KNQ4|Q9KNQ4_VIBCH	Transcriptional repressor, LacI family OS=Vibrio cholerae serotype O1 (strain ATCC 39315 / El Tor Inaba N16961) OX=243277 GN=VC_2677 PE=4 SV=1	7986.62	10282.1	1849.66	10450.1	10555.3	11527.9	14292.2	11950.3	10011.7	9878.42	10264.6	1367.84	10377.4	9390.9	10169.5	12049.9	10252.5	12285.1	9137.52	9477.25	0.959389	0.802095
sp|Q9KNT0|GPDA_VIBCH	Glycerol-3-phosphate dehydrogenase [NAD(P)+] OS=Vibrio cholerae serotype O1 (strain ATCC 39315 / El Tor Inaba N16961) OX=243277 GN=gpsA PE=3 SV=1	4397.93	9217.26	4544.88	4983.41	4200.24	3276.69	6223.19	8159.38	3665.09	5407.56	7932.05	6866.28	7159.44	7970.42	5240.57	10271.1	4634.82	3175.73	7096.02	6705.16	1.23996	0.203082
tr|Q9KSQ8|Q9KSQ8_VIBCH	FAD-binding PCMH-type domain-containing protein OS=Vibrio cholerae serotype O1 (strain ATCC 39315 / El Tor Inaba N16961) OX=243277 GN=VC_1198 PE=4 SV=1	3630.66	2924.05	2928.61	1206.92	3046.37	1287.88	2750.46	4194.84	2779.9	2749.97	7030.88	6481.12	3442.86	1379.92	3644.52	756.089	6040.51	6952.86	1985.71	4190.5	1.52384	0.136394
tr|Q9KR74|Q9KR74_VIBCH	site-specific DNA-methyltransferase (adenine-specific) OS=Vibrio cholerae serotype O1 (strain ATCC 39315 / El Tor Inaba N16961) OX=243277 GN=VC_1769 PE=3 SV=1	43686	60317.3	67020.2	67472.9	62771.2	62008.7	62610.4	63335.3	48867.5	59787.7	60864.9	51985.6	61958.7	64607.1	50437	66857.8	70051.9	77824.2	66208.1	63421.7	1.06078	0.367425
tr|Q9KQI5|Q9KQI5_VIBCH	PTS system glucose-specific EIICB component OS=Vibrio cholerae serotype O1 (strain ATCC 39315 / El Tor Inaba N16961) OX=243277 GN=VC_2013 PE=4 SV=1	1612.9	889.302	1025.76	977.745	483.499	1099.49	1198.47	561.551	1565.58	1046.03	1725.41	1042.41	1130.37	971.67	710.984	646.647	1332.03	1007.6	1026.54	1065.96	1.01905	0.906922
tr|Q9KMY2|Q9KMY2_VIBCH	Cold shock DNA-binding domain protein OS=Vibrio cholerae serotype O1 (strain ATCC 39315 / El Tor Inaba N16961) OX=243277 GN=VC_A0184 PE=4 SV=1	123667	186818	122963	104652	117921	170977	148625	124310	119003	135437	172192	188916	128972	164964	136062	124148	132985	140168	163318	150192	1.10894	0.231834
sp|Q9KNG7|PARB_VIBCH	Probable chromosome-partitioning protein ParB OS=Vibrio cholerae serotype O1 (strain ATCC 39315 / El Tor Inaba N16961) OX=243277 GN=parB PE=3 SV=1	644.207	254.391	345.582	581.506	468.537	465.29	304.115	545.974	204.788	423.821	275.247	341.413	268.825	404.204	325.698	399.48	325.291	466.359	306.993	345.945	0.816254	0.190064
sp|Q9KT59|FADI_VIBCH	3-ketoacyl-CoA thiolase OS=Vibrio cholerae serotype O1 (strain ATCC 39315 / El Tor Inaba N16961) OX=243277 GN=fadI PE=3 SV=2	743.142	668.884	744.464	1093.51	3382.8	649.626	708.588	941.509	388.195	1035.64	622.004	715.84	1816.52	1662.86	640.02	1579.46	1397.4	1630.58	1232.04	1255.19	1.212	0.53036
tr|Q9KQU1|Q9KQU1_VIBCH	Cys regulon transcriptional activator OS=Vibrio cholerae serotype O1 (strain ATCC 39315 / El Tor Inaba N16961) OX=243277 GN=VC_1907 PE=3 SV=1	5322.88	3930.78	2531.98	3960.62	4524.68	2985.73	5759.77	7216.3	1870.67	4233.71	2492.14	3335.11	1443.42	2257.15	2218.97	2811.52	3816.9	4572.3	2858.72	2867.36	0.677268	0.0538848
tr|Q9KQZ8|Q9KQZ8_VIBCH	Peptidyl-prolyl cis-trans isomerase OS=Vibrio cholerae serotype O1 (strain ATCC 39315 / El Tor Inaba N16961) OX=243277 GN=VC_1849 PE=3 SV=1	567.557	2166.02	1397.11	1713.98	3350.96	3102.99	1967.8	2305.41	2227.67	2088.83	2700.68	1811.07	2003.74	1535.53	2142.71	1775.01	1246.5	2802.83	3470.83	2165.43	1.03667	0.836437
sp|Q9KTV1|DADA_VIBCH	D-amino acid dehydrogenase OS=Vibrio cholerae serotype O1 (strain ATCC 39315 / El Tor Inaba N16961) OX=243277 GN=dadA PE=3 SV=1	1546.45	0	260.133	186.14	215.785	227.855	150.256	68.6363	48.0827	300.371	279.491	140.057	350.25	0	364.08	316.819	0	274.681	461.64	243.002	0.809007	0.7392
tr|Q9KRG4|Q9KRG4_VIBCH	Phage shock protein A OS=Vibrio cholerae serotype O1 (strain ATCC 39315 / El Tor Inaba N16961) OX=243277 GN=VC_1678 PE=3 SV=1	330.48	437.318	244.122	290.863	246.003	656.004	465.071	318.559	136.841	347.251	524.099	287.472	0	273.997	322.561	352.137	322.379	370.548	446.563	322.195	0.927844	0.725364
tr|Q9KNP3|Q9KNP3_VIBCH	Fructose-1,6-bisphosphatase OS=Vibrio cholerae serotype O1 (strain ATCC 39315 / El Tor Inaba N16961) OX=243277 GN=VC_2688 PE=3 SV=1	4536.94	4665.3	3401.15	4258.2	1229.79	2711.2	3163.46	3976.85	2089.12	3336.89	6419.14	8101.05	3188.6	6721.69	4674.97	4507.32	6411.88	6290.6	5513.45	5758.75	1.72578	0.00139544
tr|Q9KQM5|Q9KQM5_VIBCH	1,4-dihydroxy-2-naphthoyl-CoA synthase OS=Vibrio cholerae serotype O1 (strain ATCC 39315 / El Tor Inaba N16961) OX=243277 GN=menB PE=3 SV=1	166.796	234.813	246.169	506.342	245.993	231.792	0	181.256	142.413	217.286	265.08	227.659	180.896	509.402	244.651	157.041	644.805	309.192	309.787	316.501	1.45661	0.172803
tr|Q9KRW8|Q9KRW8_VIBCH	Iron-sulfur cluster-binding protein OS=Vibrio cholerae serotype O1 (strain ATCC 39315 / El Tor Inaba N16961) OX=243277 GN=VC_1516 PE=4 SV=1	1919.81	771.718	3839.96	2762.89	3587.88	6094.25	12443.9	1727.27	1722.79	3874.5	9846.52	1459.38	9189.74	9112.56	688.256	843.582	5718.24	10169.1	5502.38	5836.64	1.50642	0.288635
tr|Q9KUW7|Q9KUW7_VIBCH	Aminotransferase, class V OS=Vibrio cholerae serotype O1 (strain ATCC 39315 / El Tor Inaba N16961) OX=243277 GN=VC_0392 PE=3 SV=1	779.685	891.583	4369.59	675.802	1106.24	2091.89	2060.91	6577.05	6709.34	2806.9	4968.68	8734.05	5059.63	3675.55	2986.27	3797.52	1663.88	3605.71	6937.02	4603.15	1.63994	0.117687
tr|Q9KLF8|Q9KLF8_VIBCH	Isopentenyl-diphosphate delta-isomerase OS=Vibrio cholerae serotype O1 (strain ATCC 39315 / El Tor Inaba N16961) OX=243277 GN=VC_A0786 PE=4 SV=1	241.601	355.016	164.483	272.377	368.949	227.344	148.839	342.644	130.471	250.191	218.709	227.11	268.307	211.683	159.387	236.511	483.659	237.455	309.987	261.423	1.04489	0.79905
sp|Q9KLK3|Y3540_VIBCH	UPF0502 protein VC_A0740 OS=Vibrio cholerae serotype O1 (strain ATCC 39315 / El Tor Inaba N16961) OX=243277 GN=VC_A0740 PE=3 SV=1	1553.63	3379.26	4154.29	9542.66	3699.69	6199.23	1897.88	4058.21	4775.03	4362.21	4153.65	12348.9	15413.6	5854.86	3236.59	5482.81	3733.71	4911.69	4488.43	6624.91	1.51871	0.189087
tr|Q9KQE1|Q9KQE1_VIBCH	Purine-binding chemotaxis protein CheW OS=Vibrio cholerae serotype O1 (strain ATCC 39315 / El Tor Inaba N16961) OX=243277 GN=VC_2059 PE=4 SV=1	112322	149033	130291	68894.5	63005.1	83940	141086	118616	109733	108547	101963	83962.3	83125.3	99367.6	84939.1	68627.3	71530.9	68308.9	48404.3	78914.3	0.727008	0.0252898
tr|Q9KTA8|Q9KTA8_VIBCH	PTS system, N-acetylglucosamine-specific IIABC component OS=Vibrio cholerae serotype O1 (strain ATCC 39315 / El Tor Inaba N16961) OX=243277 GN=VC_0995 PE=4 SV=1	1435.26	2213.02	2668.25	1955.98	1532.94	2597.91	2464.08	911.302	1069.62	1872.04	3497.35	2168.01	1543.47	4365.52	1240	1106.14	1401.25	8299.29	1298.31	2768.82	1.47904	0.300641
sp|Q9KSP7|EFPL_VIBCH	Elongation factor P-like protein OS=Vibrio cholerae serotype O1 (strain ATCC 39315 / El Tor Inaba N16961) OX=243277 GN=VC_1209 PE=3 SV=2	4665.36	4427.79	4880.63	4600.7	4276.41	9062.87	3530.02	6643.75	4645.27	5192.53	6329.06	7010.08	6137.22	3061.09	7007.2	3306.2	7838.95	4364.73	2311.34	5262.88	1.01355	0.93696
sp|Q9KSS4|TRXB_VIBCH	Thioredoxin reductase OS=Vibrio cholerae serotype O1 (strain ATCC 39315 / El Tor Inaba N16961) OX=243277 GN=trxB PE=3 SV=1	40130.4	39739.5	35738.8	37651.4	27857.1	40730	44679.3	36523.9	42344.9	38377.3	20368	34785.5	31242.2	31373.6	22654.3	38363	24502.2	27733.9	21451.7	28052.7	0.730972	0.00142254
tr|Q9KMX4|Q9KMX4_VIBCH	D-lactate dehydrogenase OS=Vibrio cholerae serotype O1 (strain ATCC 39315 / El Tor Inaba N16961) OX=243277 GN=VC_A0192 PE=3 SV=1	14108.3	15421.6	1191.32	19087.6	18213.5	12587.8	17704.2	20297.1	18554	15240.6	5419.28	8102.06	6486.86	3560.04	6560.51	8399.73	5006.17	7983.41	1785.41	5922.61	0.388607	0.00110199
sp|Q9KUS2|RSMA_VIBCH	Ribosomal RNA small subunit methyltransferase A OS=Vibrio cholerae serotype O1 (strain ATCC 39315 / El Tor Inaba N16961) OX=243277 GN=rsmA PE=3 SV=2	2299.29	2072.88	1386.8	4200.4	5200.05	2390.98	2735.46	4346.39	4062.97	3188.36	8261.37	4845.21	6732.77	6080.54	2868.2	4583.46	3209.07	7362.23	3637.42	5286.7	1.65813	0.0164916
sp|Q9KNV7|SYW_VIBCH	Tryptophan--tRNA ligase OS=Vibrio cholerae serotype O1 (strain ATCC 39315 / El Tor Inaba N16961) OX=243277 GN=trpS PE=1 SV=2	19044	21354.8	21056.5	17786.8	21329.5	21040.6	17927.8	20407.6	1830.92	17975.4	1272.24	15953.8	21858.1	16100	16774.5	18244.5	14088.5	16822.9	14846	15106.7	0.840412	0.321039
tr|Q9KPM4|Q9KPM4_VIBCH	DNA repair protein RadA OS=Vibrio cholerae serotype O1 (strain ATCC 39315 / El Tor Inaba N16961) OX=243277 GN=radA PE=3 SV=1	2149.62	1454.7	555.288	867.206	857.243	1363.46	1282.93	398.356	759.281	1076.45	917.377	880.454	1917.51	400.654	722.927	516.422	728.656	469.855	1684.26	915.347	0.850336	0.534415
tr|Q9KSK7|Q9KSK7_VIBCH	Glycine cleavage system transcriptional repressor OS=Vibrio cholerae serotype O1 (strain ATCC 39315 / El Tor Inaba N16961) OX=243277 GN=VC_1249 PE=4 SV=1	3186.21	2108.12	1779.63	436.579	361.833	665.554	2739.2	1453.4	259.751	1443.36	434.789	561.134	358.518	434.551	663.875	189.528	642.984	594.465	774.471	517.146	0.358292	0.0343323
sp|Q9KVQ6|UBIE_VIBCH	Ubiquinone/menaquinone biosynthesis C-methyltransferase UbiE OS=Vibrio cholerae serotype O1 (strain ATCC 39315 / El Tor Inaba N16961) OX=243277 GN=ubiE PE=3 SV=1	1568.43	2163.31	2592.8	3156.47	4005.04	2995.83	1142.29	1613.91	1210.72	2272.09	4070.35	1980.86	5604.35	1689.68	1328.84	2676.75	2102.08	1717.78	3836.71	2778.6	1.22293	0.395347
tr|Q9KLY4|Q9KLY4_VIBCH	Regulator of nucleoside diphosphate kinase OS=Vibrio cholerae serotype O1 (strain ATCC 39315 / El Tor Inaba N16961) OX=243277 GN=VC_A0607 PE=4 SV=1	16936.1	12137.4	13669.3	12496.7	11477.5	4092.72	15054	15433.3	1235.34	11392.5	13630	13925.5	12829.9	18516.4	14001.3	13286.3	12645.9	17086.2	2306.26	13136.4	1.15308	0.463497
tr|Q9KT62|Q9KT62_VIBCH	Long-chain fatty acid transport protein OS=Vibrio cholerae serotype O1 (strain ATCC 39315 / El Tor Inaba N16961) OX=243277 GN=VC_1043 PE=3 SV=1	166.686	169.914	0	290.908	245.857	224.231	101.248	95.2473	167.902	162.444	0	227.514	268.923	0	0	156.273	0	239.999	0	99.1898	0.61061	0.22515
sp|Q9KNV2|AROB_VIBCH	3-dehydroquinate synthase OS=Vibrio cholerae serotype O1 (strain ATCC 39315 / El Tor Inaba N16961) OX=243277 GN=aroB PE=1 SV=2	10833.4	12123.8	20653.2	9870.97	7651.42	20986.4	12471.5	11630.1	14590.5	13423.5	24379	3141.33	15606.6	6596.58	15280.4	6562.91	18619.3	16171.5	8821.85	12797.7	0.953383	0.824028
tr|Q9KT72|Q9KT72_VIBCH	Cation transport ATPase, E1-E2 family OS=Vibrio cholerae serotype O1 (strain ATCC 39315 / El Tor Inaba N16961) OX=243277 GN=VC_1033 PE=3 SV=1	2947.95	2556.71	4422.46	3779.42	10680.2	4700.96	4077.38	2401.74	4927.68	4499.39	4554.17	11512.5	3460.37	10098.2	12453.7	12563.1	3671.11	10602.7	3431.59	8038.6	1.7866	0.0460815
tr|Q9KP64|Q9KP64_VIBCH	Translation initiation inhibitor OS=Vibrio cholerae serotype O1 (strain ATCC 39315 / El Tor Inaba N16961) OX=243277 GN=VC_2512 PE=3 SV=1	108641	111286	111951	111908	119699	122351	131057	131945	139660	120944	103205	126473	91766.7	98671.8	115315	122085	97177	104298	122337	109037	0.901545	0.0505749
sp|Q9KPH7|DAPB_VIBCH	4-hydroxy-tetrahydrodipicolinate reductase OS=Vibrio cholerae serotype O1 (strain ATCC 39315 / El Tor Inaba N16961) OX=243277 GN=dapB PE=3 SV=1	13162.4	15146	19788.2	20290.3	20665.3	21421.3	19119.8	18581.8	19228.5	18600.4	16683.7	16389.7	10634.8	17084	9713.85	12395.9	17326.5	10458	12759.2	13716.2	0.737413	0.00285804
tr|Q9KUP6|Q9KUP6_VIBCH	Ribosomal RNA small subunit methyltransferase E OS=Vibrio cholerae serotype O1 (strain ATCC 39315 / El Tor Inaba N16961) OX=243277 GN=VC_0469 PE=3 SV=1	1608.9	1385.45	2128.64	640.774	1272.86	2150.58	2441.5	1112.23	1171.01	1545.77	1042.97	1946.87	2126.52	2212.87	1622	1716.04	1264.83	1311.1	2688.12	1770.15	1.14515	0.406134
tr|A0A6I3U506|Sh-ble	OS=Streptococcus	3629.35	12517	13184.8	4830.84	2324.94	3011.82	8436.59	9396	11308.5	7626.66	3151.07	8426.29	8921.6	5158.5	14517.5	2905.74	6115.68	14249.3	6233.27	7742.1	1.01514	0.95496
tr|Q9KQD5|Q9KQD5_VIBCH	Chemotaxis protein CheY OS=Vibrio cholerae serotype O1 (strain ATCC 39315 / El Tor Inaba N16961) OX=243277 GN=VC_2065 PE=4 SV=1	25766.4	15718.8	21973.2	28647.7	25895.2	25702.4	15478.4	14464.7	16918.4	21173.9	18168.5	20487.7	7425.21	17242.5	15224.4	14193.3	11701.7	2262.19	13977.8	13409.3	0.633292	0.00950375
tr|Q9KN53|Q9KN53_VIBCH	Uncharacterized protein OS=Vibrio cholerae serotype O1 (strain ATCC 39315 / El Tor Inaba N16961) OX=243277 GN=VC_A0112 PE=4 SV=1	2516.39	3220.76	2450.01	5783.42	3358.14	3561.38	4814.75	5563.03	4762.79	4003.41	4493.36	4505.58	1989.34	3585.3	3557.28	891.91	2638.09	3710.74	1709.1	3008.97	0.751601	0.114832
tr|Q9KVI1|Q9KVI1_VIBCH	RND efflux pump membrane fusion protein barrel-sandwich domain-containing protein OS=Vibrio cholerae serotype O1 (strain ATCC 39315 / El Tor Inaba N16961) OX=243277 GN=VC_0165 PE=3 SV=1	581.83	520.755	244.576	735.989	368.949	271.771	305.411	185.927	228.436	382.627	276.011	515.245	199.65	289.522	411.1	225.162	322.427	476.285	299.643	335.005	0.875539	0.523258
sp|Q9KP43|Y2536_VIBCH	UPF0307 protein VC_2536 OS=Vibrio cholerae serotype O1 (strain ATCC 39315 / El Tor Inaba N16961) OX=243277 GN=VC_2536 PE=3 SV=2	41154.7	28037.6	32915	30493.2	21732	28098.9	32374.2	17040.4	28183.8	28892.2	64968.6	66056	61636.5	61638.6	57079.4	49606.7	42662.3	52506	46440.4	55843.8	1.93283	1.78731e-06
tr|Q9KV10|Q9KV10_VIBCH	GTPase HflX OS=Vibrio cholerae serotype O1 (strain ATCC 39315 / El Tor Inaba N16961) OX=243277 GN=hflX PE=3 SV=1	3305.23	3274.43	1394.31	2435.96	1198.87	2247.14	1365.21	2535.55	5557.56	2590.47	6499.77	4967.87	3631.85	4663.27	5939.22	3972.06	8106.26	6305.83	7102.3	5687.6	2.19559	0.000295086
sp|Q9KPU5|NUSB_VIBCH	Transcription antitermination protein NusB OS=Vibrio cholerae serotype O1 (strain ATCC 39315 / El Tor Inaba N16961) OX=243277 GN=nusB PE=3 SV=1	2332.73	3685.76	4356.53	1550.26	2023.56	4105.6	3955.22	3721.3	2625.66	3150.73	5504.88	3781.1	3993.72	6814.09	3574.37	4261.29	6750.32	2947.09	1753.33	4375.58	1.38875	0.0858614
tr|Q9KSG7|Q9KSG7_VIBCH	Methyl-accepting chemotaxis protein OS=Vibrio cholerae serotype O1 (strain ATCC 39315 / El Tor Inaba N16961) OX=243277 GN=VC_1289 PE=3 SV=1	170.665	169.909	164.488	419.65	492.035	227.843	0	185.276	205.212	226.12	146.786	341.435	358.491	217.559	162.763	164.997	247.818	0	309.785	216.626	0.958014	0.879769
tr|Q9KNP7|Q9KNP7_VIBCH	Bifunctional aspartokinase/homoserine dehydrogenase OS=Vibrio cholerae serotype O1 (strain ATCC 39315 / El Tor Inaba N16961) OX=243277 GN=VC_2684 PE=3 SV=1	5499.07	4939.93	5840.38	6261.7	1506.53	947.079	1296.94	5205.06	1362.17	3650.99	5715.79	6376.63	7036.37	5651.32	1800.11	4031.95	3025.72	1884.47	5450.7	4552.56	1.24694	0.380841
tr|Q9KLQ3|Q9KLQ3_VIBCH	Phasin domain-containing protein OS=Vibrio cholerae serotype O1 (strain ATCC 39315 / El Tor Inaba N16961) OX=243277 GN=VC_A0689 PE=4 SV=1	1215.85	1415.05	1530.45	3483.9	3353.8	1217.18	733.866	656.621	2414.39	1780.12	889.21	2473.38	1651.27	2448.98	5049.91	1348.2	2713.29	1033.35	1007.14	2068.3	1.16189	0.616383
tr|Q9KL48|Q9KL48_VIBCH	Metallo-beta-lactamase domain-containing protein OS=Vibrio cholerae serotype O1 (strain ATCC 39315 / El Tor Inaba N16961) OX=243277 GN=VC_A0900 PE=4 SV=1	31225.6	39102.4	35524.7	52822.5	30374.9	60737.9	28306.6	46853	32361.1	39701	41032.5	41306.1	33717.2	23938.1	30449.7	24973.4	31238.7	34481.6	18765	31100.2	0.783362	0.0794448
sp|Q9KTY5|SUHB_VIBCH	Nus factor SuhB OS=Vibrio cholerae serotype O1 (strain ATCC 39315 / El Tor Inaba N16961) OX=243277 GN=VC_0745 PE=3 SV=2	7660.68	7458.71	6159.98	11837	10499.2	18564	10340.3	5238.68	7730.07	9498.75	9842.62	16500.2	14562.5	24693.7	13594.3	23229.3	22396.5	11474.2	17127	17046.7	1.79463	0.00403996
tr|Q9KNU3|Q9KNU3_VIBCH	Peroxiredoxin family protein/glutaredoxin OS=Vibrio cholerae serotype O1 (strain ATCC 39315 / El Tor Inaba N16961) OX=243277 GN=VC_2637 PE=4 SV=1	166.798	254.874	164.505	576.019	246.014	227.889	0	112.848	320.169	229.902	328.039	185.662	0	194.298	0	157.238	652.17	0	565.113	231.391	1.00648	0.987911
sp|P0A479|RL20_VIBCH	Large ribosomal subunit protein bL20 OS=Vibrio cholerae serotype O1 (strain ATCC 39315 / El Tor Inaba N16961) OX=243277 GN=rplT PE=3 SV=1	3985.6	4582.22	7257.28	5639.39	9430.46	6432.63	9658.09	6709.94	3071.46	6307.45	9653.99	4294.13	5612.87	10020.5	5665.05	2388.47	15089.1	12173.9	10399.6	8366.41	1.32643	0.212487
tr|Q9KS57|Q9KS57_VIBCH	Methyl-accepting chemotaxis protein OS=Vibrio cholerae serotype O1 (strain ATCC 39315 / El Tor Inaba N16961) OX=243277 GN=VC_1403 PE=4 SV=1	1064.12	1153.32	845.28	3458.37	679.476	2020.92	940.41	1557.25	986.405	1411.73	1128.32	885.77	1400.48	673.612	750.577	232.157	522.599	1125.03	603.275	813.535	0.576269	0.0834115
tr|Q9KP89|Q9KP89_VIBCH	Long-chain-fatty-acid--CoA ligase, putative OS=Vibrio cholerae serotype O1 (strain ATCC 39315 / El Tor Inaba N16961) OX=243277 GN=VC_2484 PE=4 SV=1	1328.08	2048.12	16043.6	23538.8	16161.2	15630.3	16291	415.542	2985.36	10493.5	4028.6	3607.62	274.993	1044.22	1677.63	1266.48	3379.04	1791.86	3184.66	2250.57	0.214472	0.0219155
tr|Q9KR67|Q9KR67_VIBCH	N-acetylneuraminate lyase, putative OS=Vibrio cholerae serotype O1 (strain ATCC 39315 / El Tor Inaba N16961) OX=243277 GN=VC_1776 PE=3 SV=1	7245.73	6214.56	6738.67	4910.43	3678.44	7488.75	6666.33	6246.98	7335.74	6280.63	6132.04	2067.94	1776.28	5404.75	4708.22	5401.6	1612.94	4679.19	1419.15	3689.12	0.587381	0.0045248
sp|P0C6C3|FLAA_VIBCH	Flagellin A OS=Vibrio cholerae serotype O1 (strain ATCC 39315 / El Tor Inaba N16961) OX=243277 GN=flaA PE=3 SV=1	19874.6	21187.5	24072.3	27270.1	29123.1	33546.4	26530.2	27122.9	22884.2	25734.6	14362.5	15884.2	16605.9	14599.8	9288.03	15674.1	21721.3	12391.2	19945	15608	0.606499	6.28382e-05
tr|Q9KRT2|Q9KRT2_VIBCH	Glycerophosphoryl diester phosphodiesterase, putative OS=Vibrio cholerae serotype O1 (strain ATCC 39315 / El Tor Inaba N16961) OX=243277 GN=VC_1554 PE=4 SV=1	168.287	254.967	0	291.691	245.897	227.823	534.602	124.668	360.438	245.375	332.285	227.635	178.808	305.578	409.102	149.046	498.069	233.562	309.805	293.766	1.19721	0.449415
tr|Q9KU23|Q9KU23_VIBCH	Sigma-54 modulation protein, putative OS=Vibrio cholerae serotype O1 (strain ATCC 39315 / El Tor Inaba N16961) OX=243277 GN=VC_0706 PE=4 SV=1	94466.6	108717	116314	125377	117236	139735	102716	99697.7	121200	113940	18601.9	29148.3	18365.6	19251	17061.7	14710.2	11138.4	13909.5	15376.3	17507	0.153651	2.9907e-09
tr|Q9KVG0|Q9KVG0_VIBCH	Glutathione reductase OS=Vibrio cholerae serotype O1 (strain ATCC 39315 / El Tor Inaba N16961) OX=243277 GN=VC_0186 PE=3 SV=1	26195.7	25073.6	952.628	33267.7	34926.7	34330.2	20125.2	17991.3	5426.1	22032.1	6870.69	18104.5	21365.4	13339.1	16775.1	5105.97	12993.6	23001.3	26877.2	16048.1	0.728395	0.230677
tr|Q9KLB4|Q9KLB4_VIBCH	Methyltransferase, putative OS=Vibrio cholerae serotype O1 (strain ATCC 39315 / El Tor Inaba N16961) OX=243277 GN=VC_A0832 PE=4 SV=1	26022.7	27836.4	32614.2	32629.3	29260.7	17099.5	18691.3	23083.8	28223.2	26162.3	31575.6	28817.4	34274.1	22679.2	32292.8	37134.3	23069	23501.3	36854.4	30022	1.14753	0.168959
tr|Q9KKM1|Q9KKM1_VIBCH	GGDEF domain-containing protein OS=Vibrio cholerae serotype O1 (strain ATCC 39315 / El Tor Inaba N16961) OX=243277 GN=VC_A1082 PE=4 SV=1	2661.26	2786.17	4209.71	3360.69	3963.53	1983.18	2528.51	3422.01	1952.83	2985.32	5725.16	2411.77	3926.37	3494.86	4690	5324.49	7939.31	6550.44	3677.68	4860.01	1.62797	0.0122973
tr|Q9KUF4|Q9KUF4_VIBCH	Cytochrome d ubiquinol oxidase subunit III OS=Vibrio cholerae serotype O1 (strain ATCC 39315 / El Tor Inaba N16961) OX=243277 GN=VC_0567 PE=4 SV=1	1955.67	17680.6	14864.5	9568.29	1768.89	9287.04	22694.1	28179.8	21402	14155.7	17001.6	17908.1	16609.6	20437.2	3830.02	3226.59	22992	16575.6	20429.7	15445.6	1.09112	0.744164
sp|Q9KVQ4|UBIB_VIBCH	Probable protein kinase UbiB OS=Vibrio cholerae serotype O1 (strain ATCC 39315 / El Tor Inaba N16961) OX=243277 GN=ubiB PE=3 SV=1	11233.4	17379.2	6119.22	4652.45	15052.8	4928.87	14881.8	18950.5	4847.96	10894	17367.9	3723.92	11532.3	25126.6	7813.11	25044.9	8826.26	10896.8	19658.1	14443.3	1.3258	0.288223
tr|Q9KQL5|Q9KQL5_VIBCH	Peptidase, putative OS=Vibrio cholerae serotype O1 (strain ATCC 39315 / El Tor Inaba N16961) OX=243277 GN=VC_1983 PE=3 SV=1	780.465	430.019	1021.09	4242.32	990.047	4857.1	966.799	1028.57	1123.04	1715.49	1131.35	2251.6	981.377	992.014	575.513	710.058	795.763	477.228	724.49	959.932	0.559566	0.21552
tr|Q9KTB2|Q9KTB2_VIBCH	Asparagine synthetase B, glutamine-hydrolyzing OS=Vibrio cholerae serotype O1 (strain ATCC 39315 / El Tor Inaba N16961) OX=243277 GN=VC_0991 PE=3 SV=1	131302	122715	109325	104444	107833	64482	111169	101375	121302	108216	147678	125999	128623	153837	111830	132534	132650	130003	131737	132766	1.22686	0.00586392
sp|Q9KQW9|MSBA_VIBCH	ATP-dependent lipid A-core flippase OS=Vibrio cholerae serotype O1 (strain ATCC 39315 / El Tor Inaba N16961) OX=243277 GN=msbA PE=1 SV=1	27732.4	27347.7	37805.9	30657.3	25326.9	34173.1	25518.6	23477.6	30126.9	29129.6	33686.5	44309.4	36110.1	13382.4	37756.9	32862.7	35334.7	46565.5	5270.36	31697.6	1.08816	0.604415
tr|Q9KV43|Q9KV43_VIBCH	CDP-diacylglycerol--serine O-phosphatidyltransferase OS=Vibrio cholerae serotype O1 (strain ATCC 39315 / El Tor Inaba N16961) OX=243277 GN=VC_0315 PE=3 SV=1	10326.3	6819.19	3240.71	14612.5	11541.9	2758.41	2709.08	2526.07	2425.54	6328.86	9436.75	2022.67	16248.2	18025.1	1984.1	3491.41	3468.4	15497.9	24847.8	10558	1.66823	0.211113
tr|Q9KVA4|Q9KVA4_VIBCH	RfbG protein OS=Vibrio cholerae serotype O1 (strain ATCC 39315 / El Tor Inaba N16961) OX=243277 GN=VC_0245 PE=4 SV=1	6625.36	27621.9	26036.4	17578.8	28945.7	25546.2	24754.7	24733.9	19467.9	22367.9	23086.7	10058.8	13107.3	22443.9	30596.7	25885.8	22803	16146.4	32013.2	21793.5	0.974324	0.867943
tr|Q9KRX6|Q9KRX6_VIBCH	Phospho-2-dehydro-3-deoxyheptonate aldolase OS=Vibrio cholerae serotype O1 (strain ATCC 39315 / El Tor Inaba N16961) OX=243277 GN=VC_1507 PE=3 SV=1	11538.7	8147.63	10639.4	2978.58	4504.99	7824.05	15053.7	9584.07	9134.94	8822.89	6166.28	11452.8	6408.63	6645.48	5220.81	2795.85	8405.67	10504.9	10036.4	7515.2	0.851784	0.404476
sp|Q9KUS8|OBG_VIBCH	GTPase Obg/CgtA OS=Vibrio cholerae serotype O1 (strain ATCC 39315 / El Tor Inaba N16961) OX=243277 GN=cgtA PE=1 SV=2	6305.87	6352.38	6539.39	6130.11	4862.7	4448.26	8797.37	7683.44	8619.51	6637.67	18889.5	3499.45	13570.3	11528.1	17532.6	12840.4	15387.6	18154.1	17905.6	14367.5	2.16454	0.00115463
sp|Q9KQ06|CHER1_VIBCH	Chemotaxis protein methyltransferase 1 OS=Vibrio cholerae serotype O1 (strain ATCC 39315 / El Tor Inaba N16961) OX=243277 GN=cheR1 PE=3 SV=1	165.249	221.072	246.722	290.091	245.914	146.297	125.778	249.4	211.584	211.345	327.959	227.655	179.281	410.579	240.895	236.936	245.746	772.685	450.311	343.561	1.62559	0.0679727
sp|Q9KPL2|Y2355_VIBCH	UPF0246 protein VC_2355 OS=Vibrio cholerae serotype O1 (strain ATCC 39315 / El Tor Inaba N16961) OX=243277 GN=VC_2355 PE=3 SV=1	27154.5	39694.6	34912.8	32529.9	44511.9	39395.5	27922.3	36591.9	32720	35048.2	36954.6	45658.5	48955.2	41723.5	51825.8	52179.4	41243.1	50181.5	57669	47376.7	1.35176	0.000598436
sp|Q9KP00|RL18_VIBCH	Large ribosomal subunit protein uL18 OS=Vibrio cholerae serotype O1 (strain ATCC 39315 / El Tor Inaba N16961) OX=243277 GN=rplR PE=3 SV=1	4218.03	4059.25	3799.5	3190.94	1484.79	1469.68	3834.92	3498.33	2858.92	3157.15	7353.23	8962.08	7846.6	7214.47	474.635	8434.7	8195.5	6145.12	9666.18	7143.61	2.26268	0.00191609
tr|Q9KPV1|Q9KPV1_VIBCH	Methionine aminopeptidase OS=Vibrio cholerae serotype O1 (strain ATCC 39315 / El Tor Inaba N16961) OX=243277 GN=map PE=1 SV=1	35041.5	47087.5	36449.1	42277.9	36800.3	44774.4	39039.3	42542.6	26993.6	39000.7	60453.1	66268	48167.6	75415.2	53586.2	64047.4	69792.7	61202.2	60039.3	62108	1.59248	6.24126e-06
tr|Q9KV51|Q9KV51_VIBCH	Thioredoxin OS=Vibrio cholerae serotype O1 (strain ATCC 39315 / El Tor Inaba N16961) OX=243277 GN=VC_0306 PE=3 SV=1	32621.7	27465.1	30686.1	16399	19495.1	20229.8	28136.9	31509.1	34858.8	26822.4	34165.5	46583.8	28405	46712	43369.4	43743.4	40640.1	43475.5	28994	39565.4	1.47509	0.0012154
tr|Q9KP40|Q9KP40_VIBCH	Thiamine-binding periplasmic protein OS=Vibrio cholerae serotype O1 (strain ATCC 39315 / El Tor Inaba N16961) OX=243277 GN=VC_2539 PE=3 SV=1	87340.9	101866	93993.8	91609.4	70940.7	67941.7	102188	85207.2	77976.7	86562.8	76137.5	79527.1	74604.7	86138.3	75556.6	76449	77199.5	83785.9	70293.8	77743.6	0.898118	0.0733474
sp|Q9KPU4|RISB_VIBCH	6,7-dimethyl-8-ribityllumazine synthase OS=Vibrio cholerae serotype O1 (strain ATCC 39315 / El Tor Inaba N16961) OX=243277 GN=ribH PE=3 SV=2	2099.95	956.926	904.203	1385.99	1214.01	1786.34	1356.54	2803.68	2605.9	1679.28	1732.98	6088.86	1282.08	426.239	604.712	3114.56	9469.08	2481.79	1711.36	2990.18	1.78063	0.228902
tr|Q9KTE5|Q9KTE5_VIBCH	Zinc ribbon-containing protein OS=Vibrio cholerae serotype O1 (strain ATCC 39315 / El Tor Inaba N16961) OX=243277 GN=VC_0957 PE=4 SV=1	6801.34	9142.47	9031.81	9967.86	8186.71	11703.6	8518.94	7152.66	8722.71	8803.12	8430.54	8017.91	5797.63	1703.05	9297.85	8445.71	6989.92	5784.68	6992.94	6828.91	0.775738	0.0460545
tr|Q9KRQ7|Q9KRQ7_VIBCH	Enterobactin synthetase component F-related protein OS=Vibrio cholerae serotype O1 (strain ATCC 39315 / El Tor Inaba N16961) OX=243277 GN=VC_1579 PE=1 SV=1	30926.1	36971.3	42533	37334.5	39250.6	28998	34481.9	32058.5	35016.2	35285.6	36385.3	27965.4	18423.4	29228.6	33092.9	6278.27	17588	18625.7	25635.7	23691.5	0.671421	0.00586994
tr|Q9KNV3|Q9KNV3_VIBCH	DamX-related protein OS=Vibrio cholerae serotype O1 (strain ATCC 39315 / El Tor Inaba N16961) OX=243277 GN=VC_2627 PE=4 SV=1	273.875	337.604	1600.02	1453.62	370.427	1008.44	437.427	171.242	717.21	707.764	1508.55	830.415	272.129	677.354	1100.89	637.115	470.485	348.974	933.979	753.32	1.06437	0.83838
tr|Q9KSE4|Q9KSE4_VIBCH	Methyl-accepting chemotaxis protein OS=Vibrio cholerae serotype O1 (strain ATCC 39315 / El Tor Inaba N16961) OX=243277 GN=VC_1313 PE=3 SV=1	5227.48	1668.58	11229.1	17627.8	12598.3	2199.11	8033.1	2855.25	1849.29	7032	1330.2	4238.62	3941.49	849.254	2738.03	10634.9	3810.47	15158.1	2486.06	5020.79	0.713992	0.429123
sp|Q9KSL4|ASTE_VIBCH	Succinylglutamate desuccinylase OS=Vibrio cholerae serotype O1 (strain ATCC 39315 / El Tor Inaba N16961) OX=243277 GN=astE PE=1 SV=1	17536.9	18600.2	7960.08	16627.6	5673.07	15716.8	17608.5	19666.9	15528	14990.9	18435.4	18238.1	11691.9	21020.9	14335.5	25438.5	21749.4	19694.5	27536.7	19793.4	1.32036	0.0542447
tr|Q9KPB1|Q9KPB1_VIBCH	Signal peptidase I OS=Vibrio cholerae serotype O1 (strain ATCC 39315 / El Tor Inaba N16961) OX=243277 GN=VC_2462 PE=3 SV=1	2059.93	5028.4	4685.41	7569.28	2280.62	7752.06	1210.81	3655.47	2355.58	4066.4	5119.5	8596.37	4400.67	10254.6	8815.43	2188.57	3382.19	3798.06	4443.95	5666.6	1.39352	0.213087
sp|Q9KPG8|MURC_VIBCH	UDP-N-acetylmuramate--L-alanine ligase OS=Vibrio cholerae serotype O1 (strain ATCC 39315 / El Tor Inaba N16961) OX=243277 GN=murC PE=3 SV=2	1068.53	762.484	647.305	747.751	724.355	1242.36	1019.25	555.869	732.592	833.389	772.769	1529.95	703.68	669.429	883.723	836.885	1326.06	1436.29	1232.1	1043.43	1.25204	0.141304
sp|O68844|IF3_VIBCH	Translation initiation factor IF-3 OS=Vibrio cholerae serotype O1 (strain ATCC 39315 / El Tor Inaba N16961) OX=243277 GN=infC PE=3 SV=1	2987.87	292.412	2250.14	881.626	1555.24	341.758	1842.63	2224.42	2311.01	1631.9	1874.53	3451.87	2060.28	2100.75	3777.89	2982.31	1773.05	3262.24	3369.47	2739.15	1.67851	0.0156337
tr|Q9KKN5|Q9KKN5_VIBCH	Aldehyde dehydrogenase OS=Vibrio cholerae serotype O1 (strain ATCC 39315 / El Tor Inaba N16961) OX=243277 GN=VC_A1067 PE=3 SV=1	9089.3	3012.7	6846.43	6614.14	9335.03	5276.44	2466.1	5883.56	5226.14	5972.2	1945.2	6889.89	14806.4	2749.62	3297.1	4970.66	4086.24	7739.62	9758.54	6249.25	1.04639	0.863004
sp|Q9KNF8|Y2806_VIBCH	Probable transcriptional regulatory protein VC_A0006 OS=Vibrio cholerae serotype O1 (strain ATCC 39315 / El Tor Inaba N16961) OX=243277 GN=VC_A0006 PE=3 SV=1	3770.88	8507.18	4309.3	8841.34	8984.95	9565.01	6712.18	4131.02	4904.01	6636.21	9468.91	3948.61	8566.02	14841.8	6903.12	7502.66	7766.49	10960.4	12000.5	9106.5	1.37224	0.0821018
tr|Q9KS84|Q9KS84_VIBCH	DUF2760 domain-containing protein OS=Vibrio cholerae serotype O1 (strain ATCC 39315 / El Tor Inaba N16961) OX=243277 GN=VC_1375 PE=4 SV=1	7031.23	5637.39	8792.96	7934.21	1117.05	10447.9	8202.8	2213.6	805.297	5798.05	8087.1	14603.4	9723.47	11276.4	11289	11382.9	8689.43	13940.9	11413.6	11156.2	1.92414	0.00196857
tr|Q9KL70|Q9KL70_VIBCH	Hydrolase, putative OS=Vibrio cholerae serotype O1 (strain ATCC 39315 / El Tor Inaba N16961) OX=243277 GN=VC_A0877 PE=3 SV=1	8530.42	13548.6	5005.74	17595.2	12806.8	14523.6	15472.1	9436.52	5074.63	11332.6	7930.56	4576.96	4535.95	7283.76	3763.91	6560.66	2344.95	4570.14	4706.06	5141.44	0.453685	0.00316215
tr|Q9KVL0|Q9KVL0_VIBCH	Lipoprotein OS=Vibrio cholerae serotype O1 (strain ATCC 39315 / El Tor Inaba N16961) OX=243277 GN=VC_0132 PE=4 SV=1	6109.31	7053.5	5992.88	3970.95	5413.2	4440.89	9626.29	4157.97	6616.85	5931.32	4556.88	8021.45	14757.7	6003.87	16481.2	4470.53	17814.4	7965.47	3676.03	9305.29	1.56884	0.11359
sp|Q9KKM4|PDXH_VIBCH	Pyridoxine/pyridoxamine 5'-phosphate oxidase OS=Vibrio cholerae serotype O1 (strain ATCC 39315 / El Tor Inaba N16961) OX=243277 GN=pdxH PE=3 SV=1	1433.81	2024.21	1743.72	1368.01	956.046	1260.45	1208.17	1187.9	1385.99	1396.48	2549.64	1634.92	1305.4	1482.95	1414.54	874.247	1586.33	1280.1	1719.91	1538.67	1.10182	0.453883
tr|Q9KL30|Q9KL30_VIBCH	Uncharacterized protein OS=Vibrio cholerae serotype O1 (strain ATCC 39315 / El Tor Inaba N16961) OX=243277 GN=VC_A0919 PE=1 SV=1	10799.2	12319.4	10669.9	19471.5	17522.7	12807.9	13340.1	9863.79	8600.56	12821.7	5549.55	7468.46	6088.79	8116.97	10036.3	7367.15	9016.42	10429.3	9409.55	8164.72	0.636791	0.00443957
sp|Q9KQ85|AROC_VIBCH	Chorismate synthase OS=Vibrio cholerae serotype O1 (strain ATCC 39315 / El Tor Inaba N16961) OX=243277 GN=aroC PE=3 SV=1	4317.8	4356.64	1204.46	2529.16	2099.1	5876.31	5521.7	6964.75	1981.27	3872.35	790.702	3165.88	1223.94	924.694	1225.68	4074.73	1350.47	3718.43	1730.86	2022.82	0.522375	0.0357698
sp|Q9KQT2|KCY_VIBCH	Cytidylate kinase OS=Vibrio cholerae serotype O1 (strain ATCC 39315 / El Tor Inaba N16961) OX=243277 GN=cmk PE=3 SV=2	1704.28	1683.5	1615.68	855.957	950.206	2876.42	1608.51	1581	1887.75	1640.36	1317.4	885.121	2560.32	5062.57	1205.86	3709.7	1378.83	1699.54	5065.98	2542.81	1.55015	0.155952
sp|Q9KN37|RBSA_VIBCH	Ribose import ATP-binding protein RbsA OS=Vibrio cholerae serotype O1 (strain ATCC 39315 / El Tor Inaba N16961) OX=243277 GN=rbsA PE=3 SV=1	11721.4	11922.7	14716.6	5589.24	7555.61	10779.4	9033.99	12459.1	9587.41	10373.9	10918.5	13673.7	10169.7	11650	10229.7	10464.9	15906.4	15791.4	12039.8	12316	1.18721	0.123802
tr|Q9KP56|Q9KP56_VIBCH	ABC transporter, ATP-binding protein OS=Vibrio cholerae serotype O1 (strain ATCC 39315 / El Tor Inaba N16961) OX=243277 GN=VC_2520 PE=4 SV=1	1688.28	1815.41	2088.79	1963	2493.47	1770.95	963.378	2730.46	2237.31	1972.34	1853.96	1285.34	1187.24	2117.95	1219.18	1277.06	1509.8	1513.61	2854.52	1646.52	0.834805	0.211762
sp|Q9KQF9|NDPA_VIBCH	Nucleoid-associated protein VC_2039 OS=Vibrio cholerae serotype O1 (strain ATCC 39315 / El Tor Inaba N16961) OX=243277 GN=VC_2039 PE=3 SV=1	22874.7	11074.1	13110.3	14280	14874	19513.9	24307.7	20848.3	14510.7	17266	14065.5	27303.7	16440.6	26398.4	17114	12932.1	28007.8	22164.9	16100.4	20058.6	1.16174	0.287052
sp|Q9KU20|RLUD_VIBCH	Ribosomal large subunit pseudouridine synthase D OS=Vibrio cholerae serotype O1 (strain ATCC 39315 / El Tor Inaba N16961) OX=243277 GN=rluD PE=3 SV=1	2417.4	2404.85	3921.92	3169.36	2527.69	3885.72	4296.87	4281.34	3084.88	3332.23	4856.14	3015.99	12286	2526.37	3382.33	1441.38	14710.8	2928.58	1944.45	5232.45	1.57026	0.275072
sp|Q9KP80|LEUD_VIBCH	3-isopropylmalate dehydratase small subunit OS=Vibrio cholerae serotype O1 (strain ATCC 39315 / El Tor Inaba N16961) OX=243277 GN=leuD PE=3 SV=1	166.926	152.402	164.485	290.86	368.995	0	0	124.726	136.855	156.139	0	0	0	0	0	0	237.711	240.016	293.162	85.6544	0.548578	0.247174
tr|Q9KLI5|Q9KLI5_VIBCH	Arginine ABC transporter, periplasmic arginine-binding protein OS=Vibrio cholerae serotype O1 (strain ATCC 39315 / El Tor Inaba N16961) OX=243277 GN=VC_A0759 PE=3 SV=1	4182.21	9342.19	13042.2	6355.22	11395.8	7170.56	7905.18	12696.3	14947.5	9670.8	7031.83	11526.8	7178.21	4703.6	11554.1	8862.54	2945.98	3417.43	10733.7	7550.48	0.78075	0.213089
tr|Q9KVA2|Q9KVA2_VIBCH	Lipopolysaccharide/O-antigen transport protein OS=Vibrio cholerae serotype O1 (strain ATCC 39315 / El Tor Inaba N16961) OX=243277 GN=VC_0247 PE=3 SV=1	55838.3	53828.9	55452.7	43316.9	45685.1	44022.4	38005.2	44158.3	66369.1	49630.8	46524.5	40444.5	32020.6	43289.6	31278.6	31624.9	31156.9	29696.8	30340.4	35153	0.70829	0.00126043
sp|Q9KND9|Y2826_VIBCH	UPF0319 protein VC_A0026 OS=Vibrio cholerae serotype O1 (strain ATCC 39315 / El Tor Inaba N16961) OX=243277 GN=VC_A0026 PE=3 SV=1	17772.9	12806.1	12115.6	23140.6	8382.73	20476.2	15384	17918.9	11523.6	15502.3	24664.1	28323.5	32672.6	25260.8	11426.6	15412	22016.8	27256	18969.5	22889.1	1.4765	0.0166493
sp|Q9KLJ3|FABH2_VIBCH	Beta-ketoacyl-[acyl-carrier-protein] synthase III 2 OS=Vibrio cholerae serotype O1 (strain ATCC 39315 / El Tor Inaba N16961) OX=243277 GN=fabH2 PE=1 SV=2	1414.73	1835.38	6808	13926.2	10648	1329.17	8946.46	11930.9	578.679	6379.72	5110.94	3659.67	8084.22	2920.28	7704.95	1102.59	2338.97	3018.07	15840.3	5531.11	0.866983	0.717252
tr|Q9KMQ2|Q9KMQ2_VIBCH	Methyl-accepting chemotaxis protein OS=Vibrio cholerae serotype O1 (strain ATCC 39315 / El Tor Inaba N16961) OX=243277 GN=VC_A0268 PE=3 SV=1	4997.31	6109.06	11891.6	8031.41	10569.2	8093.63	10807.5	8757.24	7301.67	8506.51	12082.7	9128.15	8501.92	12406.9	11181.4	9281.81	9283.07	11478	7524.71	10096.5	1.18692	0.114443
sp|Q9KVS8|THIC_VIBCH	Phosphomethylpyrimidine synthase OS=Vibrio cholerae serotype O1 (strain ATCC 39315 / El Tor Inaba N16961) OX=243277 GN=thiC PE=3 SV=1	58138.1	59467.8	58075.7	56293.4	52745.9	65328.4	50003	60175	44938.9	56129.6	18868.5	22557.5	20007.1	34431	23371.9	19736.5	5058.93	18669.3	12832.6	19503.7	0.347476	1.39598e-08
tr|H9L4R2|H9L4R2_VIBCH	TonB system biopolymer transport component OS=Vibrio cholerae serotype O1 (strain ATCC 39315 / El Tor Inaba N16961) OX=243277 GN=VC_1548 PE=4 SV=1	39357	38163	38499.9	35011	46908.3	37289.3	36988.7	41597.3	37791.8	39067.4	20900.5	24969.1	28553.3	25200.9	24027.6	31184.6	21511.1	33547	31502.8	26821.9	0.686555	1.17385e-05
tr|Q9KTM9|Q9KTM9_VIBCH	Inner membrane protein OS=Vibrio cholerae serotype O1 (strain ATCC 39315 / El Tor Inaba N16961) OX=243277 GN=VC_0873 PE=4 SV=1	3227.96	4990.67	4870.14	4954.28	4687.05	2945.39	3534.47	8249.6	5906.91	4818.5	4099.96	4043.85	2910.76	2821.11	2247.66	1032.14	4046.61	3758.28	1718.3	2964.3	0.615191	0.0130099
tr|Q9KQY8|Q9KQY8_VIBCH	Methyl-accepting chemotaxis protein OS=Vibrio cholerae serotype O1 (strain ATCC 39315 / El Tor Inaba N16961) OX=243277 GN=VC_1859 PE=3 SV=1	7306.1	4096.11	4492.67	10629.3	4629.46	4499.41	5111.04	6052.48	4523.98	5704.51	12800.1	5415.2	7549.76	4363.8	5116.6	4300.45	6567.53	8482.55	5166.44	6640.27	1.16404	0.42598
sp|Q9KNI7|ADD_VIBCH	Adenosine deaminase OS=Vibrio cholerae serotype O1 (strain ATCC 39315 / El Tor Inaba N16961) OX=243277 GN=add PE=1 SV=1	26801.3	21449.1	20409.7	26552.2	26140.6	21292.7	26620.8	21504.8	20506.4	23475.3	23115	18895	11799.4	20919.8	20288.9	23402.6	21408.9	18826.8	13411.3	19118.6	0.814414	0.0196225
tr|Q9KPE6|Q9KPE6_VIBCH	nicotinate-nucleotide diphosphorylase (carboxylating) OS=Vibrio cholerae serotype O1 (strain ATCC 39315 / El Tor Inaba N16961) OX=243277 GN=VC_2422 PE=1 SV=1	6705.44	5146.82	7074.27	21912.4	5050.21	3462.86	6285.11	4074.62	6855.27	7396.33	4701.28	11010.1	6664.24	5657.96	5266.21	6418.75	5514.98	9350.86	12550.9	7459.48	1.00854	0.976352
tr|Q9KQ70|Q9KQ70_VIBCH	Flagellar assembly protein FliH OS=Vibrio cholerae serotype O1 (strain ATCC 39315 / El Tor Inaba N16961) OX=243277 GN=VC_2131 PE=3 SV=1	9343.32	5816.32	10813.7	7735.76	4269.47	8480.06	10178	9483.02	5566.87	7965.17	4953.97	11469.6	3728.48	15045.7	6042.59	3395.98	4343.56	15930.9	3794.88	7633.96	0.958418	0.861727
sp|P52022|DPO3A_VIBCH	DNA polymerase III subunit alpha OS=Vibrio cholerae serotype O1 (strain ATCC 39315 / El Tor Inaba N16961) OX=243277 GN=dnaE PE=3 SV=3	8849.83	6255.66	4783.12	922.414	2737.93	1542.19	1927.82	8223.24	6807.24	4672.16	8394.71	2859.87	4151.45	8542.66	3032.78	7066.06	8654.19	5284	7794.43	6197.79	1.32654	0.251822
sp|Q9KQX4|Y1873_VIBCH	UPF0229 protein VC_1873 OS=Vibrio cholerae serotype O1 (strain ATCC 39315 / El Tor Inaba N16961) OX=243277 GN=VC_1873 PE=3 SV=1	219.508	234.216	543.56	287.762	606.685	743.497	412.013	810.374	273.408	459.002	328.092	341.397	541.937	203.751	412.451	1040.41	969.008	371.129	464.663	519.204	1.13116	0.631014
tr|Q9KTZ3|Q9KTZ3_VIBCH	Acetoin utilization protein AcuB, putative OS=Vibrio cholerae serotype O1 (strain ATCC 39315 / El Tor Inaba N16961) OX=243277 GN=VC_0737 PE=1 SV=1	1085.87	5003.28	4760.26	3509.23	3727.19	6704.82	4680.63	1813.29	3259.12	3838.19	523.514	753.95	1164.63	2321.25	2462.76	616.257	3058.6	2619.01	3358.95	1875.44	0.488625	0.0119807
sp|Q9KUW2|SSB_VIBCH	Single-stranded DNA-binding protein OS=Vibrio cholerae serotype O1 (strain ATCC 39315 / El Tor Inaba N16961) OX=243277 GN=ssb PE=3 SV=1	1237.78	943.573	5249.67	852.282	1251.78	524.503	2076.28	6552.25	794.315	2164.71	655.279	1323.11	1651.66	1782.21	611.051	2670.05	1468.39	1849.97	3902.41	1768.24	0.816845	0.631227
sp|Q9KQ52|DAPE_VIBCH	Succinyl-diaminopimelate desuccinylase OS=Vibrio cholerae serotype O1 (strain ATCC 39315 / El Tor Inaba N16961) OX=243277 GN=dapE PE=1 SV=1	6308.61	4439.66	10345.2	5083.96	3335.49	6273.02	2062.98	9665.17	7488.8	6111.43	6366.06	3096.8	6894.57	6801.37	5257.04	4262.09	6529.38	6269.63	3824.21	5477.9	0.896337	0.550729
tr|F9WA63|cat1	OS=Trypanosoma	1562.65	1295.71	1756.31	1950.49	618.803	1322.68	2393.3	1032.7	1622.32	1506.11	60584.5	59443	34655.7	66646	39262.6	48403.2	56904.7	40451.9	42942.3	49921.5	33.1461	1.22466e-06
tr|Q9KRX1|Q9KRX1_VIBCH	Formate dehydrogenase, iron-sulfur subunit OS=Vibrio cholerae serotype O1 (strain ATCC 39315 / El Tor Inaba N16961) OX=243277 GN=VC_1512 PE=4 SV=1	382.827	2834.53	466.936	638.851	718.929	833.992	1631.53	499.109	409.064	935.085	228.865	463.444	613.551	1007.75	1034.59	440.749	476.18	358.289	616.964	582.264	0.622685	0.244032
sp|Q9KRC1|PURR_VIBCH	HTH-type transcriptional repressor PurR OS=Vibrio cholerae serotype O1 (strain ATCC 39315 / El Tor Inaba N16961) OX=243277 GN=purR PE=3 SV=1	26670	38616.4	26708.1	35115.6	37050.7	29424.3	30536.7	41031.6	24824.9	32219.8	58692.7	43464.1	48622.7	50612.2	48015.2	53127.2	46240.2	46392.3	54574	49971.2	1.55095	3.58419e-06
tr|Q9KT56|Q9KT56_VIBCH	Transcriptional regulator, LysR family OS=Vibrio cholerae serotype O1 (strain ATCC 39315 / El Tor Inaba N16961) OX=243277 GN=VC_1049 PE=1 SV=1	7454.49	6929.33	8311.73	2889.65	7754.35	8180.87	5448.76	8543.54	6984.23	6944.1	3039.28	5808.97	7769.32	7414.61	9076.92	4813.14	5257.91	3569.71	5172.95	5769.2	0.830806	0.205538
sp|Q9KPT5|XGPT_VIBCH	Xanthine-guanine phosphoribosyltransferase OS=Vibrio cholerae serotype O1 (strain ATCC 39315 / El Tor Inaba N16961) OX=243277 GN=gpt PE=3 SV=1	137134	130678	144023	132046	117439	148344	138605	142457	159087	138868	220902	212662	272743	204252	277002	277656	224714	193533	241847	236146	1.7005	7.27342e-06
sp|Q9KSW0|GLRX_VIBCH	Glutaredoxin OS=Vibrio cholerae serotype O1 (strain ATCC 39315 / El Tor Inaba N16961) OX=243277 GN=grx PE=3 SV=2	97522.7	96664.9	77396.8	120638	114912	69485.3	115563	127226	106246	102851	104167	100269	92832.7	92360.5	81609.5	74090.4	96249.6	90677.3	105780	93115.2	0.905345	0.210433
sp|Q9KSZ1|BIOD_VIBCH	ATP-dependent dethiobiotin synthetase BioD OS=Vibrio cholerae serotype O1 (strain ATCC 39315 / El Tor Inaba N16961) OX=243277 GN=bioD PE=3 SV=2	12091.9	8598.86	6780.27	15812.1	10315.2	10426.4	10461.3	11727.7	8607.16	10535.6	13985.1	11924.2	9855.68	16053.1	13570.4	11682.4	14898.7	14199	11311.2	13053.3	1.23897	0.0346823
sp|Q9KQH5|FABH1_VIBCH	Beta-ketoacyl-[acyl-carrier-protein] synthase III 1 OS=Vibrio cholerae serotype O1 (strain ATCC 39315 / El Tor Inaba N16961) OX=243277 GN=fabH1 PE=1 SV=1	2979.12	2573.08	2109.58	1054.8	2087.33	4176.47	1755.54	1930.67	2798.48	2385.01	6225.13	2858.74	4105.6	2463.6	2340.84	4530.56	2267.47	1346.33	3943.44	3342.41	1.40143	0.121968
tr|Q9KQD9|Q9KQD9_VIBCH	ParA family protein OS=Vibrio cholerae serotype O1 (strain ATCC 39315 / El Tor Inaba N16961) OX=243277 GN=VC_2061 PE=4 SV=1	0	162.401	116.368	290.687	0	227.837	154.109	185.103	136.812	141.48	170.736	224.023	179.183	153.557	244.616	63.5996	805.743	240.005	309.768	265.692	1.87795	0.139923
sp|Q9KUS0|SURA_VIBCH	Chaperone SurA OS=Vibrio cholerae serotype O1 (strain ATCC 39315 / El Tor Inaba N16961) OX=243277 GN=surA PE=3 SV=1	46236	33693.3	46632.7	32043	28595.3	37309.9	58021.9	54030.7	40041.6	41844.9	47051.6	43989.6	45471.5	39959.7	47218.4	46372.4	36093.1	37680.8	28705.7	41393.7	0.989216	0.911125
sp|Q9KNZ5|RL24_VIBCH	Large ribosomal subunit protein uL24 OS=Vibrio cholerae serotype O1 (strain ATCC 39315 / El Tor Inaba N16961) OX=243277 GN=rplX PE=3 SV=1	11015.2	10533.6	10633.4	8739.46	12812.6	12124.9	8279.31	5848.46	7087.53	9674.94	18274.8	15423.8	17171.5	32728.9	24799.5	26728.3	44894.5	36218.1	43068.5	28812	2.978	0.000733691
sp|Q9KQT4|IHFB_VIBCH	Integration host factor subunit beta OS=Vibrio cholerae serotype O1 (strain ATCC 39315 / El Tor Inaba N16961) OX=243277 GN=ihfB PE=3 SV=1	27820.2	30205.7	27032.5	24692.2	31991	27289.9	29642.3	30839.5	32686.7	29133.3	32580.5	39245.5	34124.2	32827.2	27087.5	34530.6	24011.1	24741.3	33005.2	31350.4	1.0761	0.263053
sp|Q9KSD1|MGLA_VIBCH	Galactose/methyl galactoside import ATP-binding protein MglA OS=Vibrio cholerae serotype O1 (strain ATCC 39315 / El Tor Inaba N16961) OX=243277 GN=mglA PE=3 SV=2	2715.31	3140.57	4257.03	5413.46	1341.63	24009.1	2702.6	29827.8	3667.37	8563.87	6107	5688.81	5691.05	4738.1	3639.6	2284.88	24067.2	6236.67	34161.6	10290.5	1.20162	0.739057
tr|Q9KKZ6|Q9KKZ6_VIBCH	Chemotaxis protein CheV, putative OS=Vibrio cholerae serotype O1 (strain ATCC 39315 / El Tor Inaba N16961) OX=243277 GN=VC_A0954 PE=4 SV=1	6085.65	3528.53	5207.84	2354.37	5782.57	1362.61	10626.6	6122.21	7388.61	5384.33	10676.7	12419.5	2383.09	11514.8	5317.09	1990.98	2704.84	8658.2	3412.12	6564.15	1.21912	0.497511
sp|Q9KNZ7|RS14_VIBCH	Small ribosomal subunit protein uS14 OS=Vibrio cholerae serotype O1 (strain ATCC 39315 / El Tor Inaba N16961) OX=243277 GN=rpsN PE=3 SV=1	39245	45755	46915.1	30601.1	29585.3	29741.7	11777.2	28467.5	38495	33398.1	93634	5578.52	76880.9	62620.2	41781.9	45740.8	112448	62807.7	36912.9	59822.8	1.7912	0.0414644
tr|Q9KSV6|Q9KSV6_VIBCH	Lipoprotein OS=Vibrio cholerae serotype O1 (strain ATCC 39315 / El Tor Inaba N16961) OX=243277 GN=VC_1150 PE=4 SV=1	6626.92	10304.8	17653.4	7462.63	10919.5	9192.85	7425.94	12391.4	10922.9	10322.3	8630.62	20605.9	7595.37	7699.51	12634.2	24058.8	5524.69	9016.04	8793.06	11617.6	1.12549	0.601121
tr|Q9KPR8|Q9KPR8_VIBCH	Lipoprotein, putative OS=Vibrio cholerae serotype O1 (strain ATCC 39315 / El Tor Inaba N16961) OX=243277 GN=VC_2298 PE=4 SV=1	416.814	314.574	246.269	290.914	480.524	455.663	394.15	192.656	155.298	327.429	439.982	228.266	268.93	407.192	244.62	416.317	325.257	371.161	702.896	378.291	1.15534	0.42303
sp|Q9KTY9|TGT_VIBCH	Queuine tRNA-ribosyltransferase OS=Vibrio cholerae serotype O1 (strain ATCC 39315 / El Tor Inaba N16961) OX=243277 GN=tgt PE=3 SV=1	11774.2	11260.3	13013.7	8549.79	8304.11	3616.38	13136.3	14432.2	11881.8	10663.2	5941.58	20354.8	26944.5	19332.9	27183.3	28154.7	6980.42	17613.2	17558.5	18896	1.77208	0.0179345
tr|Q9KM74|Q9KM74_VIBCH	Putative ATP-dependent zinc protease domain-containing protein OS=Vibrio cholerae serotype O1 (strain ATCC 39315 / El Tor Inaba N16961) OX=243277 GN=VC_A0514 PE=4 SV=1	5451	2143.48	2202.95	9114.62	6578.73	2154.46	4783.09	7233.48	2226.2	4654.22	2215.39	4150.03	3228.37	3024.8	4782.95	8892.32	6746.09	5274.91	6662.58	4997.49	1.07375	0.765403
sp|Q9KVU5|RSMB_VIBCH	Ribosomal RNA small subunit methyltransferase B OS=Vibrio cholerae serotype O1 (strain ATCC 39315 / El Tor Inaba N16961) OX=243277 GN=rsmB PE=3 SV=1	2165.01	2309.17	1864.38	2946.57	4175.34	6833.56	3814.99	4791.85	3540.88	3604.64	1723.3	4626.15	2550.35	2937.08	2543.92	1417.09	2081.25	3524.62	2181.12	2620.54	0.726992	0.131939
sp|Q9KUZ9|RS12_VIBCH	Small ribosomal subunit protein uS12 OS=Vibrio cholerae serotype O1 (strain ATCC 39315 / El Tor Inaba N16961) OX=243277 GN=rpsL PE=3 SV=1	10473.9	6323.44	10069.9	4610.46	6310.77	14176.3	10567	6821.16	4699.8	8228.08	11493.5	5755.55	19809.5	7484.37	12869	20319.4	14235.9	16181.6	11747.8	13321.9	1.61907	0.0222071
sp|Q9KPV5|RRF_VIBCH	Ribosome-recycling factor OS=Vibrio cholerae serotype O1 (strain ATCC 39315 / El Tor Inaba N16961) OX=243277 GN=frr PE=3 SV=1	18074.1	24243	11510.1	31297	21806.3	29600.1	13432.3	27414.4	29259.2	22959.6	26131.2	37884.8	34727.1	25536.4	29696.7	39984.7	27328.2	35489.1	1340.83	28679.9	1.24915	0.229032
tr|Q9KUC6|Q9KUC6_VIBCH	RNA polymerase-binding transcription factor DksA OS=Vibrio cholerae serotype O1 (strain ATCC 39315 / El Tor Inaba N16961) OX=243277 GN=dksA PE=3 SV=1	27901.5	30292.4	34222.1	28666.9	31353.1	27343	29951	27269.6	28379.5	29486.6	56470.9	68709	49886	50236.6	72908.7	65417.3	68212.7	64832.9	68677.1	62816.8	2.13035	1.0725e-06
tr|Q9KQY7|Q9KQY7_VIBCH	Exodeoxyribonuclease III OS=Vibrio cholerae serotype O1 (strain ATCC 39315 / El Tor Inaba N16961) OX=243277 GN=VC_1860 PE=3 SV=1	718.687	495.606	321.258	1006.14	473.76	483.634	644.27	425.473	1206.96	641.754	764.959	657.888	244.286	300.464	827.419	417.675	1920.16	1130.82	1156.75	824.492	1.28475	0.37936
sp|Q9KQV6|Y1892_VIBCH	UPF0227 protein VC_1892 OS=Vibrio cholerae serotype O1 (strain ATCC 39315 / El Tor Inaba N16961) OX=243277 GN=VC_1892 PE=3 SV=1	3525.83	2210.9	12553.9	2718.57	2196.3	1656.45	3266.43	1976.78	3646.01	3750.13	3842.45	6510.03	5230.17	3121.33	19646.5	18450.6	2793.66	18300.8	20676.2	10952.4	2.92055	0.030467
sp|Q9KNF3|MALT_VIBCH	HTH-type transcriptional regulator MalT OS=Vibrio cholerae serotype O1 (strain ATCC 39315 / El Tor Inaba N16961) OX=243277 GN=malT PE=3 SV=2	164.168	201.207	239.21	579.21	248.397	227.855	228.565	166.337	125.764	242.302	327.238	227.649	268.853	407.478	237.523	438.212	483.142	600.527	459.767	383.377	1.58223	0.0348492
sp|P0C6Q6|OMPU_VIBCH	Outer membrane protein U OS=Vibrio cholerae serotype O1 (strain ATCC 39315 / El Tor Inaba N16961) OX=243277 GN=ompU PE=1 SV=1	16337.9	19855.1	19325.9	15136.3	14392.7	13197.8	14798.3	17270.4	14930.3	16138.3	7956.67	7852.17	10717.3	5824.79	7338.43	8873.45	7433.6	12838.2	5754.21	8287.64	0.513539	1.69529e-06
tr|Q9KV72|Q9KV72_VIBCH	2-dehydro-3-deoxy-phosphogluconate aldolase OS=Vibrio cholerae serotype O1 (strain ATCC 39315 / El Tor Inaba N16961) OX=243277 GN=VC_0285 PE=3 SV=1	166.785	424.727	0	0	1340.27	0	0	124.662	125.242	242.41	0	1545.82	318.203	203.746	161.364	236.553	315.384	0	295.6	341.853	1.41023	0.646408
sp|Q9KVU3|DEF1_VIBCH	Peptide deformylase 1 OS=Vibrio cholerae serotype O1 (strain ATCC 39315 / El Tor Inaba N16961) OX=243277 GN=def1 PE=1 SV=1	93462.9	85219.3	85511	74201.8	73134.5	68947.7	96372.7	98523.3	85051.8	84491.7	108619	97694.5	113527	97183	98282.2	102264	88325.1	97674.3	93917.6	99720.8	1.18024	0.00329779
sp|Q9KQS6|CLPP_VIBCH	ATP-dependent Clp protease proteolytic subunit OS=Vibrio cholerae serotype O1 (strain ATCC 39315 / El Tor Inaba N16961) OX=243277 GN=clpP PE=3 SV=1	11043.9	1901.51	512.227	2619.51	11738.7	11582.1	413.075	11713.6	1767.98	5921.39	1541.34	23074.8	1432.75	2720.48	2180.2	1584.96	16812.8	1835.55	1907.85	5898.97	0.996213	0.994583
sp|Q9KTX4|NDK_VIBCH	Nucleoside diphosphate kinase OS=Vibrio cholerae serotype O1 (strain ATCC 39315 / El Tor Inaba N16961) OX=243277 GN=ndk PE=1 SV=1	1822.09	2523.21	1095.84	796.782	2799.3	4102.51	728.803	1030.5	2888.33	1976.37	1347.12	4580.84	4946	1385.06	832.016	758.95	3754.56	3213.14	3105.94	2658.18	1.34498	0.322332
sp|P06111|OMPV_VIBCH	Outer membrane protein OmpV OS=Vibrio cholerae serotype O1 (strain ATCC 39315 / El Tor Inaba N16961) OX=243277 GN=ompV PE=1 SV=1	17079.6	13438.2	17382.3	15296.9	12589.4	12148.5	18284.3	19918	21979.8	16457.4	16727.5	12239	18303.5	9171.89	3724.25	8983.84	6373.98	4686.88	12468.2	10297.7	0.625715	0.00910696
sp|Q9KVN0|ENGB_VIBCH	Probable GTP-binding protein EngB OS=Vibrio cholerae serotype O1 (strain ATCC 39315 / El Tor Inaba N16961) OX=243277 GN=engB PE=3 SV=1	23965	18931.2	7473.87	11331.2	13572.7	17405.4	18566.4	16632	15620.1	15944.2	40593.7	34872.8	37798.1	39272.5	39424	27882.2	36371	40690.9	34068.9	36774.9	2.30647	3.63698e-08
sp|Q9KNQ2|RL31_VIBCH	Large ribosomal subunit protein bL31-A OS=Vibrio cholerae serotype O1 (strain ATCC 39315 / El Tor Inaba N16961) OX=243277 GN=rpmE PE=3 SV=1	3285.88	6871.89	4611.34	10985.5	6569.34	4842.96	1358.51	2841.94	2784.79	4905.79	2249.73	2086.34	6125.07	11873.2	6505.63	10130.5	15410.9	7640.39	4673.39	7410.57	1.51057	0.177702
sp|Q9KTD6|PTHP_VIBCH	Phosphocarrier protein HPr OS=Vibrio cholerae serotype O1 (strain ATCC 39315 / El Tor Inaba N16961) OX=243277 GN=ptsH PE=3 SV=1	66524.5	62763.5	66740.9	56391.5	55280.9	63424.6	70453.2	66709	76041.8	64925.5	54886.2	67624	60234.3	54045.8	64575	63874.2	69066.4	63170.2	70623	63122.1	0.972223	0.544031
sp|Q9KNR1|TPIS_VIBCH	Triosephosphate isomerase OS=Vibrio cholerae serotype O1 (strain ATCC 39315 / El Tor Inaba N16961) OX=243277 GN=tpiA PE=3 SV=2	7076.54	4653.53	4141.16	5296.64	3924.78	5428.17	7971.84	4945.28	7297.37	5637.26	3116.74	3920.76	3593.38	4756.55	2726.81	3538.21	3213.37	6270.77	3578.53	3857.24	0.68424	0.0100964
sp|Q9KQQ6|FOLD_VIBCH	Bifunctional protein FolD OS=Vibrio cholerae serotype O1 (strain ATCC 39315 / El Tor Inaba N16961) OX=243277 GN=folD PE=3 SV=2	37909.7	43278.8	46119.6	40185.6	37932.8	49850.1	29075.8	33930.2	28444.3	38525.2	46500.7	37498	37813.5	41728.5	34843.4	40366.2	30766.8	39437.6	33380.4	38037.2	0.987334	0.868426
sp|Q9KPW2|LPXD_VIBCH	UDP-3-O-acylglucosamine N-acyltransferase OS=Vibrio cholerae serotype O1 (strain ATCC 39315 / El Tor Inaba N16961) OX=243277 GN=lpxD PE=3 SV=1	5171	3508.84	4115.21	2788.57	1341.38	6059.75	5477.44	3017.95	5762.62	4138.08	7983.62	6318.56	7840.9	5108.91	6420.71	5571.64	1213.83	4813.65	3009.11	5364.55	1.29638	0.194867
sp|Q9KNY2|RLMB_VIBCH	23S rRNA (guanosine-2'-O-)-methyltransferase RlmB OS=Vibrio cholerae serotype O1 (strain ATCC 39315 / El Tor Inaba N16961) OX=243277 GN=rlmB PE=3 SV=1	11557.8	5571.35	9621.54	9309.63	10150.3	5245.95	4964.03	5824.99	10052.2	8033.08	15016.9	20603.8	21698.6	17887.1	23652.4	14766.6	19408.8	21811.7	18099.9	19216.2	2.39213	3.72206e-07
sp|Q9KUG0|RS16_VIBCH	Small ribosomal subunit protein bS16 OS=Vibrio cholerae serotype O1 (strain ATCC 39315 / El Tor Inaba N16961) OX=243277 GN=rpsP PE=3 SV=1	954.509	904.95	566.086	1010.5	799.054	1581.61	400.489	583.137	647.788	827.569	1473.86	988.57	530.833	892.391	778.85	852.505	1166.11	472.617	478.559	848.255	1.025	0.899336
tr|Q9KQW1|Q9KQW1_VIBCH	Peptidoglycan binding protein CsiV OS=Vibrio cholerae serotype O1 (strain ATCC 39315 / El Tor Inaba N16961) OX=243277 GN=VC_1887 PE=4 SV=1	12486.7	24013.7	15846.5	23229.5	17200.6	20049.9	16034	13290.5	13171.6	17258.1	20938.9	32168.9	20045.9	26287.2	15246.6	19487.7	20554.3	21527.3	18395.8	21628.1	1.25321	0.0619685
sp|Q9KU79|RBFA_VIBCH	Ribosome-binding factor A OS=Vibrio cholerae serotype O1 (strain ATCC 39315 / El Tor Inaba N16961) OX=243277 GN=rbfA PE=3 SV=2	3433.97	4601.08	2308.76	1731.91	4419.76	2836.09	4597.56	1469.11	2535.86	3103.79	7044.84	7018.58	8635	3264.15	5120.21	6078.29	1273.93	1716.32	1958.36	4678.85	1.50747	0.139571
sp|Q9KVW7|SYGA_VIBCH	Glycine--tRNA ligase alpha subunit OS=Vibrio cholerae serotype O1 (strain ATCC 39315 / El Tor Inaba N16961) OX=243277 GN=glyQ PE=3 SV=2	1193.3	1531.39	2238.96	3052.34	1950.56	2006.14	3370.62	1066.22	2069.36	2053.21	2404.17	2980.57	3897.92	6080.37	2044.02	1145.37	4747.2	1436.95	8709.25	3716.2	1.80995	0.0832623
tr|Q9KU11|Q9KU11_VIBCH	Phosphate regulon transcriptional regulatory protein PhoB OS=Vibrio cholerae serotype O1 (strain ATCC 39315 / El Tor Inaba N16961) OX=243277 GN=VC_0719 PE=4 SV=1	708.183	720.41	1507.27	511.345	885.944	989.821	798.774	1121.23	1543.9	976.319	3201.28	834.622	2058.63	1580.88	604.601	905.239	826.479	995.743	2645.55	1517	1.5538	0.131523
sp|Q9KNZ2|RL29_VIBCH	Large ribosomal subunit protein uL29 OS=Vibrio cholerae serotype O1 (strain ATCC 39315 / El Tor Inaba N16961) OX=243277 GN=rpmC PE=3 SV=1	1193.78	4483.3	1851.58	1074.42	3567.67	1693.27	438.269	2156.7	1797.03	2028.45	1205.23	2168.03	1902.02	6924.08	1021.59	5708.82	15514.1	18994.4	8469.99	6878.7	3.39112	0.0571218
sp|Q9KSG9|OPGH_VIBCH	Glucans biosynthesis glucosyltransferase H OS=Vibrio cholerae serotype O1 (strain ATCC 39315 / El Tor Inaba N16961) OX=243277 GN=opgH PE=3 SV=1	5794.09	1371.38	1367.16	3171.45	6714.91	1283.92	2738.49	2006.88	732.127	2797.82	1309.63	6850.77	12612.4	743.513	9769.2	11153.2	1725.6	1444.87	5215.62	5647.2	2.01843	0.122275
sp|Q9KNS1|EFP_VIBCH	Elongation factor P OS=Vibrio cholerae serotype O1 (strain ATCC 39315 / El Tor Inaba N16961) OX=243277 GN=efp PE=3 SV=1	11274.1	10078.2	8192.89	8251.89	20736.7	9983.02	7605.34	5714.37	5935.35	9752.43	9349.64	13287	11379.7	11789.8	8323.95	5535.03	10964.8	14905.2	8712.97	10472	1.07378	0.691692
sp|Q9KNP5|ZAPB_VIBCH	Cell division protein ZapB OS=Vibrio cholerae serotype O1 (strain ATCC 39315 / El Tor Inaba N16961) OX=243277 GN=zapB PE=3 SV=1	7577.6	1149.99	2611.29	2413.83	3438.64	1978.76	1091.88	1090.93	242.516	2399.49	1484.6	973.428	2485.09	3401.81	3068.85	2301.38	1195.28	1114.72	3355.27	2153.38	0.897432	0.762719
tr|Q9KLJ7|Q9KLJ7_VIBCH	glycerol-3-phosphate dehydrogenase OS=Vibrio cholerae serotype O1 (strain ATCC 39315 / El Tor Inaba N16961) OX=243277 GN=VC_A0747 PE=3 SV=1	584.855	438.148	246.18	422.856	346.356	494.714	467.419	554.48	227.88	420.321	337.473	853.983	335.408	335.397	342.913	338.352	1063.18	374.963	366.66	483.147	1.14947	0.54536
tr|Q9KVW2|Q9KVW2_VIBCH	Zinc-binding alcohol dehydrogenase OS=Vibrio cholerae serotype O1 (strain ATCC 39315 / El Tor Inaba N16961) OX=243277 GN=VC_0026 PE=4 SV=1	5194.95	4346.39	4952.66	3347.04	4855.7	5409.67	1498.4	3240.15	3534.42	4042.15	6983.76	4973.53	670.522	2030.75	3873.1	3304.03	5327.07	4209.19	4326.39	3966.48	0.98128	0.92042
sp|Q06951|RFBB_VIBCH	Phosphomannomutase OS=Vibrio cholerae serotype O1 (strain ATCC 39315 / El Tor Inaba N16961) OX=243277 GN=rfbB PE=3 SV=1	59886.9	65792.2	63058.7	74444.6	76055.5	78931.1	67515.1	68932.2	69107.8	69302.7	74303	80241.8	84552.2	73222.7	85944	96327.8	78633.7	86718.8	91215.9	83462.2	1.20431	0.000578472
sp|Q9KVX5|DPO3B_VIBCH	Beta sliding clamp OS=Vibrio cholerae serotype O1 (strain ATCC 39315 / El Tor Inaba N16961) OX=243277 GN=dnaN PE=3 SV=1	5841.18	8810.78	8900.95	1452.33	12695.8	9404.98	10066.4	9516.13	12698.8	8820.83	11565	9337.55	11074	8568.13	9491.82	1203.87	7754.26	9151.68	6489.38	8292.86	0.940145	0.736566
sp|Q9KSY9|HTPX_VIBCH	Protease HtpX OS=Vibrio cholerae serotype O1 (strain ATCC 39315 / El Tor Inaba N16961) OX=243277 GN=htpX PE=3 SV=1	3483.42	16844.1	5558.75	3550.49	11332.4	14568.8	5690.68	4127.17	13614.4	8752.24	6345.99	12561.1	9720.49	5576.01	13457.3	5402.38	4316.89	5713.37	4923.46	7557.45	0.863487	0.58049
sp|Q9KPG5|MURD_VIBCH	UDP-N-acetylmuramoylalanine--D-glutamate ligase OS=Vibrio cholerae serotype O1 (strain ATCC 39315 / El Tor Inaba N16961) OX=243277 GN=murD PE=3 SV=2	1544.04	506.535	1399.37	724.873	707.164	444.296	271.429	927.919	371.861	766.388	1284.73	341.398	1782.76	832.338	397.888	1215.19	1135.2	682.714	634.445	922.962	1.2043	0.479854
tr|Q9KT51|Q9KT51_VIBCH	DNA polymerase III subunit gamma/tau OS=Vibrio cholerae serotype O1 (strain ATCC 39315 / El Tor Inaba N16961) OX=243277 GN=dnaX PE=3 SV=1	10726.3	15663.5	18470.1	14440.1	13122.8	9129.52	1400.82	6162.53	19629.1	12082.7	29990.3	10810.6	13179.1	4009.99	13251.1	976.92	9202.09	13786.1	2527.69	10859.3	0.898747	0.731464
sp|Q9KM17|DDL_VIBCH	D-alanine--D-alanine ligase OS=Vibrio cholerae serotype O1 (strain ATCC 39315 / El Tor Inaba N16961) OX=243277 GN=ddl PE=1 SV=1	16000.7	14950.2	16932.2	4898.31	7389.45	14824.1	12153.8	4345.21	15423.5	11879.7	9718.08	3304.83	17173.8	12758.6	16435.4	6082	6602.45	6055.6	20527.6	10962	0.922752	0.729563
sp|Q9KRY6|PROQ_VIBCH	RNA chaperone ProQ OS=Vibrio cholerae serotype O1 (strain ATCC 39315 / El Tor Inaba N16961) OX=243277 GN=proQ PE=3 SV=1	996.073	2413.32	3504.04	1834.69	1338.77	4372.9	2079.93	1714.62	1884.55	2237.66	2108.95	1893.43	1236.81	5135.11	360.513	1938.22	3467.5	6268.24	3558.66	2885.27	1.28942	0.389418
sp|Q9KTK8|THII_VIBCH	tRNA sulfurtransferase OS=Vibrio cholerae serotype O1 (strain ATCC 39315 / El Tor Inaba N16961) OX=243277 GN=thiI PE=3 SV=2	2369.84	1640.22	3216.21	2406.17	1360.16	2698.47	3137.18	1723.06	3100.08	2405.71	2096.47	4139.15	6460.61	2181.5	6342.53	1573.34	7690.69	5817.23	914.634	4135.13	1.71888	0.0774448
sp|Q9KR02|RUVB_VIBCH	Holliday junction branch migration complex subunit RuvB OS=Vibrio cholerae serotype O1 (strain ATCC 39315 / El Tor Inaba N16961) OX=243277 GN=ruvB PE=3 SV=1	265.931	593.746	943.197	1079.14	615.203	510.558	575.794	1232.05	1847.76	851.486	1394.54	330.912	344.248	2002.21	363.4	1813.53	3248.75	955.75	657.866	1234.58	1.44991	0.316442
sp|Q9KU64|RF3_VIBCH	Peptide chain release factor 3 OS=Vibrio cholerae serotype O1 (strain ATCC 39315 / El Tor Inaba N16961) OX=243277 GN=prfC PE=3 SV=1	11768.5	10567.5	14853.1	13799.4	9013.24	11408.8	18169.1	12902.5	15168.4	13072.3	25737.1	24405	10715.7	26379.7	3447.77	24191.9	22998.1	26657	21858.8	20710.1	1.58428	0.0233331
sp|Q9KTD2|ZIPA_VIBCH	Cell division protein ZipA OS=Vibrio cholerae serotype O1 (strain ATCC 39315 / El Tor Inaba N16961) OX=243277 GN=zipA PE=3 SV=1	449.996	775.723	581.64	350.107	262.189	828.272	535.998	1899.82	618.864	700.29	1187.62	1034.91	429.372	803.966	540.372	394.096	384.536	1370.44	1860.12	889.492	1.27018	0.43454
tr|Q9KUZ3|Q9KUZ3_VIBCH	Bacterioferritin OS=Vibrio cholerae serotype O1 (strain ATCC 39315 / El Tor Inaba N16961) OX=243277 GN=VC_0365 PE=3 SV=1	880.471	620.94	455.19	1162.44	308.817	1105.21	437.218	598.412	799.331	707.559	250.542	1146.34	272.945	714.243	290.869	632.12	804.702	666.106	1083.55	651.269	0.920445	0.711788
tr|Q9KKV3|Q9KKV3_VIBCH	DUF445 domain-containing protein OS=Vibrio cholerae serotype O1 (strain ATCC 39315 / El Tor Inaba N16961) OX=243277 GN=VC_A0997 PE=4 SV=1	23981.8	21028.8	5463.85	16981.3	16894	3977.88	18765.1	18130.7	20710.8	16214.9	8116.61	25472.2	26499.5	24730.8	6562.03	5310.94	23713.9	33579.3	30874.2	20540	1.26673	0.331253
sp|Q9KNG4|MNMG_VIBCH	tRNA uridine 5-carboxymethylaminomethyl modification enzyme MnmG OS=Vibrio cholerae serotype O1 (strain ATCC 39315 / El Tor Inaba N16961) OX=243277 GN=mnmG PE=3 SV=1	11160.8	1024.23	10197.6	3275.36	6572.37	1856.72	15587.4	13646	11168.1	8276.51	3336.46	4137.53	1738.05	5890.28	2723.05	1455.13	4416.88	2400.73	3563.36	3295.72	0.398201	0.0230565
tr|Q9KNJ8|Q9KNJ8_VIBCH	N-acetyltransferase domain-containing protein OS=Vibrio cholerae serotype O1 (strain ATCC 39315 / El Tor Inaba N16961) OX=243277 GN=VC_2740 PE=4 SV=1	1514.42	1636.37	749.956	1755.68	2467.63	1422.01	2969.01	2723.15	876.47	1790.52	1095.17	1299.88	2435.91	1064.99	1374.55	1644.61	2580.21	2124.16	2008.94	1736.49	0.969825	0.869256
tr|Q9KP11|Q9KP11_VIBCH	Peptidyl-prolyl cis-trans isomerase OS=Vibrio cholerae serotype O1 (strain ATCC 39315 / El Tor Inaba N16961) OX=243277 GN=VC_2568 PE=3 SV=1	1091.55	3793.99	1513.35	3972.21	2104.68	2774.97	2903.51	3475.67	2470.33	2677.81	3452.68	1726.14	5599	5822.72	5450.44	4347.1	7257.96	5606.55	6267.88	5058.94	1.88921	0.00259417
tr|Q9KM40|Q9KM40_VIBCH	PhnA protein OS=Vibrio cholerae serotype O1 (strain ATCC 39315 / El Tor Inaba N16961) OX=243277 GN=VC_A0549 PE=4 SV=1	0	0	0	0	0	0	0	0	0	0	0	227.646	0	203.728	0	0	0	0	309.793	82.3519	#DIV/0!	0.0868387
sp|Q9KVQ7|RMUC_VIBCH	DNA recombination protein RmuC homolog OS=Vibrio cholerae serotype O1 (strain ATCC 39315 / El Tor Inaba N16961) OX=243277 GN=rmuC PE=3 SV=1	157.111	239.39	0	290.935	245.971	258.452	150.925	172.359	243.222	195.374	218.703	227.488	179.273	305.584	163.103	236.544	317.251	0	309.988	217.548	1.1135	0.622611
tr|Q9KU34|Q9KU34_VIBCH	Phospho-2-dehydro-3-deoxyheptonate aldolase OS=Vibrio cholerae serotype O1 (strain ATCC 39315 / El Tor Inaba N16961) OX=243277 GN=VC_0695 PE=3 SV=1	751.974	689.689	655.674	2009.93	660.575	697.229	807.032	1502.78	673.496	938.709	688.991	1112.17	1324.79	1329.13	644.227	474.643	1121.74	2088.87	897.427	1075.78	1.14602	0.556573
tr|Q9KQV1|Q9KQV1_VIBCH	Hit family protein OS=Vibrio cholerae serotype O1 (strain ATCC 39315 / El Tor Inaba N16961) OX=243277 GN=VC_1897 PE=4 SV=1	2441.83	1546.97	2922.92	1705.48	2188.24	2024.23	2362.17	1429.34	2432.5	2117.07	1454.04	1608.11	1683.99	1418.48	866.72	1326.35	2579.68	1759.74	1551.27	1583.15	0.747802	0.028808
sp|Q9KS00|FABA_VIBCH	3-hydroxydecanoyl-[acyl-carrier-protein] dehydratase OS=Vibrio cholerae serotype O1 (strain ATCC 39315 / El Tor Inaba N16961) OX=243277 GN=fabA PE=3 SV=1	27446.7	1753.41	23929.4	19214.6	21823.8	28656	18667.4	30737.7	27272	22166.8	38839.6	42827.6	49230.6	47570.6	44899.2	62683.2	40665.8	62605.5	58848.1	49796.7	2.24645	7.56256e-06
sp|Q9KNY6|RL23_VIBCH	Large ribosomal subunit protein uL23 OS=Vibrio cholerae serotype O1 (strain ATCC 39315 / El Tor Inaba N16961) OX=243277 GN=rplW PE=3 SV=1	7476.28	10904.4	16542.4	10021.1	4522.93	2864.75	8514.67	16283.6	7164.45	9366.05	19962.2	8267.86	21108	15471.2	35201.2	20194.7	17803.1	34177.2	13628.8	20646	2.20435	0.00555628
tr|Q9KP99|Q9KP99_VIBCH	VisC protein OS=Vibrio cholerae serotype O1 (strain ATCC 39315 / El Tor Inaba N16961) OX=243277 GN=VC_2474 PE=3 SV=1	6478.7	2829.24	3133.21	5929.84	8307.73	4261.19	3411.67	5894.81	2952.21	4799.84	12210.4	6482.87	4116.94	4917.71	5356.91	4290.24	5281.31	2202.18	3783.68	5404.69	1.12601	0.60363
sp|Q9KV64|PRMA_VIBCH	Ribosomal protein L11 methyltransferase OS=Vibrio cholerae serotype O1 (strain ATCC 39315 / El Tor Inaba N16961) OX=243277 GN=prmA PE=3 SV=1	7166.91	5794.73	6330.43	6869.76	8137.84	6081.06	7104.61	4788.68	8394.82	6740.98	28528.9	11253.4	11669.2	11765.3	12397.3	12647.2	8111.56	9215	11519.7	13012	1.93028	0.0139444
tr|Q9KSV9|Q9KSV9_VIBCH	Iron-containing alcohol dehydrogenase OS=Vibrio cholerae serotype O1 (strain ATCC 39315 / El Tor Inaba N16961) OX=243277 GN=VC_1147 PE=4 SV=1	4761.65	4320.72	5259.3	8109.2	5601.03	5169.84	2105.99	5821.36	3479.22	4958.7	5981.61	6946.41	9305.51	4493.86	3896.39	5727.12	4621.94	4815.88	8672.08	6051.2	1.22032	0.212995
tr|Q9KKS1|Q9KKS1_VIBCH	Glycogen operon protein GlgX OS=Vibrio cholerae serotype O1 (strain ATCC 39315 / El Tor Inaba N16961) OX=243277 GN=VC_A1029 PE=3 SV=1	2975.05	4063.61	4175.56	2419.45	3042.52	4378.38	1993.8	3864.56	2177.51	3232.27	7859.51	4214.74	12577.8	9941.97	5755.54	5521.22	9009.63	11557.2	5136.85	7952.71	2.46041	0.00128574
sp|Q9KNZ1|RL16_VIBCH	Large ribosomal subunit protein uL16 OS=Vibrio cholerae serotype O1 (strain ATCC 39315 / El Tor Inaba N16961) OX=243277 GN=rplP PE=3 SV=1	19918.3	24358.1	24171.7	20711.3	21472.9	32797	26865.2	24061.9	24344.8	24300.1	54063.1	47471.5	49108	33516.9	46972	44989	61054.8	51281	63109.7	50174	2.06476	6.39026e-06
sp|Q9KLK2|Y3541_VIBCH	UPF0265 protein VC_A0741 OS=Vibrio cholerae serotype O1 (strain ATCC 39315 / El Tor Inaba N16961) OX=243277 GN=VC_A0741 PE=3 SV=1	2517.62	1998.59	3032.83	3134.12	2108.49	5674.16	2186.41	2533.31	3254.23	2937.75	2838.95	4649.41	7278.79	3768.11	2491.49	4936.76	2909.32	4282.95	4561.49	4190.81	1.42654	0.0590312
sp|P66532|RS21_VIBCH	Small ribosomal subunit protein bS21 OS=Vibrio cholerae serotype O1 (strain ATCC 39315 / El Tor Inaba N16961) OX=243277 GN=rpsU PE=3 SV=1	792.277	1788.11	1582.21	1056.97	1147.5	3374.76	435.111	584.527	575.697	1259.68	3613.62	3626.53	3158	717.172	705.191	3986.46	1470.1	341.116	457.875	2008.45	1.59441	0.234783
sp|Q9KU44|ISPH_VIBCH	4-hydroxy-3-methylbut-2-enyl diphosphate reductase OS=Vibrio cholerae serotype O1 (strain ATCC 39315 / El Tor Inaba N16961) OX=243277 GN=ispH PE=3 SV=2	4325.13	4299.13	5122.81	6634.91	7920.72	2377.51	2085.71	8803.75	5535.55	5233.91	6481.42	8025.89	2642.23	9689.55	8632.15	9118.33	3916.62	9708.13	6496.53	7190.09	1.37375	0.105148
sp|P78283|SECY_VIBCH	Protein translocase subunit SecY OS=Vibrio cholerae serotype O1 (strain ATCC 39315 / El Tor Inaba N16961) OX=243277 GN=secY PE=3 SV=2	5612.33	1538.1	1981.79	7643.72	5771.88	6618.31	1344.09	4932.02	5100.12	4504.71	6795.88	5716.61	6542.55	6739.14	3096.14	5127.5	5641.28	1397.25	6543.82	5288.91	1.17408	0.440666
tr|Q9KVV9|Q9KVV9_VIBCH	Branched-chain-amino-acid aminotransferase OS=Vibrio cholerae serotype O1 (strain ATCC 39315 / El Tor Inaba N16961) OX=243277 GN=ilvE PE=3 SV=1	2483.14	4013.57	1636.01	2052.17	1417.97	694.49	3560.44	1812.82	813.816	2053.83	1180.74	11409	1530.05	1500.05	542.637	532.885	1390.9	6484.64	1001.02	2841.33	1.38343	0.55516
sp|Q9KQ83|PRMB_VIBCH	Ribosomal protein uL3 glutamine methyltransferase OS=Vibrio cholerae serotype O1 (strain ATCC 39315 / El Tor Inaba N16961) OX=243277 GN=prmB PE=3 SV=1	2282.47	8668.82	3602.3	12136.7	9536.85	4996.48	3615.7	8002.27	4537.19	6375.42	2905.07	13579.1	3529.58	14934	11105.1	8966.3	18131.5	12318	10086.8	10617.3	1.66535	0.0524263
tr|Q9KQ67|Q9KQ67_VIBCH	Sigma-54 dependent response regulator OS=Vibrio cholerae serotype O1 (strain ATCC 39315 / El Tor Inaba N16961) OX=243277 GN=VC_2135 PE=4 SV=1	7826.73	8511.81	13707.5	7938.62	2719.07	12342.2	13188	3611.44	17204.1	9672.16	12282.1	11114.9	1462.25	5985	10858.4	11008.2	7433.61	12432.9	9407.15	9109.39	0.941816	0.782414
tr|Q9KV91|Q9KV91_VIBCH	Miniconductance mechanosensitive channel OS=Vibrio cholerae serotype O1 (strain ATCC 39315 / El Tor Inaba N16961) OX=243277 GN=VC_0265 PE=3 SV=1	2899.56	2128.79	1626	1510.14	4281	2360.39	2268.64	2569.99	2584.55	2469.9	1104.58	1381.4	1848.61	4051.32	3209.74	2082.3	4420.84	3430.31	1397.56	2547.41	1.03138	0.878205
tr|Q9KRY7|Q9KRY7_VIBCH	Tail-specific protease OS=Vibrio cholerae serotype O1 (strain ATCC 39315 / El Tor Inaba N16961) OX=243277 GN=VC_1496 PE=1 SV=1	11020.6	21247.5	17778.1	28727.3	19121.3	16924.1	16104	19691.6	15590.3	18467.2	10960.6	15028.4	19675.2	15485.4	17449	14040.3	23945.8	9474.06	11802.3	15317.9	0.829464	0.173811
sp|Q9KSA5|RLMI_VIBCH	Ribosomal RNA large subunit methyltransferase I OS=Vibrio cholerae serotype O1 (strain ATCC 39315 / El Tor Inaba N16961) OX=243277 GN=rlmI PE=3 SV=2	10193.7	3109.13	3898.84	12360.1	8941.07	2356.82	3300.07	2763.13	2941.85	5540.53	9955.25	3164.16	7289.36	4394.49	9899.74	6466.12	4255.91	10740.4	10046.4	7356.87	1.32783	0.277011
tr|Q9KKL9|Q9KKL9_VIBCH	Toxin secretion ATP-binding protein OS=Vibrio cholerae serotype O1 (strain ATCC 39315 / El Tor Inaba N16961) OX=243277 GN=VC_A1084 PE=4 SV=1	3033.42	1961.02	3756.54	2665.89	6096.35	1940.21	2114.94	1726.69	2444.74	2859.98	2002.54	3662.66	2076.8	6317.32	2469.23	1843.52	6244.34	2960.27	5085.57	3629.14	1.26894	0.325685
tr|A0A023W3H0|Oxa48_chme39	OS=Kpneumoniae	4029.54	5616.62	4565.28	6500.01	7875.81	2599.88	6583.35	1418.32	2423.36	4623.57	6764.94	6682.39	7084.48	6898.33	8635.1	2047.11	7855.11	5051.79	4242.92	6140.24	1.32803	0.147245
sp|Q9KUR4|FETP_VIBCH	Probable Fe(2+)-trafficking protein OS=Vibrio cholerae serotype O1 (strain ATCC 39315 / El Tor Inaba N16961) OX=243277 GN=VC_0451 PE=3 SV=1	2750.96	1611.21	6655.77	3721.69	1608.6	5473.28	1360.64	4383.51	7195.1	3862.31	4875.39	4899.02	4062.32	1935.97	4872	3725.79	6774.58	5513.26	3864.33	4502.52	1.16576	0.472118
sp|Q9KSW1|Y1145_VIBCH	Putative transport protein VC_1145 OS=Vibrio cholerae serotype O1 (strain ATCC 39315 / El Tor Inaba N16961) OX=243277 GN=VC_1145 PE=3 SV=1	2380.81	3414.44	5266.7	8145.41	1369.27	4027.03	3091.88	3529	4992.43	4024.11	6369.41	5562.75	6184.52	1246.24	8315.5	6916.8	11026.8	7397.06	7838.81	6761.99	1.68037	0.0238726
sp|Q9KNS6|EPMA_VIBCH	Elongation factor P--(R)-beta-lysine ligase OS=Vibrio cholerae serotype O1 (strain ATCC 39315 / El Tor Inaba N16961) OX=243277 GN=epmA PE=3 SV=2	665.309	409.712	622.123	1401.59	666.424	1283.14	530.391	373.202	386.37	704.251	1272.97	1176.93	1377.93	650.384	898.729	1390.53	1103.5	1329.01	1254.44	1161.6	1.64941	0.00921279
sp|Q9KRK0|RL25_VIBCH	Large ribosomal subunit protein bL25 OS=Vibrio cholerae serotype O1 (strain ATCC 39315 / El Tor Inaba N16961) OX=243277 GN=rplY PE=3 SV=1	2341.3	4653.84	5131.26	7040.94	3362.09	8160.72	6321.19	8411.1	2303.53	5302.88	6063.67	6714.47	4875.89	7097.47	5441.21	7628.42	3510.08	5215.51	7995.46	6060.24	1.14282	0.42354
tr|Q9KQ90|Q9KQ90_VIBCH	NADPH-dependent FMN reductase-like domain-containing protein OS=Vibrio cholerae serotype O1 (strain ATCC 39315 / El Tor Inaba N16961) OX=243277 GN=VC_2111 PE=4 SV=1	9436.88	10447.8	9274.4	10149.3	11857.4	14733.9	6744.92	10695	5522.22	9873.53	6117.95	6921.93	4721.39	5799.84	5383.14	6202.54	6359.96	5153.09	7071.93	5970.2	0.604667	0.00219019
sp|Q9KUD0|PANB_VIBCH	3-methyl-2-oxobutanoate hydroxymethyltransferase OS=Vibrio cholerae serotype O1 (strain ATCC 39315 / El Tor Inaba N16961) OX=243277 GN=panB PE=3 SV=1	5958.4	7947.24	7625.84	10200.6	9127.02	4229.97	11463.2	8087.73	6075.51	7857.28	12214.1	14818.5	11410.8	16360.2	13044.1	9546.11	12626.2	11441.1	16216.9	13075.3	1.6641	0.00017105
sp|Q9KMP5|GCSH_VIBCH	Glycine cleavage system H protein OS=Vibrio cholerae serotype O1 (strain ATCC 39315 / El Tor Inaba N16961) OX=243277 GN=gcvH PE=3 SV=1	301.015	176.278	246.729	367.987	0	227.792	226.654	187.083	207.856	215.71	431.392	227.673	0	172.221	157.005	140.074	429.325	219.573	306.999	231.585	1.07359	0.785753
sp|Q9KNY8|RS19_VIBCH	Small ribosomal subunit protein uS19 OS=Vibrio cholerae serotype O1 (strain ATCC 39315 / El Tor Inaba N16961) OX=243277 GN=rpsS PE=3 SV=1	5273.26	2707.09	6880.62	6124.7	5246.26	2089.19	9706.68	7375.38	5199.38	5622.5	20707.1	11298.7	14262.5	29439.6	10409.5	4090.11	15922.6	16167.7	17910.4	15578.7	2.77078	0.00268328
tr|Q9KSQ9|Q9KSQ9_VIBCH	Chemotaxis protein CheX OS=Vibrio cholerae serotype O1 (strain ATCC 39315 / El Tor Inaba N16961) OX=243277 GN=VC_1197 PE=4 SV=1	3987.46	9380.46	7244.51	8573.93	8112.05	9218.21	2464.99	6224.58	3380.83	6509.67	6609.11	5183.64	4095.98	6158.19	4416.19	5353.51	2179.46	4665.85	6382.73	5004.96	0.768851	0.154797
tr|Q9KLY1|Q9KLY1_VIBCH	Glyoxalase OS=Vibrio cholerae serotype O1 (strain ATCC 39315 / El Tor Inaba N16961) OX=243277 GN=VC_A0610 PE=3 SV=1	2989.87	1025.22	1316.51	722.658	2359.78	3980.53	1115.34	1024.9	980.497	1723.92	1450.66	2366.3	1240.03	1920.41	1008.3	844.179	1863.18	4943.02	3989.76	2180.65	1.26493	0.457524
sp|Q84I33|FTSK_VIBCH	DNA translocase FtsK OS=Vibrio cholerae serotype O1 (strain ATCC 39315 / El Tor Inaba N16961) OX=243277 GN=ftsK PE=3 SV=2	561.536	502.303	320.538	722.68	705.604	432.439	542.154	179.618	323.249	476.68	755.731	682.116	528.011	702.749	405.879	557.285	1431.32	662.136	486.158	690.155	1.44784	0.0906495
sp|Q9KNG5|RSMG_VIBCH	Ribosomal RNA small subunit methyltransferase G OS=Vibrio cholerae serotype O1 (strain ATCC 39315 / El Tor Inaba N16961) OX=243277 GN=rsmG PE=3 SV=1	10699.1	1922.15	9130.62	12032.8	2764.38	17245.2	1566.16	463.641	8586.28	7156.7	2113.47	14663.3	1474.17	6356.76	15305.7	15753.1	2748.86	3681.96	22419.6	9390.76	1.31216	0.497049
tr|Q9KMW6|Q9KMW6_VIBCH	DUF3696 domain-containing protein OS=Vibrio cholerae serotype O1 (strain ATCC 39315 / El Tor Inaba N16961) OX=243277 GN=VC_A0200 PE=4 SV=1	4314.43	1191.32	5499.08	1704.05	6708.45	5966.79	4425.11	4100.18	4579.81	4276.58	2482.92	992.574	3526.26	1311.49	2402.99	940.073	3403.89	1049.13	564.961	1852.7	0.43322	0.00461423
sp|Q56632|VIBA_VIBCH	Vibriobactin-specific 2,3-dihydro-2,3-dihydroxybenzoate dehydrogenase OS=Vibrio cholerae serotype O1 (strain ATCC 39315 / El Tor Inaba N16961) OX=243277 GN=vibA PE=3 SV=1	20924.9	28861.1	35471.6	31659.4	30943.9	26511.2	28803	26836.2	32829.3	29204.5	9002.25	12828.2	10209.2	10242.6	7047.42	11073.7	24807.5	8391.54	7623.56	11247.3	0.385123	1.00103e-06
tr|Q9KMU2|Q9KMU2_VIBCH	Iron(III) ABC transporter, periplasmic iron-compound-binding protein OS=Vibrio cholerae serotype O1 (strain ATCC 39315 / El Tor Inaba N16961) OX=243277 GN=VC_A0227 PE=1 SV=1	233239	217214	226224	285676	278265	280066	250806	256145	254905	253616	208161	217574	214653	190334	230359	218876	227031	207525	215833	214483	0.845701	0.00113098
tr|Q9KQ75|Q9KQ75_VIBCH	Flagellar motor switch protein FliM OS=Vibrio cholerae serotype O1 (strain ATCC 39315 / El Tor Inaba N16961) OX=243277 GN=VC_2126 PE=3 SV=1	164.896	220.138	164.449	277.585	0	227.849	0	124.713	314.654	166.032	218.706	0	179.306	0	166.837	144.722	0	239.289	309.821	139.853	0.84233	0.629634
sp|Q9KPB5|PDXJ_VIBCH	Pyridoxine 5'-phosphate synthase OS=Vibrio cholerae serotype O1 (strain ATCC 39315 / El Tor Inaba N16961) OX=243277 GN=pdxJ PE=3 SV=1	1446.21	3309.24	2790.65	962.322	3854.83	2900.61	281	1837.66	2682.59	2229.46	4470.29	4767.4	4852.61	5880.4	2444.7	2946.22	4708.68	2843.84	3571.46	4053.96	1.81836	0.00419733
sp|Q9KVD1|COABC_VIBCH	Coenzyme A biosynthesis bifunctional protein CoaBC OS=Vibrio cholerae serotype O1 (strain ATCC 39315 / El Tor Inaba N16961) OX=243277 GN=coaBC PE=3 SV=1	373.769	226.154	163.777	259.294	250.439	331.059	412.829	235.983	204.776	273.12	328.082	227.567	262.016	239.051	235.658	158.116	322.466	360.039	309.811	271.423	0.993786	0.961536
tr|Q9KKV2|Q9KKV2_VIBCH	NADH-dependent flavin oxidoreductase, Oye family OS=Vibrio cholerae serotype O1 (strain ATCC 39315 / El Tor Inaba N16961) OX=243277 GN=VC_A0998 PE=4 SV=1	1427.34	2368.46	3165.79	3767.67	1643.69	3018.88	2284.76	1675.4	1736.51	2343.17	2481.78	2228.33	1114.86	2241.55	2961.1	1890.88	2412.99	2011.68	1241.1	2064.92	0.881251	0.419577
tr|Q9KPM9|Q9KPM9_VIBCH	Transcriptional regulator, LacI family OS=Vibrio cholerae serotype O1 (strain ATCC 39315 / El Tor Inaba N16961) OX=243277 GN=VC_2337 PE=4 SV=1	9558.75	5138.89	7905.9	9618.28	4899.49	10281	10718.9	9193.45	8495.89	8423.39	9860.09	9566.25	5439.47	8939.42	3783.61	12220	9053.67	6036.44	12376.1	8586.11	1.01932	0.894903
sp|Q9KT50|Y1055_VIBCH	Nucleoid-associated protein VC_1055 OS=Vibrio cholerae serotype O1 (strain ATCC 39315 / El Tor Inaba N16961) OX=243277 GN=VC_1055 PE=3 SV=2	834.052	509.806	330.049	290.897	368.739	149.541	152.756	259.424	169.489	340.528	218.087	116.763	179.291	588.629	252.123	469.978	322.376	421.187	309.837	319.808	0.939153	0.818285
tr|Q9KUG9|Q9KUG9_VIBCH	Quinone oxidoreductase OS=Vibrio cholerae serotype O1 (strain ATCC 39315 / El Tor Inaba N16961) OX=243277 GN=VC_0552 PE=4 SV=1	26928.6	24633.4	16207.4	31129.8	22821.4	20123.5	33246.4	22444.7	11626	23240.1	23659	15636	10634.4	34622.8	15828.4	30590.1	8149.98	10172.5	14263.9	18173	0.781967	0.210193
sp|Q9KVD5|PYRE_VIBCH	Orotate phosphoribosyltransferase OS=Vibrio cholerae serotype O1 (strain ATCC 39315 / El Tor Inaba N16961) OX=243277 GN=pyrE PE=1 SV=2	36680	31709	34100	34659.9	33275.6	32525	27750.5	29632.9	28346.4	32075.5	23769	33195.8	29809.3	28061.3	24711.1	30825.3	25236.8	25048.7	20327.6	26776.1	0.834784	0.00639628
sp|Q9KU87|RLME_VIBCH	Ribosomal RNA large subunit methyltransferase E OS=Vibrio cholerae serotype O1 (strain ATCC 39315 / El Tor Inaba N16961) OX=243277 GN=rlmE PE=3 SV=1	2812.82	10559.6	16175.2	4371.86	8204.62	3675.56	2035.98	1168.08	7710.09	6301.54	13517.4	14788.4	3463.5	3351.4	3355.53	13617.9	8144.17	14163.4	11290.8	9521.38	1.51096	0.184692
sp|Q9KQM6|MENC_VIBCH	o-succinylbenzoate synthase OS=Vibrio cholerae serotype O1 (strain ATCC 39315 / El Tor Inaba N16961) OX=243277 GN=menC PE=3 SV=1	3278.58	422.258	566.3	1589.08	764.197	773.441	419.88	310.267	561.402	965.046	865.393	1116.34	264.172	409.809	523.222	537.397	805.836	543.751	812.686	653.179	0.676837	0.365194
tr|Q9KM25|Q9KM25_VIBCH	NAD(P) transhydrogenase subunit beta OS=Vibrio cholerae serotype O1 (strain ATCC 39315 / El Tor Inaba N16961) OX=243277 GN=VC_A0564 PE=3 SV=1	1111.82	583.145	596.231	783.964	864.966	2187.41	736.577	588.332	697.769	905.58	1318.42	828.945	535.426	925.59	477.831	394.349	556.919	355.944	859.889	694.813	0.767257	0.308966
tr|Q9KQK3|Q9KQK3_VIBCH	asparaginase OS=Vibrio cholerae serotype O1 (strain ATCC 39315 / El Tor Inaba N16961) OX=243277 GN=VC_1995 PE=1 SV=1	992.048	1861.36	2881.77	6663.08	4824.09	2307.42	6560.61	2736.24	1420	3360.74	7507.97	2730.27	4170.61	4796.25	1624.57	3157.75	2174.96	5020.92	2609.42	3754.75	1.11724	0.680146
tr|Q9KND3|Q9KND3_VIBCH	Uncharacterized protein OS=Vibrio cholerae serotype O1 (strain ATCC 39315 / El Tor Inaba N16961) OX=243277 GN=VC_A0032 PE=4 SV=1	2563.31	3722.27	4990.7	2989.15	3073.44	3776.68	5024.02	3335.23	5475.17	3883.33	2969.08	4255.57	4911.36	2260.3	3459.34	2655.9	563.146	2849.1	413.641	2704.16	0.696351	0.0723047
sp|P0C6C2|E4PD_VIBCH	D-erythrose-4-phosphate dehydrogenase OS=Vibrio cholerae serotype O1 (strain ATCC 39315 / El Tor Inaba N16961) OX=243277 GN=epd PE=3 SV=1	4686.51	6741.6	12178.4	7644.04	8810.39	7129.02	8618.06	13140.3	10914.1	8873.6	11667.7	15811.3	6359.77	9437.41	8232.51	7550.14	10392.2	12618.6	10274.6	10260.5	1.15629	0.30954
tr|A0A0H2XJQ1|AadA1	OS=Ecoli	0	0	0	0	246.027	0	152.759	0	218.742	68.6142	0	0	179.332	0	0	0	322.389	0	0	55.7468	0.812468	0.809065
sp|P0C6R0|IRGA_VIBCH	Iron-regulated outer membrane virulence protein OS=Vibrio cholerae serotype O1 (strain ATCC 39315 / El Tor Inaba N16961) OX=243277 GN=irgA PE=3 SV=1	5652.73	6874.33	1666.03	5698.42	5804.82	8126.2	5328.76	5207.73	5270.59	5514.4	2841.43	4581.76	3999.99	3655	7174.04	5633.02	4340.57	5326.78	6237.02	4865.51	0.882329	0.388666
sp|Q9KQ24|HEM1_VIBCH	Glutamyl-tRNA reductase OS=Vibrio cholerae serotype O1 (strain ATCC 39315 / El Tor Inaba N16961) OX=243277 GN=hemA PE=3 SV=1	27769.2	30798.3	28969	32063.2	14491.3	7835.4	24648	31214.5	4587.78	22486.3	37221.5	34673.9	24914.2	41206.5	39384.8	38962.7	31076.1	30193.6	35860.5	34832.7	1.54906	0.00920676
tr|Q9KV61|Q9KV61_VIBCH	Biotin carboxyl carrier protein of acetyl-CoA carboxylase OS=Vibrio cholerae serotype O1 (strain ATCC 39315 / El Tor Inaba N16961) OX=243277 GN=VC_0296 PE=4 SV=1	22972.6	20630.9	18809.9	24226.1	24538.4	21914.9	21684.6	25028.5	17283.1	21898.8	20423.6	22970.9	21668.9	13718.5	18725.2	20101.6	16963	19427.2	18368.4	19151.9	0.874566	0.0446667
tr|Q9KUI3|Q9KUI3_VIBCH	Thiosulfate ABC transporter, periplasmic thiosulfate-binding protein OS=Vibrio cholerae serotype O1 (strain ATCC 39315 / El Tor Inaba N16961) OX=243277 GN=VC_0538 PE=3 SV=1	13911.9	13222.6	13703.9	9966.93	11566.7	13263.6	12788.7	10996.6	13720.1	12571.2	4379.76	4192.37	5010.27	7082.21	4982.79	6638.55	3904.99	2353.56	4446.57	4776.78	0.379978	2.8341e-09
sp|Q9KUT4|ARGR_VIBCH	Arginine repressor OS=Vibrio cholerae serotype O1 (strain ATCC 39315 / El Tor Inaba N16961) OX=243277 GN=argR PE=3 SV=2	16604.3	11379.5	12158.8	19038.7	16703.1	13424.3	14460.2	11448.8	13737.5	14328.4	17353.8	18807.5	20493.3	13568.3	16780	16778.8	8383.71	18719.8	16846.9	16414.7	1.14561	0.179085
sp|Q9KNK2|HSLO_VIBCH	33 kDa chaperonin OS=Vibrio cholerae serotype O1 (strain ATCC 39315 / El Tor Inaba N16961) OX=243277 GN=hslO PE=3 SV=2	5142.26	8385.71	11022.9	12085.4	11497.7	9653.03	4064.44	12185.7	10891.9	9436.56	16860.2	17890	13764.3	16058.1	12232.7	1520.48	16772.2	22027.3	13871	14555.1	1.54242	0.0333144
tr|Q9KQF4|Q9KQF4_VIBCH	Glutaredoxin OS=Vibrio cholerae serotype O1 (strain ATCC 39315 / El Tor Inaba N16961) OX=243277 GN=VC_2044 PE=3 SV=1	5927.23	5535.57	889.265	3052.02	1932.25	4953.23	2757.73	1376.28	1674.12	3121.97	2853.24	9850.63	3052.85	8984.21	1139.45	2610.05	1456.41	1380.33	7229.67	4284.09	1.37224	0.391091
tr|Q9KTT2|Q9KTT2_VIBCH	Amine oxidase domain-containing protein OS=Vibrio cholerae serotype O1 (strain ATCC 39315 / El Tor Inaba N16961) OX=243277 GN=VC_0806 PE=4 SV=1	787.61	425.047	245.756	1043.76	1485.22	2764.49	1453.15	2626.69	810.611	1293.59	1799.55	2975.71	1084.97	1932.67	5509.09	5996.21	3097.16	913.07	2748.73	2895.24	2.23814	0.0343807
tr|Q9KU52|Q9KU52_VIBCH	phosphoenolpyruvate--protein phosphotransferase OS=Vibrio cholerae serotype O1 (strain ATCC 39315 / El Tor Inaba N16961) OX=243277 GN=VC_0672 PE=3 SV=1	13325.1	1895.62	15039	12827.4	12427.4	12635.1	2036.88	8776.37	13354.7	10257.5	4153.75	15975.2	19899.8	18873.8	21911.8	19923.4	7530.76	18022.2	23178.2	16607.7	1.61907	0.0344688
tr|Q9KQ39|Q9KQ39_VIBCH	Arsenate reductase OS=Vibrio cholerae serotype O1 (strain ATCC 39315 / El Tor Inaba N16961) OX=243277 GN=VC_2165 PE=1 SV=1	4433.19	7185.09	6494.36	5517.45	6687.28	4726	6825.75	4755.93	7342.19	5996.36	3786.47	3130.53	3235.58	5807.58	8817.18	5027.1	1938.07	9699.8	8451.7	5543.78	0.924524	0.665335
tr|Q9KP17|Q9KP17_VIBCH	2`,3`-cyclic-nucleotide 2`-phosphodiesterase OS=Vibrio cholerae serotype O1 (strain ATCC 39315 / El Tor Inaba N16961) OX=243277 GN=VC_2562 PE=3 SV=1	32322.2	30645	30177.8	29205.1	39849.8	27138.4	30258.2	27223.4	34671	31276.8	14205.1	11786.3	12658.8	10430.1	8711.06	19235.1	17991	13953.4	17211.1	14020.2	0.448263	4.66212e-08
sp|Q9KM50|Y3339_VIBCH	UPF0312 protein VC_A0539 OS=Vibrio cholerae serotype O1 (strain ATCC 39315 / El Tor Inaba N16961) OX=243277 GN=VC_A0539 PE=3 SV=1	249.235	649.918	2122.37	2309.97	1983.8	1134.57	1875.3	2845.98	3504.17	1852.81	427.436	3457.1	801.581	2403.63	1215.91	1280.53	2043.11	446.328	2157.6	1581.47	0.853552	0.581405
sp|Q9KM67|SBCC_VIBCH	Nuclease SbcCD subunit C OS=Vibrio cholerae serotype O1 (strain ATCC 39315 / El Tor Inaba N16961) OX=243277 GN=sbcC PE=3 SV=1	888.242	1179.51	827.635	4503.89	698.106	6204.88	1644.83	490.135	1470.14	1989.71	4705.36	6216.22	2376.69	775.338	1026.13	550.971	1085.86	774.864	6268.52	2642.22	1.32794	0.540509
sp|P0C6C8|FUR_VIBCH	Ferric uptake regulation protein OS=Vibrio cholerae serotype O1 (strain ATCC 39315 / El Tor Inaba N16961) OX=243277 GN=fur PE=1 SV=1	18767.3	15100.3	11837.8	10732.4	18087.4	17200.6	18864.2	13419.5	24621.7	16514.6	22661.1	17226.8	25677.9	21983.8	17172.5	13915.7	11514.5	21812.5	18158.4	18902.6	1.1446	0.266714
tr|Q9KT57|Q9KT57_VIBCH	Putative NAD(P)H nitroreductase OS=Vibrio cholerae serotype O1 (strain ATCC 39315 / El Tor Inaba N16961) OX=243277 GN=VC_1048 PE=3 SV=1	500.398	169.889	164.198	245.675	0	0	920.703	145.124	128.981	252.774	984.254	317.499	224.855	407.443	93.2715	157.69	275.81	329.95	0	310.086	1.22673	0.677294
tr|Q9KQJ4|Q9KQJ4_VIBCH	Haem-binding uptake Tiki superfamily ChaN domain-containing protein OS=Vibrio cholerae serotype O1 (strain ATCC 39315 / El Tor Inaba N16961) OX=243277 GN=VC_2004 PE=4 SV=1	2101.09	2918.8	1432.82	1216.66	1496.11	12891.5	1880.31	2940.31	780.67	3073.14	7140.72	4590.21	5294.65	2657.85	2826.77	2200.46	6019.87	950.991	4060.51	3971.34	1.29227	0.537618
tr|Q9KVH8|Q9KVH8_VIBCH	Cytochrome c5 OS=Vibrio cholerae serotype O1 (strain ATCC 39315 / El Tor Inaba N16961) OX=243277 GN=VC_0168 PE=4 SV=1	7759.35	657.204	3588.54	1215.28	3371.1	6625.89	3899.42	4459.69	4658.88	4026.15	6498.43	3867.75	8327.26	5630.42	5128.21	4222.96	4056.66	7280	4470.36	5498.01	1.36557	0.131528
sp|Q9KV40|MURB_VIBCH	UDP-N-acetylenolpyruvoylglucosamine reductase OS=Vibrio cholerae serotype O1 (strain ATCC 39315 / El Tor Inaba N16961) OX=243277 GN=murB PE=1 SV=2	245.395	637.647	932.982	436.305	211.875	341.824	241.777	375.3	270.857	410.44	444.999	653.54	408.492	867.355	208.783	341.734	518.557	457.161	474.203	486.092	1.18432	0.462952
sp|Q9KV13|MUTL_VIBCH	DNA mismatch repair protein MutL OS=Vibrio cholerae serotype O1 (strain ATCC 39315 / El Tor Inaba N16961) OX=243277 GN=mutL PE=3 SV=1	7559.32	10615.3	9180.05	6066.26	6721.53	7544.4	8458.32	2270.63	4116.32	6948.01	7969.11	9424.18	8814.04	9452.8	13169.6	9554.75	13740.7	16167.2	13587.2	11319.9	1.62924	0.00357856
sp|Q9KNV1|AROK_VIBCH	Shikimate kinase OS=Vibrio cholerae serotype O1 (strain ATCC 39315 / El Tor Inaba N16961) OX=243277 GN=aroK PE=3 SV=1	819.573	540.794	15884.6	3534.66	2406.53	1279.72	7819.44	942.382	1083.2	3812.33	1721.86	9740.16	10200.7	14929.4	10212.8	2704.62	4392.92	6907.87	1522.47	6925.86	1.8167	0.194075
tr|Q9KL87|Q9KL87_VIBCH	Oxidoreductase, aldo/keto reductase 2 family OS=Vibrio cholerae serotype O1 (strain ATCC 39315 / El Tor Inaba N16961) OX=243277 GN=VC_A0859 PE=4 SV=1	29453.9	38465.4	29043.1	16085.7	33075.9	25414	29176.6	35633.1	23270.5	28846.5	23016.9	14465.3	20642.2	8948.73	21793.9	14917.8	21213.5	16509.8	13650.1	17239.8	0.597641	0.000787291
tr|Q9KKM0|Q9KKM0_VIBCH	EAL domain-containing protein OS=Vibrio cholerae serotype O1 (strain ATCC 39315 / El Tor Inaba N16961) OX=243277 GN=VC_A1083 PE=4 SV=1	5871.65	8484.6	1963.83	7520.58	6218.82	6102.61	9871.88	3827.55	6599.77	6273.48	4739.21	8738.52	6899.21	12221.9	8051.98	8396.22	6163.59	6278.82	9387.67	7875.24	1.25532	0.154685
tr|Q9KNT2|Q9KNT2_VIBCH	Serine acetyltransferase OS=Vibrio cholerae serotype O1 (strain ATCC 39315 / El Tor Inaba N16961) OX=243277 GN=VC_2649 PE=1 SV=1	1631.27	801.119	1486.96	972.517	70538.9	2202.58	52052.2	69268.2	1147.41	22233.5	2019.67	2555.93	85034.7	1401.17	5078.59	106324	104300	106613	1905.96	46137.1	2.07512	0.260066
sp|Q9KTF7|Y945_VIBCH	UPF0250 protein VC_0945 OS=Vibrio cholerae serotype O1 (strain ATCC 39315 / El Tor Inaba N16961) OX=243277 GN=VC_0945 PE=3 SV=1	3894.14	3294.62	7088.72	2569.49	1393.44	1376.67	5703.58	5128.63	2993.94	3715.92	8288.32	3260.39	9878.56	10330.5	11568.7	10286.7	3129.32	3567.35	10727.9	7893.08	2.12413	0.00879361
sp|Q9KPT1|RIMK_VIBCH	Probable alpha-L-glutamate ligase OS=Vibrio cholerae serotype O1 (strain ATCC 39315 / El Tor Inaba N16961) OX=243277 GN=rimK PE=3 SV=1	1238.52	455.727	2085.6	879.536	927.126	897.465	1241.64	535.293	1466.7	1080.85	1225.34	1189.07	590.217	1813.07	805.213	719.247	2325.86	950.585	2198.04	1312.96	1.21475	0.407486
sp|O34239|RS20_VIBCH	Small ribosomal subunit protein bS20 OS=Vibrio cholerae serotype O1 (strain ATCC 39315 / El Tor Inaba N16961) OX=243277 GN=rpsT PE=3 SV=2	121339	110496	104232	100526	102798	80902.2	101452	116765	112945	105717	198099	216894	208515	190565	241565	226450	270244	281510	304545	237599	2.24749	3.89385e-06
tr|Q9KQA1|Q9KQA1_VIBCH	Flavodoxin OS=Vibrio cholerae serotype O1 (strain ATCC 39315 / El Tor Inaba N16961) OX=243277 GN=VC_2099 PE=3 SV=1	51806.8	36746.7	56891.8	52963.3	53050.2	47547.7	51908.1	52257.4	55924.6	51010.7	59193.8	70127.7	52906.1	50299.6	60605.4	54845.5	49084.6	58070.4	62609.4	57526.9	1.12774	0.0434001
tr|Q9KLT7|Q9KLT7_VIBCH	Sucrose operon repressor ScrR, putative OS=Vibrio cholerae serotype O1 (strain ATCC 39315 / El Tor Inaba N16961) OX=243277 GN=VC_A0654 PE=4 SV=1	1707.79	4681.93	2796.16	7341.26	5873.29	3521.8	2007.73	3487.07	4133.76	3950.09	1476.56	3966.79	7649.51	3385.86	1448.4	1240.73	12153	2982.59	16682.1	5665.06	1.43416	0.391929
sp|Q9KV53|GPPA_VIBCH	Guanosine-5'-triphosphate,3'-diphosphate pyrophosphatase OS=Vibrio cholerae serotype O1 (strain ATCC 39315 / El Tor Inaba N16961) OX=243277 GN=gppA PE=3 SV=1	16561.1	16522.7	11247	13477.8	13669.7	16533	11548.5	12150	16166.6	14208.5	15082.6	20347.4	11084.6	13632.1	16487.9	16443.9	10001.4	20662	15976.1	15524.2	1.0926	0.372889
sp|P0C6E0|NQRC_VIBCH	Na(+)-translocating NADH-quinone reductase subunit C OS=Vibrio cholerae serotype O1 (strain ATCC 39315 / El Tor Inaba N16961) OX=243277 GN=nqrC PE=1 SV=1	3096.29	1036.84	1192.78	2543.93	2063.07	1932.84	1304.16	1028.13	2483.99	1853.56	2836.78	2002.49	1586.14	1961.81	3506.95	2702.02	1629.14	3357.94	3985.12	2618.71	1.4128	0.0646153
tr|Q9KSK8|Q9KSK8_VIBCH	Methyl-accepting chemotaxis protein OS=Vibrio cholerae serotype O1 (strain ATCC 39315 / El Tor Inaba N16961) OX=243277 GN=VC_1248 PE=3 SV=1	1927.56	7213.07	1952.92	1230.28	3660.41	3660.06	5618.65	7014.35	4939.67	4135.22	3126.77	5396.66	11245.3	2234.66	1143.26	2433.9	3679.53	2911.09	4174.87	4038.45	0.976599	0.938474
tr|Q9KRY2|Q9KRY2_VIBCH	Mce/MlaD domain-containing protein OS=Vibrio cholerae serotype O1 (strain ATCC 39315 / El Tor Inaba N16961) OX=243277 GN=VC_1501 PE=4 SV=1	1733.63	1539.8	1376.69	1202.37	517.601	1829.6	982.839	1964.5	2136.37	1475.93	633.693	882.222	2360.36	1020.83	1422.41	489.356	1817.73	1854.05	1633.67	1346.04	0.91199	0.638102
sp|Q9KTZ1|QUEA_VIBCH	S-adenosylmethionine:tRNA ribosyltransferase-isomerase OS=Vibrio cholerae serotype O1 (strain ATCC 39315 / El Tor Inaba N16961) OX=243277 GN=queA PE=3 SV=1	923.515	339.455	254.368	436.157	285.339	336.59	655.9	831.324	741.599	533.805	647.933	474.8	302.844	302.043	515.319	228.957	483.579	422.181	294.834	408.054	0.764425	0.216893
tr|Q9KNG2|Q9KNG2_VIBCH	Uncharacterized protein OS=Vibrio cholerae serotype O1 (strain ATCC 39315 / El Tor Inaba N16961) OX=243277 GN=VC_A0002 PE=1 SV=1	2853.53	5324.79	5748.56	5160.78	2655.69	6577.22	1714.11	4027.36	3562.23	4180.48	2663.52	3640.11	4839.77	6607.31	4262.67	7971.69	7178.91	3398.31	4915.05	5053.04	1.20872	0.299509
tr|Q9KVJ5|Q9KVJ5_VIBCH	Cell division ATP-binding protein FtsE OS=Vibrio cholerae serotype O1 (strain ATCC 39315 / El Tor Inaba N16961) OX=243277 GN=ftsE PE=3 SV=1	409.55	542.714	246.648	1149.83	251	442.876	307.929	496.768	233.544	453.429	641.4	227.644	269.42	296.24	494.889	523.495	619.094	667.283	515.071	472.726	1.04256	0.863769
sp|Q9KPB3|ERA_VIBCH	GTPase Era OS=Vibrio cholerae serotype O1 (strain ATCC 39315 / El Tor Inaba N16961) OX=243277 GN=era PE=3 SV=3	10212.5	2958.38	8453.42	2514.11	1468.19	5753.07	3577.84	8850.88	9256.44	5893.87	2392.51	2743.64	7016.43	3624.75	3218.09	7266.76	6610.77	3614.57	2697.02	4353.84	0.738707	0.258753
tr|Q9KS20|Q9KS20_VIBCH	Cytochrome c oxidase, subunit CcoO OS=Vibrio cholerae serotype O1 (strain ATCC 39315 / El Tor Inaba N16961) OX=243277 GN=VC_1441 PE=4 SV=1	1256.77	1201.91	1555.16	1142.63	1849.03	1381.94	493.79	1878.51	1081.81	1315.73	1081.68	1375.52	868.582	1658.4	492.879	1000.13	2827.25	1558.94	498.062	1262.38	0.959456	0.850994
sp|Q9KL54|Y3694_VIBCH	Probable phosphatase VC_A0894 OS=Vibrio cholerae serotype O1 (strain ATCC 39315 / El Tor Inaba N16961) OX=243277 GN=VC_A0894 PE=3 SV=1	4520.15	3644.88	3561.19	8531.42	3677.39	6975.52	5040.1	5504.04	6458.57	5323.7	4267.47	4169.19	5353.92	1392.4	703	6329.09	1373.08	6736.56	1371.07	3521.75	0.661524	0.0838817
tr|Q9KN88|Q9KN88_VIBCH	Sulfate permease family protein OS=Vibrio cholerae serotype O1 (strain ATCC 39315 / El Tor Inaba N16961) OX=243277 GN=VC_A0077 PE=1 SV=1	0	169.424	254.542	290.93	702.757	133.208	718.142	119.166	174.589	284.751	314.565	341.494	372.922	246.134	242.83	243.13	458.748	474.443	774.685	385.439	1.3536	0.341398
sp|Q9KPK1|RRAAH_VIBCH	Putative 4-hydroxy-4-methyl-2-oxoglutarate aldolase OS=Vibrio cholerae serotype O1 (strain ATCC 39315 / El Tor Inaba N16961) OX=243277 GN=VC_2366 PE=1 SV=2	21196.6	18108.6	15700	9956.6	22114.9	7396.81	18484.7	19413.9	18911.3	16809.3	13488.4	14631.2	13930.8	8211.66	13361.7	6175.18	8388.63	11003.1	7772.85	10773.7	0.64094	0.00883852
sp|Q9KPW1|SKP_VIBCH	Chaperone protein Skp OS=Vibrio cholerae serotype O1 (strain ATCC 39315 / El Tor Inaba N16961) OX=243277 GN=skp PE=3 SV=1	42938	45946.8	49521.1	47926.8	72555.8	27933.6	37221.7	43155.7	18953.3	42905.9	58529	61013.3	41294.6	46128.5	37465.4	24409.6	36389	36024.9	47937.1	43243.5	1.00787	0.957971
sp|Q9KSM5|CDD_VIBCH	Cytidine deaminase OS=Vibrio cholerae serotype O1 (strain ATCC 39315 / El Tor Inaba N16961) OX=243277 GN=cdd PE=1 SV=1	2001.65	1972.68	659.832	8648.55	1170.89	1223.68	1677.1	1128.4	625.384	2123.13	2743.4	1201.52	4583.76	2612.93	1007.29	4722.99	2013.1	1353.37	4783.6	2780.22	1.30949	0.514205
sp|Q9KU37|NAGZ_VIBCH	Beta-hexosaminidase OS=Vibrio cholerae serotype O1 (strain ATCC 39315 / El Tor Inaba N16961) OX=243277 GN=nagZ PE=1 SV=1	1674.89	7918.67	2663.64	2769.34	8718.61	4588.42	3486.87	2925.35	2028.24	4086	2764.21	4619.57	3129.04	4136.47	3140.74	4112.95	3922.6	5284.78	5269.91	4042.25	0.989292	0.962275
tr|Q9KLT4|Q9KLT4_VIBCH	Glycerol-3-phosphate dehydrogenase OS=Vibrio cholerae serotype O1 (strain ATCC 39315 / El Tor Inaba N16961) OX=243277 GN=VC_A0657 PE=3 SV=1	4950.72	4300.54	2652.74	3765.81	2230.48	3959.36	4132.73	1394.22	1185.54	3174.68	2942.3	5289	2255.52	2664.64	867.998	2023.48	2488.49	1657.54	3295.14	2609.35	0.821923	0.367835
sp|Q9KVC8|RL28_VIBCH	Large ribosomal subunit protein bL28 OS=Vibrio cholerae serotype O1 (strain ATCC 39315 / El Tor Inaba N16961) OX=243277 GN=rpmB PE=3 SV=1	3954.72	9942.92	4373.79	6389.65	4039.35	14445.9	5066.36	5736.18	7520.15	6829.89	6350.52	13721.8	6407.38	12101	6522.5	7652.46	4668.27	8199.77	10429	8450.3	1.23725	0.303539
tr|H9L4Q4|H9L4Q4_VIBCH	Acetyltransferase RfbO, CysE/LacA/LpxA/NodL family OS=Vibrio cholerae serotype O1 (strain ATCC 39315 / El Tor Inaba N16961) OX=243277 GN=VC_0252 PE=4 SV=1	23983.5	30306.6	16768.9	14788.3	23583.7	23750.6	26856.3	23620.8	23972.8	23070.2	32416.4	29551.2	29041.1	22324.9	22852.9	27050.9	20077.8	16946	23293.7	24839.4	1.07669	0.450991
tr|Q9KNW7|Q9KNW7_VIBCH	phosphoribulokinase OS=Vibrio cholerae serotype O1 (strain ATCC 39315 / El Tor Inaba N16961) OX=243277 GN=VC_2613 PE=3 SV=1	1849.36	958.532	2173.6	1789.29	2615.84	1611.29	1771.91	776.526	1233.35	1642.19	2955.95	2846.28	449.82	1977.17	2788.19	1577.02	930.887	400.032	1958.56	1764.88	1.07471	0.755819
sp|Q9KUZ0|RS18_VIBCH	Small ribosomal subunit protein bS18 OS=Vibrio cholerae serotype O1 (strain ATCC 39315 / El Tor Inaba N16961) OX=243277 GN=rpsR PE=3 SV=1	12623.2	12709.5	13311.4	16515.7	15741.7	15635.8	13079.9	8646.27	9752.61	13112.9	19994.5	26507.8	27703.2	28876.8	35218.3	33102.1	45572.9	38136.9	47971.8	33676	2.56816	9.47122e-05
tr|H9L4Q3|H9L4Q3_VIBCH	Hcp protein OS=Vibrio cholerae serotype O1 (strain ATCC 39315 / El Tor Inaba N16961) OX=243277 GN=VC_1415 PE=4 SV=1	5914.72	2835.33	2212.41	2372.5	2045.13	3431.87	3828.34	2062.14	2998.71	3077.91	2980.96	6254.97	1910.01	5588.3	5316.65	2580.45	2870.72	1691.08	3837.08	3670.02	1.19238	0.406471
tr|Q9KL32|Q9KL32_VIBCH	Transcriptional regulator, TetR family OS=Vibrio cholerae serotype O1 (strain ATCC 39315 / El Tor Inaba N16961) OX=243277 GN=VC_A0917 PE=4 SV=1	2817.27	1393.28	3272.81	4115.08	2139.08	2475.28	2371.72	2371.67	1344.37	2477.84	2323.15	4532.89	1785.21	2493.2	4256.53	1768.15	2606.88	2677.1	2642.44	2787.28	1.12488	0.487521
tr|Q9KRD9|Q9KRD9_VIBCH	Lipoprotein OS=Vibrio cholerae serotype O1 (strain ATCC 39315 / El Tor Inaba N16961) OX=243277 GN=VC_1703 PE=1 SV=1	729.591	258.765	409.119	1022.96	368.944	1625.91	561.63	1088.17	1025.79	787.875	328.11	1604.97	366.697	314.84	1056.48	615.85	805.996	1431.66	464.415	776.557	0.985635	0.959458
tr|Q9KUK0|Q9KUK0_VIBCH	GatB/YqeY domain-containing protein OS=Vibrio cholerae serotype O1 (strain ATCC 39315 / El Tor Inaba N16961) OX=243277 GN=VC_0519 PE=4 SV=1	2901.55	21061.8	2242.3	7861.46	10287.9	10742.1	9971.21	11248	6077.76	9154.9	5619.13	10233.7	9677.4	24846.4	3801.68	23810.4	19918.3	4576.06	13983.3	12940.7	1.41353	0.270163
tr|Q9KRF5|Q9KRF5_VIBCH	inorganic diphosphatase OS=Vibrio cholerae serotype O1 (strain ATCC 39315 / El Tor Inaba N16961) OX=243277 GN=VC_1687 PE=4 SV=1	4494.56	2447.99	252.001	2939.01	333.555	1104.65	3139.24	3730.98	2167.18	2289.91	1217.68	4922.38	2147.32	6552.05	4202.6	1005.05	1779.99	4787.77	4215.74	3425.62	1.49596	0.18322
tr|Q9KU42|Q9KU42_VIBCH	Carbon starvation protein A, putative OS=Vibrio cholerae serotype O1 (strain ATCC 39315 / El Tor Inaba N16961) OX=243277 GN=VC_0687 PE=3 SV=1	0	169.871	0	290.923	245.961	294.046	152.823	252.65	136.828	171.456	0	0	0	0	163.101	236.513	0	239.37	276.273	101.695	0.593128	0.230052
tr|Q9KP75|Q9KP75_VIBCH	Lipopolysaccharide export system permease protein LptF OS=Vibrio cholerae serotype O1 (strain ATCC 39315 / El Tor Inaba N16961) OX=243277 GN=VC_2500 PE=1 SV=1	1414.7	169.925	121.149	652.513	605.711	683.318	152.743	118.946	410.624	481.069	300.839	300.234	1079.43	1676.56	1260.12	150.389	2267.37	0	4130.12	1240.56	2.57876	0.134433
tr|Q9KTT5|Q9KTT5_VIBCH	RNA methyltransferase, TrmH family OS=Vibrio cholerae serotype O1 (strain ATCC 39315 / El Tor Inaba N16961) OX=243277 GN=VC_0803 PE=4 SV=1	3475.46	2363.22	1283.88	1081.41	2555.13	3489.33	2152.86	4155.68	2753.31	2590.03	2786.57	1937.81	3077.16	3829.39	1415.7	3299.03	1693.28	2309.71	3425.9	2641.62	1.01992	0.908287
tr|Q9KPP0|Q9KPP0_VIBCH	DNA damage-inducible gene in SOS regulon, dependent on cyclic AMP and H-NS OS=Vibrio cholerae serotype O1 (strain ATCC 39315 / El Tor Inaba N16961) OX=243277 GN=VC_2326 PE=4 SV=1	19993.9	15848.3	13098.3	12226.2	12538.1	11169.6	21904.6	18902.5	18911	16065.8	36796.1	30210	25288	36448.5	31570.2	31038.5	32063.3	27020.7	26719	30794.9	1.9168	7.8558e-07
tr|Q9KTB0|Q9KTB0_VIBCH	N-acetylglucosamine repressor OS=Vibrio cholerae serotype O1 (strain ATCC 39315 / El Tor Inaba N16961) OX=243277 GN=VC_0993 PE=3 SV=1	3466.72	5490.52	3639.11	2079.55	1184.45	21422.2	3351.99	3900.35	3346.82	5320.19	2046.05	7983.06	2657.65	2060.07	2545.32	1653.65	6191.59	2838.49	3124.74	3455.63	0.64953	0.411153
tr|Q9KRS8|Q9KRS8_VIBCH	6-phospho-beta-glucosidase OS=Vibrio cholerae serotype O1 (strain ATCC 39315 / El Tor Inaba N16961) OX=243277 GN=VC_1558 PE=3 SV=1	15469.1	16017.7	17557.3	16946.7	16870.3	22616.1	22263	19507.7	22600.6	18872.1	15350.2	11537.7	11866.8	16711.3	14223.6	15625.3	17287.6	12374.1	16267.6	14582.7	0.772713	0.00317102
tr|H9L4T0|H9L4T0_VIBCH	Transcriptional regulator OS=Vibrio cholerae serotype O1 (strain ATCC 39315 / El Tor Inaba N16961) OX=243277 GN=VC_2647 PE=4 SV=1	6010.02	3537.61	4007	10134.5	6358.24	5404.87	3729.32	3739.43	6634.86	5506.21	9357.48	6449.94	4319.81	5932.66	5065.43	5055.01	6747.5	5582.61	12165.3	6741.75	1.22439	0.275206
sp|Q9KTK0|QUEF_VIBCH	NADPH-dependent 7-cyano-7-deazaguanine reductase OS=Vibrio cholerae serotype O1 (strain ATCC 39315 / El Tor Inaba N16961) OX=243277 GN=queF PE=1 SV=2	1859.71	1327.19	2445.8	3801.81	3113.07	2913.99	2099.44	1470.67	2793.78	2425.05	4808.65	3475.86	2899.94	3047.45	3280.05	3629.35	2200.8	7626.08	2501.77	3718.88	1.53353	0.0564762
sp|Q9KU39|MURQ2_VIBCH	N-acetylmuramic acid 6-phosphate etherase 2 OS=Vibrio cholerae serotype O1 (strain ATCC 39315 / El Tor Inaba N16961) OX=243277 GN=murQ2 PE=3 SV=1	3472.46	710.567	777.84	1696.1	1105.43	2377.14	2309.91	4691.44	1224.6	2040.61	1267.19	1664.09	1855.55	5969.68	6602.63	1848.27	781.009	6465.05	3811.68	3362.79	1.64794	0.171715
sp|Q9KPY6|PUR5_VIBCH	Phosphoribosylformylglycinamidine cyclo-ligase OS=Vibrio cholerae serotype O1 (strain ATCC 39315 / El Tor Inaba N16961) OX=243277 GN=purM PE=1 SV=1	65449.4	57569.6	65496	57504.5	53841.4	57795.1	55770.2	49912.8	59084.2	58047	94281.2	110164	112730	111477	79717.7	111354	89187.5	82710.1	97232.1	98761.6	1.70141	4.69663e-06
sp|P65128|IF1_VIBCH	Translation initiation factor IF-1 OS=Vibrio cholerae serotype O1 (strain ATCC 39315 / El Tor Inaba N16961) OX=243277 GN=infA PE=3 SV=1	29292.2	29915.2	26869.6	34875.7	38048.4	34791.9	34569.9	29117.2	31752.2	32136.9	64049.1	75083	64846.6	64131.2	66613.5	66374.1	69327.6	83242.2	80736.6	70489.3	2.19341	1.21272e-08
tr|Q9KM21|Q9KM21_VIBCH	Conjugal transfer protein TraF OS=Vibrio cholerae serotype O1 (strain ATCC 39315 / El Tor Inaba N16961) OX=243277 GN=VC_A0568 PE=4 SV=1	1857.29	4009.7	2333.03	991.227	3286.4	4186.98	3700.45	3305.87	1012.19	2742.57	931.82	5241.18	4339.03	1504.8	2418.04	2128.3	3097.71	1924.76	3349.27	2770.54	1.0102	0.964451
sp|Q9KM65|CQSA_VIBCH	CAI-1 autoinducer synthase OS=Vibrio cholerae serotype O1 (strain ATCC 39315 / El Tor Inaba N16961) OX=243277 GN=cqsA PE=1 SV=1	7058.83	15702.1	17100.7	5262.85	7399.48	8135.84	7834.08	10964.3	11460.4	10102.1	5080.64	4929.71	2119.22	1992.78	1016.27	1800.6	4314.15	3293.92	5710.37	3361.96	0.3328	0.000826686
tr|Q9KTL6|Q9KTL6_VIBCH	DUF3549 domain-containing protein OS=Vibrio cholerae serotype O1 (strain ATCC 39315 / El Tor Inaba N16961) OX=243277 GN=VC_0886 PE=4 SV=1	13146.9	9822.42	12473.5	15022.8	10613.1	8547.15	15382.8	6923.1	11411.5	11482.6	17785.6	20395.1	18410.4	18583.4	22501.9	20693.9	19520.3	17268.1	18036.3	19243.9	1.67592	8.53757e-06
sp|Q9KVT7|PURE_VIBCH	N5-carboxyaminoimidazole ribonucleotide mutase OS=Vibrio cholerae serotype O1 (strain ATCC 39315 / El Tor Inaba N16961) OX=243277 GN=purE PE=3 SV=1	23131.3	11514.1	29366.5	20954.9	16165.7	24047.8	30598.3	36795.4	23534.7	24012.1	55942	56128.1	55607.8	51169.8	55638.9	52604.1	49590.5	50658.6	76324.4	55962.7	2.33061	2.01883e-07
sp|Q9KT93|LGUL_VIBCH	Probable lactoylglutathione lyase OS=Vibrio cholerae serotype O1 (strain ATCC 39315 / El Tor Inaba N16961) OX=243277 GN=gloA PE=3 SV=2	12353.3	15315.2	8265.68	19283.3	8421.61	17126.1	13960.4	1749.62	3884.1	11151	15754.5	16374.3	16267.7	15039.2	18415.5	20847.5	14531	16678.4	8117	15780.6	1.41517	0.0655106
tr|Q9KNW3|Q9KNW3_VIBCH	Arginine/ornithine succinyltransferase, putative OS=Vibrio cholerae serotype O1 (strain ATCC 39315 / El Tor Inaba N16961) OX=243277 GN=VC_2617 PE=4 SV=1	7149.49	6822.97	3539.22	4439.4	4472.9	6634.78	4578.12	5003.92	6108.39	5416.57	6926.84	5056.15	4809.6	5465.74	7561.58	5221.87	3484.56	5059.41	6374.42	5551.13	1.02484	0.823046
sp|Q9KS29|TTCA_VIBCH	tRNA-cytidine(32) 2-sulfurtransferase OS=Vibrio cholerae serotype O1 (strain ATCC 39315 / El Tor Inaba N16961) OX=243277 GN=ttcA PE=3 SV=1	11639.3	10640.6	10584.2	10750	17237.8	6367.73	2320.12	14675.2	13905.2	10902.2	9846.38	4665.88	3024.38	4783.93	8154.06	7045.49	9469.68	8785	11565.8	7482.29	0.686307	0.0724935
sp|Q9KU82|RIMP_VIBCH	Ribosome maturation factor RimP OS=Vibrio cholerae serotype O1 (strain ATCC 39315 / El Tor Inaba N16961) OX=243277 GN=rimP PE=3 SV=1	5344.48	3295.17	4844.22	3993.22	495.341	1759.1	4551.45	4412.91	3072.76	3529.85	7363.84	5366.11	5341.19	6753.55	6010.53	7059.32	9667.01	6299.44	2580.51	6271.28	1.77664	0.00436415
sp|Q9KP82|LEU3_VIBCH	3-isopropylmalate dehydrogenase OS=Vibrio cholerae serotype O1 (strain ATCC 39315 / El Tor Inaba N16961) OX=243277 GN=leuB PE=3 SV=1	38676.6	28350.6	29135.1	37033.4	27928.7	34721.8	22463.4	24878.1	25619.5	29867.5	11407.4	19155.1	12519.9	9638.89	9007.37	18015.8	13204.7	8807.85	6743.74	12055.6	0.403638	1.86113e-06
tr|Q9KKS9|Q9KKS9_VIBCH	Uncharacterized protein OS=Vibrio cholerae serotype O1 (strain ATCC 39315 / El Tor Inaba N16961) OX=243277 GN=VC_A1021 PE=3 SV=1	132277	129666	113946	140157	146840	123154	115092	129127	127378	128626	209131	175230	200084	207309	178945	183439	151446	181392	167094	183785	1.42883	4.79046e-06
sp|Q9KUY6|ALR_VIBCH	Alanine racemase OS=Vibrio cholerae serotype O1 (strain ATCC 39315 / El Tor Inaba N16961) OX=243277 GN=alr1 PE=1 SV=2	5502.38	4077.81	5682.81	6596.77	837.743	6224.57	1350.95	533.872	1611.94	3602.09	681.232	1172.02	6049.7	1747.37	1394.67	17609.3	6102.59	442.328	5671.97	4541.24	1.26072	0.647431
tr|Q9KNU2|Q9KNU2_VIBCH	Pyridine nucleotide-disulfide oxidoreductase, class I OS=Vibrio cholerae serotype O1 (strain ATCC 39315 / El Tor Inaba N16961) OX=243277 GN=VC_2638 PE=3 SV=1	1412.71	1133.74	1703.8	2575.46	1148.04	1702.01	1579.83	2101.68	1839.04	1688.48	1536.65	2475.99	2084.86	2525.03	1402.1	1282.43	2920.77	1520.2	1067.49	1868.39	1.10655	0.508014
tr|Q9KT42|Q9KT42_VIBCH	Acyl-CoA thioesterase II OS=Vibrio cholerae serotype O1 (strain ATCC 39315 / El Tor Inaba N16961) OX=243277 GN=VC_1063 PE=3 SV=1	0	0	0	290.893	245.838	227.859	152.732	0	0	101.925	0	0	0	0	163.091	236.538	0	0	0	44.4033	0.435647	0.282995
sp|Q9KTW4|EX7L_VIBCH	Exodeoxyribonuclease 7 large subunit OS=Vibrio cholerae serotype O1 (strain ATCC 39315 / El Tor Inaba N16961) OX=243277 GN=xseA PE=3 SV=1	1321.08	819.309	1334.33	12318.9	6980.51	8068.62	479.684	10018.4	5464.38	5200.58	3265.39	1197.27	3240.06	16073.8	15886.9	2492.83	3525.36	4501.62	19080.2	7695.94	1.47982	0.386741
tr|Q9KUN5|Q9KUN5_VIBCH	Small-conductance mechanosensitive channel OS=Vibrio cholerae serotype O1 (strain ATCC 39315 / El Tor Inaba N16961) OX=243277 GN=VC_0480 PE=3 SV=1	2152.36	2230.88	1747.88	2051.9	1131.35	4926.2	726.667	879.956	655.555	1833.64	3001.2	2172.22	2417.06	2654.85	1279.74	2394.04	3141.29	914.493	830.969	2089.54	1.13956	0.634691
tr|Q9KSP0|Q9KSP0_VIBCH	GGDEF family protein OS=Vibrio cholerae serotype O1 (strain ATCC 39315 / El Tor Inaba N16961) OX=243277 GN=VC_1216 PE=3 SV=1	492.201	332.726	299.205	753.057	285.601	1772.5	607.229	543.61	338.084	602.691	653.443	227.672	501.759	407.411	317.956	313.796	214.295	359.963	461.079	384.153	0.637396	0.209837
sp|Q9KUQ4|PLPHP_VIBCH	Pyridoxal phosphate homeostasis protein OS=Vibrio cholerae serotype O1 (strain ATCC 39315 / El Tor Inaba N16961) OX=243277 GN=VC_0461 PE=3 SV=1	900.423	2371.65	2177.96	5166.33	2698.3	541.943	1274.7	1340.68	1275.28	1971.92	678.652	1584.66	984.177	1556.15	1255.07	966.819	2452.17	1027.78	1920.43	1380.66	0.700159	0.262738
sp|Q9KRP1|GAL1_VIBCH	Galactokinase OS=Vibrio cholerae serotype O1 (strain ATCC 39315 / El Tor Inaba N16961) OX=243277 GN=galK PE=3 SV=2	406.002	162.036	246.721	290.899	246.01	341.739	228.778	123.2	200.332	249.524	182.006	341.435	190.972	407.457	163.022	190.856	322.396	0	0	199.794	0.8007	0.385368
tr|Q9KTC5|Q9KTC5_VIBCH	Thioredoxin domain-containing protein OS=Vibrio cholerae serotype O1 (strain ATCC 39315 / El Tor Inaba N16961) OX=243277 GN=VC_0977 PE=4 SV=1	16948.5	17991.3	15722.1	4758.53	17702.3	21110.9	21205.3	4428.05	18736.1	15400.3	31755.3	29798.9	30491.4	29013.9	19650.8	27139.9	24651.9	27965.4	37589.3	28673	1.86184	0.00017657
tr|Q9KQF7|Q9KQF7_VIBCH	Hydrolase OS=Vibrio cholerae serotype O1 (strain ATCC 39315 / El Tor Inaba N16961) OX=243277 GN=VC_2041 PE=4 SV=1	166.812	738.75	164.527	290.925	503.222	227.843	152.793	243.697	205.209	299.309	315.598	341.41	179.008	621.797	244.425	306.295	452.064	239.978	471.702	352.475	1.17763	0.518115
sp|Q9KL41|HUTZ_VIBCH	Heme oxygenase HutZ OS=Vibrio cholerae serotype O1 (strain ATCC 39315 / El Tor Inaba N16961) OX=243277 GN=hutZ PE=1 SV=1	137495	176904	150666	130001	177026	139126	131357	166862	95873.7	145034	226052	119852	215914	219170	180235	175846	158184	116823	135237	171924	1.1854	0.129556
tr|Q9KSB5|Q9KSB5_VIBCH	Peptidase, M20A family OS=Vibrio cholerae serotype O1 (strain ATCC 39315 / El Tor Inaba N16961) OX=243277 GN=VC_1343 PE=3 SV=1	8812.21	5444.94	9012.39	6847.19	8070.14	4408.6	3918.55	8453.37	7165.94	6903.71	8422.78	1342.69	8592.99	384.126	1374.1	3906.48	3381.88	4451.1	5476.24	4148.04	0.600843	0.0347072
tr|Q9KS24|Q9KS24_VIBCH	Cation transport ATPase, E1-E2 family OS=Vibrio cholerae serotype O1 (strain ATCC 39315 / El Tor Inaba N16961) OX=243277 GN=VC_1437 PE=3 SV=1	9165.98	4861.6	4301.95	10094.9	2369.28	7389.72	5221.98	12909.3	12627.3	7660.22	5214.9	23545.4	5415.75	13562.7	9036.59	14007.6	10560.1	23704.5	4197.42	12138.3	1.58459	0.131785
tr|Q9KLT9|Q9KLT9_VIBCH	DUF3069 domain-containing protein OS=Vibrio cholerae serotype O1 (strain ATCC 39315 / El Tor Inaba N16961) OX=243277 GN=VC_A0652 PE=4 SV=1	14031	8795.79	3696.37	2768.07	12132.4	8540.46	10754.1	11507.5	9596.58	9091.36	9020.24	8519.77	11436.4	11396.7	15754	14943.7	4983.69	9426.83	19073.9	11617.2	1.27783	0.203603
sp|Q9KPA1|YGFZ_VIBCH	tRNA-modifying protein YgfZ OS=Vibrio cholerae serotype O1 (strain ATCC 39315 / El Tor Inaba N16961) OX=243277 GN=VC_2472 PE=3 SV=1	350.931	456.571	556.52	577.949	1429.45	1575.55	414.686	494.414	333.549	687.735	1102.6	835.504	614.405	1198.63	833.725	484.806	5499.32	599.033	1059.32	1358.59	1.97546	0.249785
sp|P0C6D3|VIBB_VIBCH	Vibriobactin-specific isochorismatase OS=Vibrio cholerae serotype O1 (strain ATCC 39315 / El Tor Inaba N16961) OX=243277 GN=vibB PE=1 SV=1	108020	93355.7	125722	97429.3	78845.4	114004	107133	119804	128208	108058	4310.23	14743.7	15122.2	12951.4	22711	20799.6	16343.2	9981.55	16562	14836.1	0.137298	1.778e-08
sp|Q9KPC1|RLMD_VIBCH	23S rRNA (uracil(1939)-C(5))-methyltransferase RlmD OS=Vibrio cholerae serotype O1 (strain ATCC 39315 / El Tor Inaba N16961) OX=243277 GN=rlmD PE=3 SV=1	1671.57	827.751	793.148	1844.31	1627.61	1886.19	1287.34	1895.02	466.739	1366.63	2654.49	2890.23	2451.1	1267.19	2446.1	542.235	2373.41	1624.61	1240.88	1943.36	1.42201	0.0951825
tr|Q9KNC8|Q9KNC8_VIBCH	Copper chaperone PCu(A)C OS=Vibrio cholerae serotype O1 (strain ATCC 39315 / El Tor Inaba N16961) OX=243277 GN=VC_A0037 PE=4 SV=1	22097.5	20096.2	18970.9	23480.1	22739	21797.6	22860.9	16714.6	21047.3	21089.4	18034.8	17202.9	20505.8	14567.3	12995.8	14487.5	17541.3	17098.4	16945.8	16597.7	0.78702	0.000541689
tr|Q9KRG8|Q9KRG8_VIBCH	Periplasmic linker protein, putative OS=Vibrio cholerae serotype O1 (strain ATCC 39315 / El Tor Inaba N16961) OX=243277 GN=VC_1674 PE=3 SV=1	2200.94	9849.45	9467.34	6353.7	21520.4	5689.58	8896.66	3311.92	22334.5	9958.27	7280.4	8734.29	4961.45	4268.86	6757.45	3351.67	8663.31	11317.9	4983.59	6702.11	0.673019	0.234433
sp|Q9KVM1|HEM3_VIBCH	Porphobilinogen deaminase OS=Vibrio cholerae serotype O1 (strain ATCC 39315 / El Tor Inaba N16961) OX=243277 GN=hemC PE=1 SV=2	30521.2	23074.4	11871	13294.5	9129.78	19930.1	35682.8	5899.09	13966.9	18152.2	15497.4	17418.6	46439.3	34978.4	49400.1	43947.4	29130	17918.9	15567.4	30033.1	1.65451	0.0576607
tr|Q9KLI1|Q9KLI1_VIBCH	AAA+ ATPase domain-containing protein OS=Vibrio cholerae serotype O1 (strain ATCC 39315 / El Tor Inaba N16961) OX=243277 GN=VC_A0763 PE=4 SV=1	8497.88	9662.04	8436.03	8927.7	2447.96	22292.1	3976.89	11891	6226.41	9150.9	23260.5	7294.22	26955.6	2632.1	3280.53	4167.48	19282.4	10062	7586.23	11613.5	1.26911	0.505882
sp|Q9KUH3|CSRA_VIBCH	Translational regulator CsrA OS=Vibrio cholerae serotype O1 (strain ATCC 39315 / El Tor Inaba N16961) OX=243277 GN=csrA PE=3 SV=1	63900.6	75604.9	70976	59186.1	47715.1	65054.3	65051.6	61809.8	73413.6	64745.8	97252.6	87029.7	66780.9	94693.2	61782.7	69588.4	74981.6	56906.5	55187.8	73800.4	1.13985	0.155085
tr|Q9KT41|Q9KT41_VIBCH	Lipoprotein-related protein OS=Vibrio cholerae serotype O1 (strain ATCC 39315 / El Tor Inaba N16961) OX=243277 GN=VC_1064 PE=4 SV=1	0	0	0	0	0	0	0	0	74.9191	8.32435	0	0	0	203.732	130.846	0	322.36	150.68	0	89.7354	10.7799	0.0760295
sp|P15795|TOXR_VIBCH	Cholera toxin transcriptional activator OS=Vibrio cholerae serotype O1 (strain ATCC 39315 / El Tor Inaba N16961) OX=243277 GN=toxR PE=1 SV=2	174.544	169.9	89.1673	0	0	0	229.132	0	0	73.6382	0	0	0	0	163.082	0	0	0	0	18.1202	0.246071	0.149997
sp|Q9KT52|APT_VIBCH	Adenine phosphoribosyltransferase OS=Vibrio cholerae serotype O1 (strain ATCC 39315 / El Tor Inaba N16961) OX=243277 GN=apt PE=3 SV=1	3326.86	3031.65	1831.06	4154.5	1594.52	597.705	3447.61	2152.41	1712.77	2427.68	5584.25	3086.79	1724.21	3043.76	2637.7	2483.51	4107.53	1894.5	416.026	2775.36	1.14322	0.58249
sp|Q9KVL8|CYAY_VIBCH	Iron-sulfur cluster assembly protein CyaY OS=Vibrio cholerae serotype O1 (strain ATCC 39315 / El Tor Inaba N16961) OX=243277 GN=cyaY PE=3 SV=1	2877.32	2557.63	5524.37	2859.21	2447.3	3725.85	4396.57	4907.04	2657.24	3550.28	9600.25	3987.01	3321.26	3153.33	4487.89	3636.03	3877.83	6368.89	1733.15	4462.85	1.25704	0.305172
tr|Q9KUG3|Q9KUG3_VIBCH	Hemolysin, putative OS=Vibrio cholerae serotype O1 (strain ATCC 39315 / El Tor Inaba N16961) OX=243277 GN=VC_0558 PE=4 SV=1	1997.77	705.251	1121.63	1338.86	2254.83	605.459	1225.63	920.811	1292.23	1273.61	459.187	900.093	1067.03	692.899	972.791	888.85	630.056	1893.68	1592.58	1010.8	0.793648	0.288152
tr|Q9KVC3|Q9KVC3_VIBCH	ADP-heptose--LPS heptosyltransferase II, putative OS=Vibrio cholerae serotype O1 (strain ATCC 39315 / El Tor Inaba N16961) OX=243277 GN=VC_0223 PE=4 SV=1	9762.76	8109.08	9359.77	8730.09	9713.79	5107.93	5587.01	12221.8	9557.5	8683.3	8785.98	14258.2	9802.21	11113.7	11051.5	11618.4	3055.98	10218.4	9262.17	9907.4	1.14097	0.342384
sp|Q9KNZ3|RS17_VIBCH	Small ribosomal subunit protein uS17 OS=Vibrio cholerae serotype O1 (strain ATCC 39315 / El Tor Inaba N16961) OX=243277 GN=rpsQ PE=3 SV=1	5697.61	7054.76	8130.51	9861.6	10765.7	13663.5	6771.54	7901.53	1520.85	7929.73	3712.3	18402.2	14269.9	18727.3	20146.9	15339.3	26846.6	24685.3	1836.9	15996.3	2.01725	0.0237413
sp|Q9KT82|GNGF_VIBCH	Putative gluconeogenesis factor OS=Vibrio cholerae serotype O1 (strain ATCC 39315 / El Tor Inaba N16961) OX=243277 GN=VC_1023 PE=3 SV=1	3530.1	4443.48	4008.19	4526.73	3942.98	7221.25	4264.72	5023.74	5107.11	4674.25	8300.89	2137.31	4789.83	3098.74	7591.84	2301.9	9779.25	7688.4	9125.78	6090.44	1.30298	0.215173
sp|Q9KSX4|HIS1_VIBCH	ATP phosphoribosyltransferase OS=Vibrio cholerae serotype O1 (strain ATCC 39315 / El Tor Inaba N16961) OX=243277 GN=hisG PE=1 SV=2	2683.31	1453.85	5603.04	894.96	2102.44	2803.18	1366.79	265.378	1017.45	2021.15	2924.79	3729.09	2687.51	4186.01	1583.3	1182.26	610.768	1445.5	1686.2	2226.16	1.10143	0.761997
sp|Q9KUU7|NTPPA_VIBCH	dTTP/UTP pyrophosphatase OS=Vibrio cholerae serotype O1 (strain ATCC 39315 / El Tor Inaba N16961) OX=243277 GN=VC_0418 PE=3 SV=2	831.753	254.863	164.943	436.322	240.32	455.677	152.732	195.798	207.438	326.649	325.886	88.9747	358.676	205.522	409.054	157.715	322.468	479.784	309.776	295.317	0.90408	0.714943
tr|Q9KQ02|Q9KQ02_VIBCH	Polar flagellar FlgN OS=Vibrio cholerae serotype O1 (strain ATCC 39315 / El Tor Inaba N16961) OX=243277 GN=VC_2205 PE=3 SV=1	6780.21	5888.96	5845.65	6973.28	6811.6	7147.81	5928.65	6205.21	5662.78	6360.46	6245.24	5947.67	7273.91	6656.04	6711.12	10196.2	10433.8	8634.88	32768.5	10540.8	1.65724	0.178803
tr|Q9KSS5|Q9KSS5_VIBCH	Transport ATP-binding protein CydD OS=Vibrio cholerae serotype O1 (strain ATCC 39315 / El Tor Inaba N16961) OX=243277 GN=VC_1181 PE=4 SV=1	253.869	169.897	0	581.505	368.99	227.822	229.139	245.335	205.221	253.531	544.889	452.611	175.357	657.734	326.157	149.854	1128.13	251.11	0	409.538	1.61534	0.235585
tr|Q9KPX9|Q9KPX9_VIBCH	DNA polymerase III subunit epsilon OS=Vibrio cholerae serotype O1 (strain ATCC 39315 / El Tor Inaba N16961) OX=243277 GN=dnaQ PE=4 SV=1	11191.5	12283.4	11960.9	4748.64	10862.4	3400.11	6447.07	4365.72	14760.3	8891.11	3997.02	4012.91	5727.36	5868.69	12281.4	11702.5	2172.45	12810.8	5037.85	7067.89	0.794939	0.360492
tr|H9L4Q5|H9L4Q5_VIBCH	MSHA pilin protein MshA OS=Vibrio cholerae serotype O1 (strain ATCC 39315 / El Tor Inaba N16961) OX=243277 GN=VC_0409 PE=4 SV=1	68404.6	66970.9	71101.2	61921.9	68292.7	64098.8	50312.7	48917	56580.3	61844.4	42441.1	35396.3	33444.7	27687.3	24052.7	39968.1	26084.5	23846.8	40974.8	32655.1	0.528021	6.52853e-07
tr|Q9KVB2|Q9KVB2_VIBCH	Glycosyl transferase OS=Vibrio cholerae serotype O1 (strain ATCC 39315 / El Tor Inaba N16961) OX=243277 GN=VC_0234 PE=4 SV=1	398.945	584.302	762.991	613.341	598.933	456.548	112.205	749.407	368.24	516.101	747.63	730.836	1122.86	533.956	252.656	777.793	778.933	479.027	623.48	671.908	1.30189	0.161296
sp|Q9KPU0|NRDR_VIBCH	Transcriptional repressor NrdR OS=Vibrio cholerae serotype O1 (strain ATCC 39315 / El Tor Inaba N16961) OX=243277 GN=nrdR PE=3 SV=2	10402.5	8908.21	4206.75	11899.7	13335.1	9585.16	6868.8	3624.12	6624.67	8383.89	12362.5	4558.58	11557.7	13322.5	6821.62	10131.2	12229.9	5078.28	11556.2	9735.39	1.1612	0.402632
tr|Q9KQY2|Q9KQY2_VIBCH	Integral membrane protein OS=Vibrio cholerae serotype O1 (strain ATCC 39315 / El Tor Inaba N16961) OX=243277 GN=VC_1865 PE=4 SV=1	3078.07	739.231	242.967	975.858	2670.3	2508.94	1893.24	11468.7	2010.27	2843.06	2661.51	372.402	3552.25	1919.89	9482.43	2140.64	2524.56	389.182	15348.2	4265.67	1.50038	0.48792
sp|Q9KSW4|CSPD_VIBCH	Cold shock-like protein CspD OS=Vibrio cholerae serotype O1 (strain ATCC 39315 / El Tor Inaba N16961) OX=243277 GN=cspD PE=3 SV=1	31151.6	27656.3	30506.6	38406.5	32906.2	31643.2	39058	36543.2	36568.7	33826.7	12966.6	9262.03	12238.6	15489	12967.1	5966	5549.61	10239	6469.27	10127.5	0.299393	4.95734e-10
tr|Q9KUY1|Q9KUY1_VIBCH	Chemotaxis phosphatase CheX-like domain-containing protein OS=Vibrio cholerae serotype O1 (strain ATCC 39315 / El Tor Inaba N16961) OX=243277 GN=VC_0377 PE=4 SV=1	7398.87	1620.5	3824.54	2644.82	3443.07	2274.14	6890.85	6459.24	7400.15	4661.8	3136.87	2074.49	4011.03	3854.8	2339.69	3956.84	3317.56	884.72	4072.51	3072.06	0.658985	0.0929257
tr|Q9KR08|Q9KR08_VIBCH	Tol-Pal system protein TolQ OS=Vibrio cholerae serotype O1 (strain ATCC 39315 / El Tor Inaba N16961) OX=243277 GN=tolQ PE=3 SV=1	2055.69	884.251	1958.1	3831.32	2374.5	2462.8	862.434	525.503	3326.46	2031.23	3951.35	1338.86	4323.12	1744.64	2071.89	2168.24	3057.7	6330.39	6905.1	3543.48	1.7445	0.071173
tr|Q9KQ45|Q9KQ45_VIBCH	Glycine cleavage system transcriptional repressor OS=Vibrio cholerae serotype O1 (strain ATCC 39315 / El Tor Inaba N16961) OX=243277 GN=VC_2159 PE=1 SV=1	3102.62	5018.48	19038.9	2914.42	11663.3	2391.64	3438.35	4637.1	4665.63	6318.94	3039.21	15910.1	18563	4467.55	1967.72	4434.29	18659.4	5121.53	2206.35	8263.25	1.30769	0.529987
tr|Q9KL14|Q9KL14_VIBCH	Uncharacterized protein OS=Vibrio cholerae serotype O1 (strain ATCC 39315 / El Tor Inaba N16961) OX=243277 GN=VC_A0935 PE=4 SV=1	9669.82	9965.7	8069.83	9934.79	8061.98	6961.67	6690.03	3062.36	15200	8624.02	20792.2	20534.2	11078.5	1284.56	21854.8	6105.68	6746.82	7119.64	11976.1	11943.6	1.38492	0.248872
sp|Q9KU96|ERPA_VIBCH	Iron-sulfur cluster insertion protein ErpA OS=Vibrio cholerae serotype O1 (strain ATCC 39315 / El Tor Inaba N16961) OX=243277 GN=erpA PE=3 SV=1	3026.57	1649.69	2074.31	1927.85	2251	2033.37	1587.36	1325.73	2626.85	2055.86	2486.74	1909.26	8069.68	7861.39	7355.74	1620.25	1792.32	11114.4	7259.21	5496.56	2.6736	0.0198194
tr|Q9KTY0|Q9KTY0_VIBCH	Iron-binding protein IscA OS=Vibrio cholerae serotype O1 (strain ATCC 39315 / El Tor Inaba N16961) OX=243277 GN=VC_0750 PE=3 SV=1	2956.26	1213.05	2019.1	1038.34	814.425	1232.98	1306.93	869.903	703.724	1350.52	1974.6	2071.72	890.06	1437.31	1301.94	579.065	3573.17	1360.68	2436.79	1736.15	1.28554	0.330664
sp|P37093|GSPE_VIBCH	Type II secretion system ATPase E OS=Vibrio cholerae serotype O1 (strain ATCC 39315 / El Tor Inaba N16961) OX=243277 GN=epsE PE=1 SV=1	2698.77	10648.7	2899.39	9387.79	3383.89	9170.51	7605.82	5861.37	7242.06	6544.25	5830.53	1422.07	9867.02	2910.85	9848.71	5241.56	8955.53	3704.03	945.16	5413.94	0.827282	0.47197
tr|Q9KUH4|Q9KUH4_VIBCH	Aspartokinase OS=Vibrio cholerae serotype O1 (strain ATCC 39315 / El Tor Inaba N16961) OX=243277 GN=VC_0547 PE=3 SV=1	2935	3533.75	2554.92	888.244	1998.78	2233.9	1394.9	2468.77	2169.2	2241.94	3749.75	1980.49	3744.19	3434.49	3363.27	2505.87	2968.8	1989.69	3933.74	3074.48	1.37135	0.0356307
tr|Q9KVP4|Q9KVP4_VIBCH	Flagellar protein FliL OS=Vibrio cholerae serotype O1 (strain ATCC 39315 / El Tor Inaba N16961) OX=243277 GN=VC_0097 PE=3 SV=1	8397.71	6775.22	11765.1	9792.67	8869.9	8643.41	9774.54	6716.82	11778.6	9168.21	11344.8	7060.08	9074.01	5841.22	7557.12	6747.83	5978.45	6587.75	7487.92	7519.9	0.820215	0.0677302
tr|Q9KMX7|Q9KMX7_VIBCH	Response regulator OS=Vibrio cholerae serotype O1 (strain ATCC 39315 / El Tor Inaba N16961) OX=243277 GN=VC_A0189 PE=4 SV=1	521.371	185.293	869.554	1040.17	460.833	4331.93	504.801	1608.19	842.088	1151.58	575.356	899.851	1167.29	547.597	478.486	439.941	2640.09	350.977	959.134	895.414	0.777552	0.604693
sp|O34419|RSTR_VIBCH	Cryptic phage CTXphi transcriptional repressor RstR OS=Vibrio cholerae serotype O1 (strain ATCC 39315 / El Tor Inaba N16961) OX=243277 GN=rstR1 PE=4 SV=1	5500.28	1351.53	10530.8	5641.72	4499.38	3294.06	6549.25	10283.3	3259.33	5656.63	3624.67	3160.99	744.054	5718.51	3293.12	4857.7	4823.61	3114.3	1660.16	3444.13	0.608865	0.0811351
sp|Q9KV11|HFQ_VIBCH	RNA-binding protein Hfq OS=Vibrio cholerae serotype O1 (strain ATCC 39315 / El Tor Inaba N16961) OX=243277 GN=hfq PE=1 SV=1	1903.7	2967.61	2612.61	5617.24	7702.71	3641.72	4841	3190.19	10437.3	4768.23	11034.5	4932.88	7305.68	2774.38	8202.03	11455.9	1461.21	5560.03	12231.1	7217.53	1.51367	0.143753
tr|Q9KQJ7|Q9KQJ7_VIBCH	Putative glucose-6-phosphate 1-epimerase OS=Vibrio cholerae serotype O1 (strain ATCC 39315 / El Tor Inaba N16961) OX=243277 GN=VC_2001 PE=3 SV=1	67604.1	64687.2	81137.1	69738.9	70965.2	70499.2	58412.4	75918.8	70133.8	69899.6	6306.5	39708.2	37006.3	26252.7	42778.9	44719.8	36386.6	42033.5	42669.1	35317.9	0.505266	6.61161e-06
tr|Q9KVA7|Q9KVA7_VIBCH	NodB homology domain-containing protein OS=Vibrio cholerae serotype O1 (strain ATCC 39315 / El Tor Inaba N16961) OX=243277 GN=VC_0239 PE=4 SV=1	799.069	1525.99	966.669	1449.1	607.986	575.486	1699.83	687.336	342.466	961.548	665.567	681.652	448.236	2282.52	1150.83	830.828	685.283	1201.76	936.518	987.022	1.02649	0.917491
tr|Q9KQ76|Q9KQ76_VIBCH	Flagellar motor switch protein FliN OS=Vibrio cholerae serotype O1 (strain ATCC 39315 / El Tor Inaba N16961) OX=243277 GN=VC_2125 PE=3 SV=1	5232.87	7377.6	5228.11	10243.9	7478.23	6438.53	6138.76	6041.76	7355.09	6837.2	9378.21	8152.92	5297.09	8901.04	6714.97	4428.01	5529.12	6627.58	5084.65	6679.29	0.976903	0.842962
tr|Q9KMW3|Q9KMW3_VIBCH	C4-dicarboxylate transporter OS=Vibrio cholerae serotype O1 (strain ATCC 39315 / El Tor Inaba N16961) OX=243277 GN=VC_A0205 PE=3 SV=1	3437.02	2474.18	2344.04	1789.9	10429.9	1856.96	3927.05	4006.55	2082.94	3594.28	3115.51	3341.48	10394.9	8751.9	3290.58	1630.88	3548.6	1970.79	15748.7	5754.82	1.6011	0.262139
tr|Q9KUE2|Q9KUE2_VIBCH	Phosphoheptose isomerase OS=Vibrio cholerae serotype O1 (strain ATCC 39315 / El Tor Inaba N16961) OX=243277 GN=gmhA PE=3 SV=1	741.83	553.223	539.114	1052.04	959.306	798.122	1663.73	1192.62	424.535	880.503	435.268	336.892	549.838	511.697	388.198	621.688	1461.51	359.28	473.582	570.883	0.648361	0.0933531
sp|Q9KRC7|MUKE_VIBCH	Chromosome partition protein MukE OS=Vibrio cholerae serotype O1 (strain ATCC 39315 / El Tor Inaba N16961) OX=243277 GN=mukE PE=3 SV=3	26962.2	31729.9	25129.5	30326.5	26060	16212	24828.5	27076	27990.7	26257.3	48449.6	46944	50213.7	55100.5	51901.8	51988.9	50982.5	51575.7	54892.1	51338.8	1.95522	1.60261e-09
tr|Q9KVE6|Q9KVE6_VIBCH	Iron(III) compound receptor OS=Vibrio cholerae serotype O1 (strain ATCC 39315 / El Tor Inaba N16961) OX=243277 GN=VC_0200 PE=3 SV=1	1310.07	1388.11	399.965	836.058	924.737	1336.33	1627.47	2208.97	1129.86	1240.17	629.862	878.428	1853.35	945.278	1233.55	2100.87	1743.22	1977.19	796.665	1350.93	1.08931	0.670332
sp|Q9KQI2|KTHY_VIBCH	Thymidylate kinase OS=Vibrio cholerae serotype O1 (strain ATCC 39315 / El Tor Inaba N16961) OX=243277 GN=tmk PE=1 SV=1	220.721	93.0666	328.954	406.053	376.766	0	152.773	124.718	155.462	206.501	228.847	341.44	181.546	226.446	387.205	149.861	322.379	240.011	308.264	265.111	1.28382	0.288158
sp|Q9KQN9|MINC_VIBCH	Probable septum site-determining protein MinC OS=Vibrio cholerae serotype O1 (strain ATCC 39315 / El Tor Inaba N16961) OX=243277 GN=minC PE=3 SV=1	861.687	677.58	884.99	2061.41	942.555	2151.71	627.479	3388.9	3453.72	1672.23	1681.27	4120.54	2606.07	1210.49	1154.25	1052.34	1004.53	3960.68	2223.63	2112.64	1.26337	0.441016
sp|Q9KKS5|NAGB_VIBCH	Glucosamine-6-phosphate deaminase OS=Vibrio cholerae serotype O1 (strain ATCC 39315 / El Tor Inaba N16961) OX=243277 GN=nagB PE=1 SV=1	3756.22	13971.1	7698.64	9344.05	6883.38	8405.97	9177.09	9186.12	1537.98	7773.4	12899.3	13053.4	8276.82	14867.5	15940.5	3460.99	16418	2259.21	7261.71	10493.1	1.34987	0.224742
tr|Q9KQ42|Q9KQ42_VIBCH	Permease PerM, putative OS=Vibrio cholerae serotype O1 (strain ATCC 39315 / El Tor Inaba N16961) OX=243277 GN=VC_2162 PE=3 SV=1	508.842	254.85	246.152	297.558	245.942	394.133	228.638	158.326	205.202	282.183	437.379	457.332	268.896	399.95	163.073	157.684	809.814	233.002	309.765	359.655	1.27455	0.328878
tr|Q9KU57|Q9KU57_VIBCH	Oxidoreductase Tas, aldo/keto reductase family OS=Vibrio cholerae serotype O1 (strain ATCC 39315 / El Tor Inaba N16961) OX=243277 GN=VC_0667 PE=4 SV=1	58682.5	56020.7	54096.1	55118.3	48932.9	49768.7	60229.9	59006.8	54773	55181	51331.1	8349.82	7903.69	10109.4	15962.2	11737.7	6541.87	13918.6	10581.1	15159.5	0.274723	1.34513e-05
tr|Q9KSA9|Q9KSA9_VIBCH	Glutathione-dependent peroxiredoxin OS=Vibrio cholerae serotype O1 (strain ATCC 39315 / El Tor Inaba N16961) OX=243277 GN=VC_1350 PE=3 SV=1	13273.5	15201.1	10507.8	10979.9	15508.8	11224.7	16351.2	8906.78	10215.1	12463.2	11391.2	10248	9435.05	14347.5	10298.8	5844.84	10818.2	10570.9	10004.6	10328.8	0.828743	0.0844266
tr|Q9KLX4|Q9KLX4_VIBCH	Molybdopterin molybdenumtransferase OS=Vibrio cholerae serotype O1 (strain ATCC 39315 / El Tor Inaba N16961) OX=243277 GN=VC_A0617 PE=3 SV=1	2828.51	869.564	1465.53	4319.84	1301.95	1682.11	2126.67	1954.71	1872.94	2046.87	3990.73	3588.48	1859.7	1783.84	2180.7	1091.72	2806.38	3164.26	2368.16	2537.11	1.23951	0.301772
tr|Q9KT24|Q9KT24_VIBCH	Response regulator OS=Vibrio cholerae serotype O1 (strain ATCC 39315 / El Tor Inaba N16961) OX=243277 GN=VC_1081 PE=4 SV=1	2965.39	5775.1	2150.96	4360.53	1570.84	2213.98	2947.86	3070.66	1397.62	2939.22	1704.02	718.878	3345.83	868.919	2738.13	5868.96	1155.89	2524.88	3935.07	2540.06	0.864198	0.590148
tr|Q9KSK4|Q9KSK4_VIBCH	CinA-like protein OS=Vibrio cholerae serotype O1 (strain ATCC 39315 / El Tor Inaba N16961) OX=243277 GN=VC_1252 PE=3 SV=1	4112.86	9760.61	12438.8	9973.59	2836.68	9723.08	9189.39	11394.8	12237.1	9074.11	8865.51	8904.07	7599.34	3320.05	5566.4	5397.65	7904.66	5493.06	5382.43	6492.57	0.715505	0.0685522
tr|Q9KSV2|Q9KSV2_VIBCH	Outer membrane protein beta-barrel domain-containing protein OS=Vibrio cholerae serotype O1 (strain ATCC 39315 / El Tor Inaba N16961) OX=243277 GN=VC_1154 PE=4 SV=1	17231.3	5741.22	10127	7802.06	34926.2	26195	3222.44	4779.12	4702.43	12747.4	3942.82	3888.33	4378.11	4764.51	3237.73	2324.56	10894.3	7364.21	8291.99	5454.07	0.427857	0.0890643
sp|Q9KPV0|GLND_VIBCH	Bifunctional uridylyltransferase/uridylyl-removing enzyme OS=Vibrio cholerae serotype O1 (strain ATCC 39315 / El Tor Inaba N16961) OX=243277 GN=glnD PE=3 SV=2	1375.04	882.82	1737.16	1185.36	2148.25	2119.25	971.417	391.906	525.565	1259.64	1459.82	2739.36	1230.63	1726.37	2250.78	2268.21	940.438	1114.35	1202.69	1659.18	1.31719	0.199933
tr|Q9KQ74|Q9KQ74_VIBCH	Flagellar protein FliL OS=Vibrio cholerae serotype O1 (strain ATCC 39315 / El Tor Inaba N16961) OX=243277 GN=VC_2127 PE=3 SV=1	797.232	807.947	295.843	872.264	739.219	9323.72	211.527	1741.08	562.196	1705.67	1604.22	735.128	1288.66	537.857	476.95	297.614	13034.7	435.853	1966.89	2264.21	1.32746	0.742376
tr|B1B1N2|B1B1N2_VIBCH	Hemolysin OS=Vibrio cholerae serotype O1 (strain ATCC 39315 / El Tor Inaba N16961) OX=243277 GN=VC_A0594 PE=4 SV=1	2589.45	3740.13	3859.22	6084.25	6450.96	5868.11	2028.7	5740.02	6953.46	4812.7	9623.04	5586.27	9468.83	8970.58	6962	9063.28	8007.86	3229.41	9122.43	7781.52	1.61687	0.00608954
tr|Q9KPD3|Q9KPD3_VIBCH	Methyl-accepting chemotaxis protein OS=Vibrio cholerae serotype O1 (strain ATCC 39315 / El Tor Inaba N16961) OX=243277 GN=VC_2439 PE=3 SV=1	1560.46	1914.55	3076.21	15378	16792	14802.4	2955.27	12855	15870.7	9467.18	17132.5	2797.33	12689.9	14001.5	9607.4	7961.4	2141.8	6580.21	18064.9	10108.6	1.06775	0.832593
sp|Q9KTF8|LIPB_VIBCH	Octanoyltransferase OS=Vibrio cholerae serotype O1 (strain ATCC 39315 / El Tor Inaba N16961) OX=243277 GN=lipB PE=3 SV=2	252.28	339.829	222.974	436.619	245.992	454.95	225.388	370.551	237.575	309.573	328.054	149.752	179.281	504.608	161.445	157.683	322.306	106.801	309.842	246.641	0.796714	0.252145
sp|P45780|GSPF_VIBCH	Type II secretion system protein F OS=Vibrio cholerae serotype O1 (strain ATCC 39315 / El Tor Inaba N16961) OX=243277 GN=epsF PE=1 SV=1	1885.92	1225.63	2021.31	791.176	1755.23	1441.09	1616.56	1528.4	1935.2	1577.84	1253.68	2431.07	1528.21	1474.2	992.973	628.891	3431.98	987.241	2227.22	1661.72	1.05316	0.799084
tr|Q9KSS8|Q9KSS8_VIBCH	YrdC-like domain-containing protein OS=Vibrio cholerae serotype O1 (strain ATCC 39315 / El Tor Inaba N16961) OX=243277 GN=VC_1178 PE=4 SV=1	25955.2	21144.9	26822	19079.2	20121	18710.7	22547	25444.6	22396.9	22469.1	26273.9	25665.7	28511.5	26408.9	26108.1	29436.1	22522.8	32706.5	26997.4	27181.2	1.20972	0.00354093
tr|Q9KSS2|Q9KSS2_VIBCH	NifS-related protein OS=Vibrio cholerae serotype O1 (strain ATCC 39315 / El Tor Inaba N16961) OX=243277 GN=VC_1184 PE=4 SV=1	17973	18044.7	26909.8	12875	1523.01	17730.9	1517.72	9860.83	10355.8	12976.8	39673.5	51078	38574.8	52235.3	29864.3	49571.9	55929.2	25284.1	12490.1	39411.3	3.03706	0.00041358
tr|Q9KT74|Q9KT74_VIBCH	Inosine monophosphate dehydrogenase-related protein OS=Vibrio cholerae serotype O1 (strain ATCC 39315 / El Tor Inaba N16961) OX=243277 GN=VC_1031 PE=4 SV=1	2074.4	2255.99	676.139	2907.34	2180.14	1427.46	712.771	670.777	1150.93	1561.77	912.636	3385.31	2099.12	810.077	2001.47	1084.03	2815.63	2188.43	2120.61	1935.26	1.23914	0.363301
tr|Q9KRD5|Q9KRD5_VIBCH	DUF4250 domain-containing protein OS=Vibrio cholerae serotype O1 (strain ATCC 39315 / El Tor Inaba N16961) OX=243277 GN=VC_1707 PE=4 SV=1	3292.26	3042.07	2343.68	2374.08	1600.7	946.064	1987.3	3351.84	2851.36	2421.04	3907.35	2309.47	991.911	1516.94	3563.41	880.27	3619.02	2424.31	3033.34	2471.78	1.02096	0.915214
tr|Q9KLA8|Q9KLA8_VIBCH	OsmC/Ohr family protein OS=Vibrio cholerae serotype O1 (strain ATCC 39315 / El Tor Inaba N16961) OX=243277 GN=VC_A0838 PE=4 SV=1	8979.63	2895.8	2773.53	5321.01	8515.18	7698.88	3610.58	5904.98	4294.65	5554.92	5398.01	7477.65	6244.09	6695.67	7299.16	9634.74	9275.36	7479.39	4349.37	7094.83	1.27722	0.135497
tr|Q9KVH2|Q9KVH2_VIBCH	SPOR domain-containing protein OS=Vibrio cholerae serotype O1 (strain ATCC 39315 / El Tor Inaba N16961) OX=243277 GN=VC_0174 PE=4 SV=1	2214.27	5424.4	2112.59	14516.4	16953.4	12403.9	12240.8	11795.5	2338.63	8888.88	14818.2	10853.6	4607.6	11576.5	11943.7	9290.83	4530.16	11774	11748.6	10127	1.13929	0.594148
sp|Q9KNL7|GREB_VIBCH	Transcription elongation factor GreB OS=Vibrio cholerae serotype O1 (strain ATCC 39315 / El Tor Inaba N16961) OX=243277 GN=greB PE=3 SV=1	2799.95	2654.78	4899.07	3649.52	839.092	2022	1058.14	2899.6	1550.39	2485.84	2984.54	3586.85	4151.72	2546.64	1511.25	3878.59	2963.9	3285.53	2141.29	3005.59	1.20908	0.329101
sp|Q9KPZ7|COPA_VIBCH	Copper-exporting P-type ATPase OS=Vibrio cholerae serotype O1 (strain ATCC 39315 / El Tor Inaba N16961) OX=243277 GN=copA PE=3 SV=1	7436.58	7513.83	5712.58	7363.24	2978.28	6110.55	3393.28	5063.01	4282.9	5539.36	10088.3	4816.06	4033.84	9680.21	9002.34	9975.71	8809.22	7153.06	9882.74	8160.17	1.47312	0.0158828
sp|Q9KVY6|MIOC_VIBCH	Protein MioC homolog OS=Vibrio cholerae serotype O1 (strain ATCC 39315 / El Tor Inaba N16961) OX=243277 GN=mioC PE=3 SV=1	3966.53	3831.09	3019.78	1783.36	2007.51	1835.17	846.737	5514.29	8684.16	3498.74	1989.09	3113.92	6162.4	5699.08	1169.47	2511.24	3770.45	3345.96	1208.24	3218.87	0.92001	0.783296
sp|Q9KUR2|TRMB_VIBCH	tRNA (guanine-N(7)-)-methyltransferase OS=Vibrio cholerae serotype O1 (strain ATCC 39315 / El Tor Inaba N16961) OX=243277 GN=trmB PE=3 SV=1	1762.67	2612.4	6846.56	2718.06	1499.59	3564.52	2705.91	2902.97	2120.2	2970.32	3605	4334	3390.6	1352.1	1130.78	3098.11	7460.03	2461.07	2654.25	3276.22	1.10298	0.713328
tr|Q9KVI3|Q9KVI3_VIBCH	Ubiquinone biosynthesis accessory factor UbiK OS=Vibrio cholerae serotype O1 (strain ATCC 39315 / El Tor Inaba N16961) OX=243277 GN=ubiK PE=3 SV=1	166.79	253.779	164.54	188.086	237.836	89.2355	151.379	127.487	136.795	168.436	218.628	341.442	0	0	171.629	0	644.843	360.021	316.869	228.159	1.35457	0.439826
sp|P32557|DSBA_VIBCH	Thiol:disulfide interchange protein DsbA OS=Vibrio cholerae serotype O1 (strain ATCC 39315 / El Tor Inaba N16961) OX=243277 GN=dsbA PE=1 SV=2	4643.09	4798.21	4961.05	3815.73	3897.78	6866.49	8780.32	10708.6	5612.12	6009.27	15276.7	12247.7	11923.4	6077.34	11631.4	7711.62	5236	7399.45	6845.35	9372.1	1.55961	0.0301257
tr|Q9KPU1|Q9KPU1_VIBCH	Riboflavin biosynthesis protein RibD OS=Vibrio cholerae serotype O1 (strain ATCC 39315 / El Tor Inaba N16961) OX=243277 GN=VC_2271 PE=3 SV=1	5586.53	5039.78	5357.33	4484.42	4456.09	4048.9	4103.71	4159.61	3901.23	4570.84	1809.85	3717.72	4170.44	6360.92	5923.78	5099.74	5839.92	928.694	4728.97	4286.67	0.937829	0.674426
sp|Q9KTN0|Y872_VIBCH	UPF0253 protein VC_0872 OS=Vibrio cholerae serotype O1 (strain ATCC 39315 / El Tor Inaba N16961) OX=243277 GN=VC_0872 PE=3 SV=1	34297.4	37049	37820.6	34899.8	45332.6	35567.1	21843.4	34459	30095.2	34596	28207.6	21763.5	28892.9	29330.7	35785.6	25723.9	14230.6	25615.5	31101.8	26739.1	0.772896	0.016063
sp|Q9KSL9|COBT_VIBCH	Nicotinate-nucleotide--dimethylbenzimidazole phosphoribosyltransferase OS=Vibrio cholerae serotype O1 (strain ATCC 39315 / El Tor Inaba N16961) OX=243277 GN=cobT PE=3 SV=2	1266.89	924.133	995.496	4036.66	1065.82	1705.36	2889.3	899.155	598.601	1597.93	1327.71	3140.39	2751.9	2555.43	781.559	348.885	1666.86	1979.51	1883.83	1826.23	1.14287	0.645232
sp|Q9KV18|RSGA_VIBCH	Small ribosomal subunit biogenesis GTPase RsgA OS=Vibrio cholerae serotype O1 (strain ATCC 39315 / El Tor Inaba N16961) OX=243277 GN=rsgA PE=3 SV=1	10256.2	10146.7	16396.9	8569.13	6731.57	8155.99	12225.1	13903.4	14289.4	11186.1	12704.9	13584.2	12569.3	10342.6	15356.1	13529.1	13857.6	7605.13	17698.5	13027.5	1.16462	0.218257
sp|Q9KVC7|RL33_VIBCH	Large ribosomal subunit protein bL33 OS=Vibrio cholerae serotype O1 (strain ATCC 39315 / El Tor Inaba N16961) OX=243277 GN=rpmG PE=3 SV=1	20620.1	23564.5	19919.3	23405.7	22894.1	22725.3	20308.1	19497	24369.6	21922.6	63714.1	48938.9	44945.7	56277	37416.8	41998.4	67078.2	50855.7	56872.1	52010.8	2.37247	1.21514e-05
sp|Q9KQL9|DGT1A_VIBCH	Deoxyguanosinetriphosphate triphosphohydrolase-like protein 1 OS=Vibrio cholerae serotype O1 (strain ATCC 39315 / El Tor Inaba N16961) OX=243277 GN=VC_1979 PE=1 SV=1	2220.47	3162.22	3489.21	5287.54	556.977	2777.33	960.158	403	1637.71	2277.18	2347.09	2473.89	2197.06	338.593	2024.04	832.529	1275.18	1190.86	1167.34	1538.51	0.675621	0.232041
tr|Q9KM68|Q9KM68_VIBCH	Nuclease SbcCD subunit D OS=Vibrio cholerae serotype O1 (strain ATCC 39315 / El Tor Inaba N16961) OX=243277 GN=sbcD PE=3 SV=1	1662.33	1986.54	783.985	3648.44	2034.47	399.205	2327.09	3011.75	3339.44	2132.58	2771.11	4658.47	4350.86	2944.61	4854.8	2286.46	5144.44	1950.77	6066.03	3891.95	1.82499	0.0106045
tr|Q9KUE7|Q9KUE7_VIBCH	Cytochrome b OS=Vibrio cholerae serotype O1 (strain ATCC 39315 / El Tor Inaba N16961) OX=243277 GN=VC_0574 PE=3 SV=1	199.998	235.256	118.929	0	245.996	19.6726	152.763	186.785	162.214	146.846	209.914	341.431	237.039	203.767	0	307.148	322.019	277.891	306.468	245.075	1.66893	0.0460969
sp|Q9KP02|RL30_VIBCH	Large ribosomal subunit protein uL30 OS=Vibrio cholerae serotype O1 (strain ATCC 39315 / El Tor Inaba N16961) OX=243277 GN=rpmD PE=3 SV=1	3010.02	2242.29	5111.04	5873.83	1299.84	2988.53	3968.4	2219.14	1615.66	3147.64	5339.32	2562.23	1661.3	2378.8	3947.49	1409.14	3404.95	8083.69	6505.12	3921.34	1.2458	0.415997
sp|Q9KT87|RNFB_VIBCH	Ion-translocating oxidoreductase complex subunit B OS=Vibrio cholerae serotype O1 (strain ATCC 39315 / El Tor Inaba N16961) OX=243277 GN=rnfB PE=3 SV=1	166.788	254.891	246.743	200.61	0	565.289	303.565	218.263	260.679	246.314	218.704	221.612	179.378	191.182	206.445	135.229	0	360.026	309.77	202.483	0.822051	0.476227
tr|Q9KTH2|Q9KTH2_VIBCH	Hemolysin-related protein OS=Vibrio cholerae serotype O1 (strain ATCC 39315 / El Tor Inaba N16961) OX=243277 GN=VC_0930 PE=1 SV=1	1930.84	1041.94	4407.66	3951.97	6372.74	2854.77	2218.09	2207.25	2630.92	3068.46	3409.54	10570.3	3775.37	7382.74	2468.56	2561.57	10591.8	3858.22	9081.64	5966.63	1.9445	0.0414926
tr|Q9KP98|Q9KP98_VIBCH	UbiH protein OS=Vibrio cholerae serotype O1 (strain ATCC 39315 / El Tor Inaba N16961) OX=243277 GN=VC_2475 PE=3 SV=1	333.691	169.523	164.478	202.455	0	262.768	152.735	181.668	136.835	178.239	284.645	227.67	268.894	203.362	163.083	0	322.373	594.137	309.788	263.772	1.47988	0.183312
tr|Q9KUD6|Q9KUD6_VIBCH	Carbonic anhydrase OS=Vibrio cholerae serotype O1 (strain ATCC 39315 / El Tor Inaba N16961) OX=243277 GN=VC_0586 PE=3 SV=1	7385.38	5015.19	1680.74	7333.62	5713.05	8211.85	10166.3	6895.81	10061.1	6940.33	2473.46	7497.63	10053.5	5719.48	12144.9	8714.39	2203.08	7202.58	9289.96	7255.44	1.0454	0.826538
tr|Q9KRS3|Q9KRS3_VIBCH	RND efflux pump membrane fusion protein barrel-sandwich domain-containing protein OS=Vibrio cholerae serotype O1 (strain ATCC 39315 / El Tor Inaba N16961) OX=243277 GN=VC_1563 PE=3 SV=1	3228.7	1236.76	1543.06	1044.75	1197.47	828.217	1936.62	3526.65	2706.22	1916.49	1413.59	1595.96	1538.22	1759.69	942.505	2988.29	891.456	791.809	1058.72	1442.25	0.752545	0.257988
tr|Q9KU93|Q9KU93_VIBCH	Peptidase, M23/M37 family OS=Vibrio cholerae serotype O1 (strain ATCC 39315 / El Tor Inaba N16961) OX=243277 GN=VC_0630 PE=4 SV=1	1199.58	386.135	737.464	705.463	583.3	638.881	718.466	450.43	648.802	674.28	348.411	1172.54	634.603	1032.06	662.858	615.518	1253.01	557.978	1329.43	845.156	1.25342	0.245522
tr|Q9KVM4|Q9KVM4_VIBCH	HemY protein OS=Vibrio cholerae serotype O1 (strain ATCC 39315 / El Tor Inaba N16961) OX=243277 GN=VC_0117 PE=4 SV=1	1090.78	1673.56	1485.73	2185.2	2147.43	19482.7	1318.91	739.87	1717.57	3537.98	1457.21	2251.26	2138.18	2282.44	1269.97	1651.41	1549.03	1391.68	2275.89	1807.45	0.510871	0.412756
tr|Q9KNG6|Q9KNG6_VIBCH	ParA family protein OS=Vibrio cholerae serotype O1 (strain ATCC 39315 / El Tor Inaba N16961) OX=243277 GN=VC_2773 PE=4 SV=1	16231.3	21127.4	17399.7	26501.1	7616.81	9875.96	3623.06	14127.9	14753.7	14584.1	10958.8	14710	20279.7	10646.8	32817.7	23470	42216.7	49417.1	23282.2	25311	1.73552	0.0576045
tr|Q9KUC2|Q9KUC2_VIBCH	AB hydrolase-1 domain-containing protein OS=Vibrio cholerae serotype O1 (strain ATCC 39315 / El Tor Inaba N16961) OX=243277 GN=VC_0600 PE=4 SV=1	0	0	164.491	290.881	245.999	227.821	0	124.725	0	117.102	0	137.5	0	305.556	0	0	483.329	0	285.516	134.656	1.1499	0.812703
sp|P0C6Q2|VIUB_VIBCH	Vibriobactin utilization protein ViuB OS=Vibrio cholerae serotype O1 (strain ATCC 39315 / El Tor Inaba N16961) OX=243277 GN=viuB PE=3 SV=1	147765	185981	171849	151730	153146	146921	190084	207044	204875	173266	39171.6	58138.7	51616.8	39136	44617.1	57498.8	37682.7	44921.2	48043.6	46758.5	0.269865	6.57725e-08
tr|Q9KVD4|Q9KVD4_VIBCH	Lipid A biosynthesis acyltransferase OS=Vibrio cholerae serotype O1 (strain ATCC 39315 / El Tor Inaba N16961) OX=243277 GN=lpxM PE=3 SV=1	333.579	169.908	0	443.768	185.996	0	152.75	124.717	0	156.746	218.197	0	179.284	201.271	509.75	157.711	322.458	0	309.833	210.945	1.34577	0.474325
tr|Q9KNF4|Q9KNF4_VIBCH	YibL family ribosome-associated protein OS=Vibrio cholerae serotype O1 (strain ATCC 39315 / El Tor Inaba N16961) OX=243277 GN=VC_A0010 PE=4 SV=1	1281.48	3604.23	2851.86	4377.96	2822.23	1728.46	3892.46	1969.75	1706.23	2692.74	3060.77	2663.54	3146.15	2528.78	2321.3	1936.91	2950.39	1944.96	3912.72	2718.39	1.00953	0.95235
tr|Q9KND5|Q9KND5_VIBCH	Arginase OS=Vibrio cholerae serotype O1 (strain ATCC 39315 / El Tor Inaba N16961) OX=243277 GN=VC_A0030 PE=4 SV=1	2596.67	3493.93	874.488	4521.66	4621.9	3764.37	4247.92	734.853	539.609	2821.71	2601.72	598.417	1236.17	1129.22	544.784	4158.55	1158.95	1080.32	1564.34	1563.61	0.554135	0.0858202
tr|Q9KP61|Q9KP61_VIBCH	BolA/YrbA family protein OS=Vibrio cholerae serotype O1 (strain ATCC 39315 / El Tor Inaba N16961) OX=243277 GN=VC_2515 PE=3 SV=1	3514.68	2384.79	3748.08	3178.88	1763.97	7705.73	2214.64	9893.53	3461.09	4207.27	4624.15	9104.06	2956.4	5215.35	1290.31	3357.95	5024.19	1874.71	3013.72	4051.2	0.962906	0.898059
tr|Q9KNP8|Q9KNP8_VIBCH	Cystathionine gamma-synthase OS=Vibrio cholerae serotype O1 (strain ATCC 39315 / El Tor Inaba N16961) OX=243277 GN=VC_2683 PE=3 SV=1	29166.9	34478.6	28855.5	32731	40834.4	28096.3	31292.5	24146	18786.6	29820.9	25867.6	5797.65	8060.06	9339.7	15083.1	17376.5	14555.9	16241.6	12274.1	13844	0.464239	4.4674e-05
sp|Q9KQH3|RL32_VIBCH	Large ribosomal subunit protein bL32 OS=Vibrio cholerae serotype O1 (strain ATCC 39315 / El Tor Inaba N16961) OX=243277 GN=rpmF PE=3 SV=3	261.483	808.769	1947.87	820.892	348.796	1941.06	2273.63	1307.27	1447.77	1239.73	1662.46	4988.36	4365.25	3300.23	526.971	3511.26	2231.35	2804.37	1527.98	2768.69	2.23331	0.0145578
tr|Q9KUJ8|Q9KUJ8_VIBCH	Beta-ketoadipate enol-lactone hydrolase, putative OS=Vibrio cholerae serotype O1 (strain ATCC 39315 / El Tor Inaba N16961) OX=243277 GN=VC_0522 PE=4 SV=1	2597.24	1449.51	2605.78	5570.47	7000.89	3822.81	3060.85	4136.42	3967.58	3801.28	1856.76	4033.25	5616.09	2216.37	4853.76	7782.62	4945.9	7028.77	5514.59	4872.01	1.28168	0.232151
tr|Q9KPL1|Q9KPL1_VIBCH	Sodium/alanine symporter OS=Vibrio cholerae serotype O1 (strain ATCC 39315 / El Tor Inaba N16961) OX=243277 GN=VC_2356 PE=3 SV=1	2096.16	462.295	1297.4	1443.84	1006.18	650.903	1149.58	2728.62	617.139	1272.46	999.969	2541.87	2349.05	1162.56	1568.26	1410.49	827.363	1928.55	2156.52	1660.52	1.30497	0.244433
tr|Q9KRZ9|Q9KRZ9_VIBCH	Ribosome modulation factor OS=Vibrio cholerae serotype O1 (strain ATCC 39315 / El Tor Inaba N16961) OX=243277 GN=rmf PE=3 SV=1	16068.3	3573.96	20669.6	20857.5	14375.4	27876.3	30264.4	25745.4	37663	21899.3	13098	14717.2	25147.9	8926.52	14317.8	6612.28	7077.61	26988.5	6397.58	13698.1	0.625505	0.0704409
sp|Q9KQF8|Y2040_VIBCH	UPF0352 protein VC_2040 OS=Vibrio cholerae serotype O1 (strain ATCC 39315 / El Tor Inaba N16961) OX=243277 GN=VC_2040 PE=3 SV=1	9071.37	2484.67	2002	10098.7	3414.42	2667.48	9640.84	3596	6623.76	5511.02	16305.8	9069.25	9071.05	9759.18	11916.7	8802.41	18303.1	11944.7	8076.7	11472.1	2.08167	0.00222623
sp|P45773|GSPG_VIBCH	Type II secretion system core protein G OS=Vibrio cholerae serotype O1 (strain ATCC 39315 / El Tor Inaba N16961) OX=243277 GN=epsG PE=1 SV=1	1064.57	728.026	541.086	1137.97	1009.42	1144.07	990.076	1048.89	391.457	895.062	1120.49	562.863	1019.97	304.873	826.666	476.708	630.893	1299.95	309.763	728.02	0.813373	0.284753
tr|Q9KS95|Q9KS95_VIBCH	Hydrolase, haloacid dehalogenase-like family OS=Vibrio cholerae serotype O1 (strain ATCC 39315 / El Tor Inaba N16961) OX=243277 GN=VC_1364 PE=4 SV=1	2246.4	1700.91	1258.1	3806.44	1484.01	1436.33	2242.83	1958.7	1431.69	1951.71	691.534	1420.82	690.736	3028.71	1613.92	3921.3	2282.25	1266.43	829.328	1749.45	0.896365	0.664233
tr|Q9KPQ5|Q9KPQ5_VIBCH	HesA/MoeB/ThiF family protein OS=Vibrio cholerae serotype O1 (strain ATCC 39315 / El Tor Inaba N16961) OX=243277 GN=VC_2311 PE=4 SV=1	6381.78	9039.06	5589.62	5187.56	7988.67	7473.22	7788.37	8264.57	15745.5	8162.04	9149.12	16668.9	11687.3	12041.5	14987.3	16613.9	7360.05	14592.8	7823.73	12325	1.51003	0.0190341
sp|Q9KQN7|MINE_VIBCH	Cell division topological specificity factor OS=Vibrio cholerae serotype O1 (strain ATCC 39315 / El Tor Inaba N16961) OX=243277 GN=minE PE=3 SV=1	14848.8	17149.3	16438.3	12076.6	3789.62	13184.9	13782.1	14800.3	16976.9	13671.9	18130.7	15768.6	15001.7	15806.7	12169.6	14398.6	15382.8	7128.9	4361.14	13127.6	0.960192	0.792156
sp|Q9KSQ4|HUTH_VIBCH	Histidine ammonia-lyase OS=Vibrio cholerae serotype O1 (strain ATCC 39315 / El Tor Inaba N16961) OX=243277 GN=hutH PE=3 SV=1	745.674	254.779	369.402	276.995	489.812	640.795	522.66	465.838	335.139	455.677	853.501	449.953	268.967	518.257	242.822	518.051	641.906	591.421	785.49	541.152	1.18758	0.347893
sp|P52116|SSRP_VIBCH	SsrA-binding protein OS=Vibrio cholerae serotype O1 (strain ATCC 39315 / El Tor Inaba N16961) OX=243277 GN=smpB PE=3 SV=3	1169.8	8642.51	852.181	2174.7	1107.16	7089.26	1850.8	1180.69	1325.35	2821.38	6497.67	5703.89	4113.44	4910.06	4992.41	6006	3470.09	2460.36	5683.65	4870.84	1.7264	0.0802111
tr|Q9KN87|Q9KN87_VIBCH	1,4-alpha-glucan branching enzyme OS=Vibrio cholerae serotype O1 (strain ATCC 39315 / El Tor Inaba N16961) OX=243277 GN=VC_A0078 PE=4 SV=1	1056.68	2882.01	3663.82	711.887	1564.2	599.479	2222.67	3124.93	1752.09	1953.09	487.012	938.857	3085.26	1996.86	2948.51	2436.64	2927.25	3833.45	1618.6	2252.49	1.1533	0.568923
tr|Q9KS37|Q9KS37_VIBCH	Putrescine-binding periplasmic protein OS=Vibrio cholerae serotype O1 (strain ATCC 39315 / El Tor Inaba N16961) OX=243277 GN=VC_1424 PE=3 SV=1	9633.13	14997.9	22931.4	15455.2	9499.41	12958.4	19766.4	20313.7	28063.8	17068.8	28205.8	24963.5	21822.8	16562.2	23746	20550	25117.4	18908	22415.5	22476.8	1.31683	0.0414223
tr|Q9KSK9|Q9KSK9_VIBCH	DUF2750 domain-containing protein OS=Vibrio cholerae serotype O1 (strain ATCC 39315 / El Tor Inaba N16961) OX=243277 GN=VC_1247 PE=4 SV=1	10028.7	8652.29	8054.95	2044.58	6388.92	7096	8814.88	6257.55	6602.09	7104.44	9442.81	12933.4	5694.75	7415.98	10453.9	9641.73	9039.69	8677.18	8322.57	9069.11	1.27654	0.0708113
sp|Q9KS93|QUEC_VIBCH	7-cyano-7-deazaguanine synthase OS=Vibrio cholerae serotype O1 (strain ATCC 39315 / El Tor Inaba N16961) OX=243277 GN=queC PE=3 SV=1	11490.3	16218.4	15236.1	10009.4	9574.22	6674.46	11483.6	9541.2	6438.93	10740.7	17518.4	22283.9	17192	19761	21132.5	18606.6	8439.51	20541.5	14823.1	17811	1.65826	0.00122658
tr|Q9KR97|Q9KR97_VIBCH	Succinate-semialdehyde dehydrogenase OS=Vibrio cholerae serotype O1 (strain ATCC 39315 / El Tor Inaba N16961) OX=243277 GN=VC_1745 PE=3 SV=1	0	0	0	0	245.949	341.923	152.736	124.71	0	96.1463	0	0	160.726	0	163.092	0	0	0	0	35.9799	0.37422	0.24342
tr|Q9KT68|Q9KT68_VIBCH	Iron-sulfur cluster carrier protein OS=Vibrio cholerae serotype O1 (strain ATCC 39315 / El Tor Inaba N16961) OX=243277 GN=VC_1037 PE=3 SV=1	5044.62	9516.27	3055.43	4623.6	1553.58	9729.01	9364.66	434.226	4552.84	5319.36	2391.76	1728.96	855.75	13148.2	6607.03	15575.2	4442.18	1845.34	5262.78	5761.9	1.08319	0.836354
sp|Q9KL40|HUTX_VIBCH	Intracellular heme transport protein HutX OS=Vibrio cholerae serotype O1 (strain ATCC 39315 / El Tor Inaba N16961) OX=243277 GN=hutX PE=1 SV=1	33600.6	36850.7	21760.4	35879.4	31261.7	25851.5	48267.5	34111.3	25348.2	32547.9	65930.7	59672.5	66828.7	73404.5	75636	66302.1	37464.3	54868.5	58156.6	62029.3	1.90579	1.63036e-05
tr|Q9KV15|Q9KV15_VIBCH	tRNA threonylcarbamoyladenosine biosynthesis protein TsaE OS=Vibrio cholerae serotype O1 (strain ATCC 39315 / El Tor Inaba N16961) OX=243277 GN=VC_0343 PE=3 SV=1	99.3766	0	246.759	0	245.983	215.097	0	0	0	89.6906	437.443	227.639	177.691	207.909	0	140.099	307.436	0	309.825	200.894	2.23985	0.0891012
tr|Q9KV25|Q9KV25_VIBCH	Transcriptional reguator, TetR family OS=Vibrio cholerae serotype O1 (strain ATCC 39315 / El Tor Inaba N16961) OX=243277 GN=VC_0333 PE=4 SV=1	1811.28	4442.36	3811.83	2438	2065.13	4135.13	1564.31	1983.43	1029.52	2586.78	1964.56	7538.25	3780.38	1721.53	1399.04	4030.23	5051.39	1816.08	5639.63	3660.12	1.41493	0.212891
tr|Q9KN33|Q9KN33_VIBCH	Ribose operon repressor OS=Vibrio cholerae serotype O1 (strain ATCC 39315 / El Tor Inaba N16961) OX=243277 GN=VC_A0132 PE=4 SV=1	1020.16	802.272	777.791	672.364	720.729	568.974	1154.59	2963.7	4536.15	1468.53	1547.77	6690.61	6378.17	787.312	627.74	1804.74	1852.13	1827.25	3067.33	2731.45	1.85999	0.175578
sp|Q9KUB7|Y605_VIBCH	UPF0231 protein VC_0605 OS=Vibrio cholerae serotype O1 (strain ATCC 39315 / El Tor Inaba N16961) OX=243277 GN=VC_0605 PE=3 SV=1	1726.14	877.348	21319	18105.5	19914.2	1250.37	19758.9	15185.5	3576.83	11301.5	2462.27	17478.6	2468.42	22265.3	4802.64	1536.69	1918.42	15562.4	2442.86	7881.95	0.697423	0.414742
tr|Q9KRN0|Q9KRN0_VIBCH	Outer membrane protein OS=Vibrio cholerae serotype O1 (strain ATCC 39315 / El Tor Inaba N16961) OX=243277 GN=VC_1606 PE=3 SV=1	167.199	254.768	164.49	290.935	613.96	234.156	209.317	192.853	201.153	258.759	324.566	463.414	333.108	410.259	325.654	316.387	1131.52	564.913	0	429.98	1.6617	0.152595
tr|Q9KPJ0|Q9KPJ0_VIBCH	Glutamate synthase, small subunit OS=Vibrio cholerae serotype O1 (strain ATCC 39315 / El Tor Inaba N16961) OX=243277 GN=VC_2377 PE=4 SV=1	11910.3	11521.5	12000	16117.7	14698.7	11982.7	8088.31	8584.98	11954.6	11873.2	5898.32	11765.9	10679.9	4165.31	5746.11	11388	19221.4	6801.31	11065.7	9636.89	0.81165	0.22511
tr|Q9KQH2|Q9KQH2_VIBCH	Large ribosomal RNA subunit accumulation protein YceD OS=Vibrio cholerae serotype O1 (strain ATCC 39315 / El Tor Inaba N16961) OX=243277 GN=VC_2026 PE=3 SV=1	14127	5307.74	15601.3	13408.8	10651.5	11587.7	3208.63	15690.6	12536	11346.6	14860.5	11369.4	7931.92	14738.2	17742.3	16373.4	2179.86	10948.9	13829.5	12219.3	1.07692	0.692808
tr|Q9KMP9|Q9KMP9_VIBCH	HTH cro/C1-type domain-containing protein OS=Vibrio cholerae serotype O1 (strain ATCC 39315 / El Tor Inaba N16961) OX=243277 GN=VC_A0271 PE=4 SV=1	149.184	253.672	164.518	0	303.77	151.24	112.092	124.621	166.396	158.388	203.922	213.31	358.585	270.254	239.643	314.941	483.598	467.555	309.102	317.879	2.00696	0.00259836
tr|Q9KKS4|Q9KKS4_VIBCH	Sel1 repeat family protein OS=Vibrio cholerae serotype O1 (strain ATCC 39315 / El Tor Inaba N16961) OX=243277 GN=VC_A1026 PE=4 SV=1	168.287	339.797	244.33	0	257.225	193.779	229.141	164.889	212.13	201.064	218.742	227.623	134.315	283.841	162.64	236.523	322.355	207.903	310.03	233.775	1.16269	0.394983
sp|Q9KUD9|RSMI_VIBCH	Ribosomal RNA small subunit methyltransferase I OS=Vibrio cholerae serotype O1 (strain ATCC 39315 / El Tor Inaba N16961) OX=243277 GN=rsmI PE=3 SV=1	333.571	179.073	0	0	486.984	330.564	152.75	249.433	136.716	207.677	328.026	227.681	268.917	309.165	163.11	159.672	322.415	239.924	309.817	258.747	1.24591	0.396223
tr|Q9KQ69|Q9KQ69_VIBCH	Flagellar M-ring protein OS=Vibrio cholerae serotype O1 (strain ATCC 39315 / El Tor Inaba N16961) OX=243277 GN=VC_2133 PE=3 SV=1	2241.43	6516.19	8708.91	2379.61	2227.67	10476.2	2318.09	2055.48	3685.76	4512.14	12685.2	12104.2	13761.5	10299.4	1877.46	11106.5	5008.01	1454.96	12982.5	9031.07	2.0015	0.0366823
sp|Q9KU00|CUTC_VIBCH	PF03932 family protein CutC OS=Vibrio cholerae serotype O1 (strain ATCC 39315 / El Tor Inaba N16961) OX=243277 GN=cutC PE=3 SV=1	250.194	262.77	246.785	277.37	193.372	0	305.344	187.071	205.217	214.236	328.084	0	177.347	340.948	163.108	231.037	191.046	239.962	236.028	211.951	0.989334	0.960021
sp|Q9KUJ2|ISPD_VIBCH	2-C-methyl-D-erythritol 4-phosphate cytidylyltransferase OS=Vibrio cholerae serotype O1 (strain ATCC 39315 / El Tor Inaba N16961) OX=243277 GN=ispD PE=3 SV=1	250.183	208.703	164.496	290.935	369.017	0	0	0	0	142.593	260.13	0	448.279	203.749	162.702	157.711	321.583	0	0	172.684	1.21103	0.679269
sp|Q9KUR8|DJLA_VIBCH	Co-chaperone protein DjlA OS=Vibrio cholerae serotype O1 (strain ATCC 39315 / El Tor Inaba N16961) OX=243277 GN=djlA PE=3 SV=1	835.121	3688.48	4803.52	4009.07	1069.08	4248.86	4345.45	5470.57	4308.02	3642.02	2216.15	1202.05	1343.5	1710.77	621.606	3720.25	2036.58	6042.74	3136.28	2447.77	0.672091	0.139762
tr|Q9KRS1|Q9KRS1_VIBCH	Outer membrane protein TolC, putative OS=Vibrio cholerae serotype O1 (strain ATCC 39315 / El Tor Inaba N16961) OX=243277 GN=VC_1565 PE=3 SV=1	323.953	256.841	146.973	435.329	398.77	681.677	381.265	185.453	340.242	350.056	427.111	394.557	360.136	239.056	244.636	224.76	632.272	359.255	463.845	371.736	1.06193	0.754501
sp|Q9KRX5|Y1508_VIBCH	UPF0234 protein VC_1508 OS=Vibrio cholerae serotype O1 (strain ATCC 39315 / El Tor Inaba N16961) OX=243277 GN=VC_1508 PE=3 SV=1	250.228	0	235.959	262.995	0	341.813	152.747	124.372	136.829	167.216	218.724	0	0	181.589	244.661	157.691	0	240.019	0	115.854	0.69284	0.358535
tr|Q9KQK9|Q9KQK9_VIBCH	tRNA threonylcarbamoyladenosine biosynthesis protein TsaB OS=Vibrio cholerae serotype O1 (strain ATCC 39315 / El Tor Inaba N16961) OX=243277 GN=VC_1989 PE=3 SV=1	882.607	2761.69	910.578	1015.14	1618.91	1724.91	1019.42	2194.86	1643.32	1530.16	2461.37	1735.59	3293.01	1968.46	1889.83	3147.32	3954.87	2246.78	1352.15	2449.93	1.6011	0.0207246
tr|Q9KKK8|Q9KKK8_VIBCH	Chemotaxis protein CheY OS=Vibrio cholerae serotype O1 (strain ATCC 39315 / El Tor Inaba N16961) OX=243277 GN=VC_A1096 PE=4 SV=1	1662.83	3848.27	4372.47	5182.83	1686.21	1794.24	1928.94	1020.89	1562.58	2562.14	1767.59	5311.43	2636.42	3912.05	2559.59	3050.02	3505.84	6481.28	1037.55	3362.42	1.31235	0.303821
tr|Q9KRE6|Q9KRE6_VIBCH	DNA-binding protein inhibitor Id-2-related protein OS=Vibrio cholerae serotype O1 (strain ATCC 39315 / El Tor Inaba N16961) OX=243277 GN=VC_1696 PE=4 SV=1	8311.11	5636.95	6066.65	5391.48	5555.59	5786.32	8593.98	6271.52	8383.98	6666.4	6618.6	1284.21	1700.72	4352.51	2753.8	3880.64	7152.29	2646.29	1518.22	3545.25	0.531809	0.00264954
tr|Q9KQC2|Q9KQC2_VIBCH	Ferrous iron transport protein A OS=Vibrio cholerae serotype O1 (strain ATCC 39315 / El Tor Inaba N16961) OX=243277 GN=VC_2078 PE=3 SV=1	68278.7	59200.6	66506.9	49694.2	57538.1	51462.5	77113.9	69337.2	75631.6	63862.6	39099.5	63409.8	66838	40264.5	57757.7	62297.2	63831	39062	73272.7	56203.6	0.88007	0.184578
sp|Q9KPS2|NQRB_VIBCH	Na(+)-translocating NADH-quinone reductase subunit B OS=Vibrio cholerae serotype O1 (strain ATCC 39315 / El Tor Inaba N16961) OX=243277 GN=nqrB PE=1 SV=2	2553.76	1378.38	1459.18	4070.14	1657.66	6073.13	2141.7	877.647	1879.48	2454.56	3671.06	4231.82	1939.34	3683.08	898.022	1747.71	2731.74	1568.97	3816.89	2698.74	1.09948	0.723206
sp|Q9KSJ9|UBIG_VIBCH	Ubiquinone biosynthesis O-methyltransferase OS=Vibrio cholerae serotype O1 (strain ATCC 39315 / El Tor Inaba N16961) OX=243277 GN=ubiG PE=3 SV=1	7139.5	8436.07	2527.08	3123.43	15599.2	9270.53	2518.63	6375.57	4587.1	6619.67	12774.1	9099.37	8388.41	14717.4	6818.95	9230.71	5618.14	9784.46	11553.7	9776.13	1.47683	0.0833035
sp|Q9KSX1|HIS7_VIBCH	Histidine biosynthesis bifunctional protein HisB OS=Vibrio cholerae serotype O1 (strain ATCC 39315 / El Tor Inaba N16961) OX=243277 GN=hisB PE=3 SV=1	11684.9	19144.4	4261.24	7018.91	7862.65	9933.13	11059.3	6200.93	13606.3	10085.8	6652.47	9345.35	9123.45	11642.2	5378.81	16557.9	3097.06	4577.93	7431.7	8200.76	0.813103	0.365933
tr|Q9KU02|Q9KU02_VIBCH	ADP/GDP-polyphosphate phosphotransferase OS=Vibrio cholerae serotype O1 (strain ATCC 39315 / El Tor Inaba N16961) OX=243277 GN=VC_0728 PE=3 SV=1	10149.4	2136.08	1734.98	1934.23	1469.68	701.831	5582.55	499.866	1176.39	2820.56	770.181	4572.4	856.914	952.229	5709.88	959.329	1935.89	800.017	2894.58	2161.27	0.766256	0.595335
tr|Q9KRF2|Q9KRF2_VIBCH	Alpha-1,6-galactosidase, putative OS=Vibrio cholerae serotype O1 (strain ATCC 39315 / El Tor Inaba N16961) OX=243277 GN=VC_1690 PE=4 SV=1	333.577	261.685	246.722	290.854	416.716	227.867	156.273	0	136.571	230.029	0	0	260.028	509.305	163.011	157.214	322.342	217.572	175.451	200.547	0.871832	0.662644
tr|Q9KPJ1|Q9KPJ1_VIBCH	Glutamate synthase, large subunit OS=Vibrio cholerae serotype O1 (strain ATCC 39315 / El Tor Inaba N16961) OX=243277 GN=VC_2376 PE=3 SV=1	21929.7	19855.4	15288.4	13301.7	18598.5	16244.9	20113.4	18818.8	19115.5	18140.7	11815.5	9126.29	8532.49	6652.45	8398.36	8139.51	5442.09	12288.3	5790.73	8465.08	0.466635	5.57193e-07
sp|Q9KUS3|APAG_VIBCH	Protein ApaG OS=Vibrio cholerae serotype O1 (strain ATCC 39315 / El Tor Inaba N16961) OX=243277 GN=apaG PE=1 SV=1	860.576	1879.83	335.305	1108.25	850.457	2124.98	1540.84	1149.07	1671.09	1280.04	443.723	1355.01	781.572	1933.94	2156.38	1043.06	1409.93	1194.81	994.713	1257.02	0.982011	0.930766
tr|Q9KQE0|Q9KQE0_VIBCH	CheW-like domain-containing protein OS=Vibrio cholerae serotype O1 (strain ATCC 39315 / El Tor Inaba N16961) OX=243277 GN=VC_2060 PE=4 SV=1	166.803	169.953	164.479	290.893	368.935	228.045	210.005	137.461	315.798	228.041	218.71	341.452	179.239	457.642	333.759	154.248	321.235	487.517	0	277.089	1.21508	0.414313
tr|Q9KPZ0|Q9KPZ0_VIBCH	Smr domain-containing protein OS=Vibrio cholerae serotype O1 (strain ATCC 39315 / El Tor Inaba N16961) OX=243277 GN=VC_2222 PE=4 SV=1	166.799	333.46	164.933	0	245.313	317.067	300.742	309.213	136.816	219.371	437.339	228.204	303.023	203.721	242.112	0	0	0	0	157.156	0.71639	0.36021
sp|Q9KLT6|SCRB_VIBCH	Probable sucrose-6-phosphate hydrolase OS=Vibrio cholerae serotype O1 (strain ATCC 39315 / El Tor Inaba N16961) OX=243277 GN=VC_A0655 PE=3 SV=1	7483.6	6594.06	5388.49	970.526	6097.82	9587.42	4406.56	9098.49	1596.08	5691.45	7707.34	2284.87	5106.2	8321.08	1135.11	1049.27	2077.46	9761.72	751.828	4243.87	0.745658	0.363529
sp|O07898|VIBC_VIBCH	Vibriobactin-specific isochorismate synthase OS=Vibrio cholerae serotype O1 (strain ATCC 39315 / El Tor Inaba N16961) OX=243277 GN=vibC PE=3 SV=1	30280	32119.2	26108.5	34543.3	39098.3	38435	32210.6	34599.1	31353.5	33194.2	4181.63	7359.54	743.782	2077.36	1518.07	1467.85	1140.26	4538.14	4887.19	3101.54	0.0934362	9.46146e-11
tr|Q9KVF9|Q9KVF9_VIBCH	Ribosomal RNA large subunit methyltransferase J OS=Vibrio cholerae serotype O1 (strain ATCC 39315 / El Tor Inaba N16961) OX=243277 GN=rlmJ PE=3 SV=1	4777.85	1285.75	2036.57	690.212	1113.18	774.623	908.365	2380.22	3858.09	1980.54	2325.66	2804.74	1844.76	1138.06	2700.06	5729.05	5474.57	5303.84	3452.04	3419.2	1.7264	0.0715896
tr|Q9KVV2|Q9KVV2_VIBCH	Protein YihD OS=Vibrio cholerae serotype O1 (strain ATCC 39315 / El Tor Inaba N16961) OX=243277 GN=VC_0037 PE=4 SV=1	127.821	173.845	0	364.002	245.969	341.834	152.748	248.803	136.813	199.093	0	0	0	305.58	88.8071	157.686	0	0	308.939	95.668	0.48052	0.0943234
tr|Q9KQD0|Q9KQD0_VIBCH	Phosphohistidine phosphatase OS=Vibrio cholerae serotype O1 (strain ATCC 39315 / El Tor Inaba N16961) OX=243277 GN=VC_2070 PE=4 SV=1	15534.5	757.14	14485.2	19008.6	18680.7	16774.4	18497.3	18951.2	15728.2	15379.7	2126.26	16889.9	15692.6	15864.7	20767	16487.2	13684	2089.43	19630.7	13692.4	0.890292	0.580638
tr|Q9KPY3|Q9KPY3_VIBCH	Glutamine amidotransferase type-2 domain-containing protein OS=Vibrio cholerae serotype O1 (strain ATCC 39315 / El Tor Inaba N16961) OX=243277 GN=VC_2229 PE=4 SV=1	1458.14	843.276	721.401	8858.31	1189.03	3586.47	1145.51	785.078	1195.89	2198.12	3420.01	1029.66	2324.08	7005.26	16419.2	778.297	1268.57	869.831	26253.9	6596.53	3.00098	0.188691
sp|Q9KLS6|DCUC_VIBCH	Probable anaerobic C4-dicarboxylate transporter DcuC OS=Vibrio cholerae serotype O1 (strain ATCC 39315 / El Tor Inaba N16961) OX=243277 GN=dcuC PE=3 SV=1	2467.23	2431.07	2696.06	2382.6	3554.26	2156.42	4672.31	2261.84	4264.63	2987.38	4165.72	5703.64	2599.66	2359.41	4944.32	1677.61	5677.01	5702.66	3961.48	4087.95	1.36841	0.0928871
sp|Q9KNM4|KGUA_VIBCH	Guanylate kinase OS=Vibrio cholerae serotype O1 (strain ATCC 39315 / El Tor Inaba N16961) OX=243277 GN=gmk PE=1 SV=2	15292.3	18645.9	17617.9	18125	17003.1	1482.32	22566.6	2038.22	20703.6	14830.5	7400.79	2356.04	2755.44	19468.7	23367.7	1450.62	3441.12	3447.85	26055	9971.47	0.672361	0.266651
sp|Q9KUI8|PIMT_VIBCH	Protein-L-isoaspartate O-methyltransferase OS=Vibrio cholerae serotype O1 (strain ATCC 39315 / El Tor Inaba N16961) OX=243277 GN=pcm PE=3 SV=1	4241.93	5069.82	4723.2	2645.71	9880.35	2462.3	3999.96	9500.04	12989.9	6168.14	9015.75	9932.21	3811.58	4414.19	7067.89	2659.72	6367.59	6933.95	3795.38	5999.81	0.97271	0.911497
tr|Q9KSC4|Q9KSC4_VIBCH	Tricarboxylic transport TctC OS=Vibrio cholerae serotype O1 (strain ATCC 39315 / El Tor Inaba N16961) OX=243277 GN=VC_1334 PE=3 SV=1	491.852	254.496	238.983	290.93	473.477	1187.02	374.519	478.756	369.107	462.127	408.389	309.517	254.592	294.04	326.135	472.566	530.839	462.273	680.147	415.389	0.898863	0.668463
tr|Q9KP72|Q9KP72_VIBCH	2-hydroxyacid dehydrogenase family protein OS=Vibrio cholerae serotype O1 (strain ATCC 39315 / El Tor Inaba N16961) OX=243277 GN=VC_2504 PE=3 SV=1	9261.11	15925	11747.3	4926.94	9938.1	5607.67	7142.06	10925.2	6747.98	9135.7	15511	13645.6	16038.7	14237.2	14489.1	18326.4	11838.1	16757.5	5164.62	14000.9	1.53255	0.0120997
tr|Q9KUA1|Q9KUA1_VIBCH	histidine kinase OS=Vibrio cholerae serotype O1 (strain ATCC 39315 / El Tor Inaba N16961) OX=243277 GN=VC_0622 PE=1 SV=1	4234.42	1228.22	4927.99	2017.56	1944.41	2242.97	1470.22	1307.62	4932.48	2700.65	2337.27	3360.93	1581.77	1661.07	1949.12	568.081	1029.51	843.02	5346.41	2075.24	0.768423	0.395283
tr|Q9KNR2|Q9KNR2_VIBCH	5-carboxymethyl-2-hydroxymuconate delta isomerase, putative OS=Vibrio cholerae serotype O1 (strain ATCC 39315 / El Tor Inaba N16961) OX=243277 GN=VC_2669 PE=4 SV=1	10343.1	18931	13439.3	9194.4	13465.8	11789.6	16049.5	20842.9	5581.42	13293	13849.7	13189.7	11900.1	9193.35	8114.52	4839.47	12531.5	7088.43	5087.59	9532.7	0.717121	0.0765085
tr|Q9KTH4|Q9KTH4_VIBCH	RbmA protein OS=Vibrio cholerae serotype O1 (strain ATCC 39315 / El Tor Inaba N16961) OX=243277 GN=VC_0928 PE=4 SV=1	2212.45	2989.79	843.214	1335.27	1842.25	1282.07	2829.49	1423.05	1680.72	1826.48	1651.04	730.005	2196.43	1852.08	3226.01	952.345	990.335	969.617	3145.01	1745.88	0.95587	0.842232
tr|Q9KLS5|Q9KLS5_VIBCH	L-serine dehydratase OS=Vibrio cholerae serotype O1 (strain ATCC 39315 / El Tor Inaba N16961) OX=243277 GN=VC_A0666 PE=3 SV=1	853.329	1521.17	1521.48	991.259	1785.06	1907.07	993.248	277.637	1158.64	1223.21	1182.08	851.752	2435.13	2139.69	1097.73	1475.17	3867.49	1733.53	1543.09	1813.96	1.48295	0.116576
sp|Q9KPX6|GLO2_VIBCH	Hydroxyacylglutathione hydrolase OS=Vibrio cholerae serotype O1 (strain ATCC 39315 / El Tor Inaba N16961) OX=243277 GN=gloB PE=3 SV=1	164.881	254.757	348.019	436.513	362.095	341.793	377.818	185.086	211.62	298.065	438.308	247.764	179.288	278.811	421.891	236.469	487.063	479.126	458.397	358.569	1.20299	0.258103
sp|Q9KVT8|PURK_VIBCH	N5-carboxyaminoimidazole ribonucleotide synthase OS=Vibrio cholerae serotype O1 (strain ATCC 39315 / El Tor Inaba N16961) OX=243277 GN=purK PE=3 SV=1	13549.8	18774	18553.7	5033.04	21336.7	23368.1	14743	16958	18478.4	16755	25820.3	38420.7	33406.7	28461.7	33319.6	40125	33718.9	34417.5	47756	35049.6	2.09189	8.01552e-06
tr|Q9KRR8|Q9KRR8_VIBCH	ABC transporter, ATP-binding protein OS=Vibrio cholerae serotype O1 (strain ATCC 39315 / El Tor Inaba N16961) OX=243277 GN=VC_1568 PE=4 SV=1	483.087	321.013	470.124	290.887	245.974	411.076	575.808	252.345	250.54	366.762	455.818	393.274	191.678	397.784	124.181	110.592	322.377	239.997	353.493	287.688	0.784401	0.194588
tr|Q9KLE6|Q9KLE6_VIBCH	CreA protein OS=Vibrio cholerae serotype O1 (strain ATCC 39315 / El Tor Inaba N16961) OX=243277 GN=VC_A0800 PE=4 SV=1	4960.89	4647.49	1190.12	6036.86	3997.38	3630.28	3978.26	915.702	5216.53	3841.5	3358.57	5059.08	3905.53	7124.04	1588.5	2535.52	6033.33	1109.45	2415.74	3681.08	0.958241	0.860013
tr|Q9KLX2|Q9KLX2_VIBCH	Glyoxalase OS=Vibrio cholerae serotype O1 (strain ATCC 39315 / El Tor Inaba N16961) OX=243277 GN=VC_A0619 PE=4 SV=1	1045.34	1018.85	545.667	1735.79	1716.19	3606.37	2109.28	1979.11	1078.73	1648.37	1062.15	2370.82	1987.13	2482.52	1482.99	774.407	3157.92	2498.73	2752.47	2063.24	1.25168	0.317049
sp|Q9KNQ6|HSLV_VIBCH	ATP-dependent protease subunit HslV OS=Vibrio cholerae serotype O1 (strain ATCC 39315 / El Tor Inaba N16961) OX=243277 GN=hslV PE=3 SV=3	2093.89	1123.46	5073.91	1118.13	2039.43	4069.78	3034.4	1149.02	3170.03	2541.34	1344.61	1667.42	449.087	4782.9	1359.39	2199.37	3770.63	1117.36	2646.21	2148.55	0.845442	0.558372
tr|Q9KVW1|Q9KVW1_VIBCH	L-threonine dehydratase OS=Vibrio cholerae serotype O1 (strain ATCC 39315 / El Tor Inaba N16961) OX=243277 GN=ilvA PE=3 SV=1	2834	5128.97	3190.44	1382.56	2135.88	9354.07	7706.45	6946.25	2562.63	4582.36	2068.23	8850.25	8572.71	6949.73	6390.56	1665.35	4024.98	6058.14	2406.23	5220.69	1.1393	0.634782
sp|Q9KTD3|CYSZ_VIBCH	Sulfate transporter CysZ OS=Vibrio cholerae serotype O1 (strain ATCC 39315 / El Tor Inaba N16961) OX=243277 GN=cysZ PE=3 SV=1	845.974	729.705	312.272	655.065	742.923	798.246	641.422	565.518	1116.17	711.922	3924.84	2167.67	2624.49	968.025	590.283	803.967	1439.02	993.937	952.947	1607.24	2.25761	0.0410219
tr|Q9KT20|Q9KT20_VIBCH	histidine kinase OS=Vibrio cholerae serotype O1 (strain ATCC 39315 / El Tor Inaba N16961) OX=243277 GN=VC_1085 PE=4 SV=1	162.999	90.2224	118.179	433.687	554.799	215.648	150.046	111.629	273.386	234.511	216.1	139.168	179.288	192.163	162.144	156.142	0	240.183	309.783	177.219	0.755697	0.361376
tr|Q9KQY4|Q9KQY4_VIBCH	Amino acid ABC transporter, periplasmic amino acid-binding protein OS=Vibrio cholerae serotype O1 (strain ATCC 39315 / El Tor Inaba N16961) OX=243277 GN=VC_1863 PE=3 SV=1	6150.93	3912.99	472.416	4105.78	5214.98	2693.81	4322.95	5779.78	6697.87	4372.39	1408.03	2656.66	1006.74	2114.56	644.412	1537.69	1872.62	2745.47	1206.02	1688.02	0.386064	0.00274881
tr|Q9KMA2|Q9KMA2_VIBCH	Doc protein OS=Vibrio cholerae serotype O1 (strain ATCC 39315 / El Tor Inaba N16961) OX=243277 GN=VC_A0475 PE=4 SV=1	6673.79	15783.5	17433.2	12008.9	17613.1	12943.3	13368.9	17509.2	16220	14394.9	13434	13932.1	10919.1	15631.3	18200.5	12814	6445.2	10336.5	12810	12724.8	0.883978	0.321511
tr|Q9KN50|Q9KN50_VIBCH	Type IV / VI secretion system DotU domain-containing protein OS=Vibrio cholerae serotype O1 (strain ATCC 39315 / El Tor Inaba N16961) OX=243277 GN=VC_A0115 PE=1 SV=1	166.654	0	164.5	727.23	0	341.595	207.665	0	142.576	194.469	449.36	228.303	179.318	0	163.015	236.194	322.469	479.913	309.792	263.151	1.35318	0.464251
tr|Q9KUQ6|Q9KUQ6_VIBCH	YggT family protein OS=Vibrio cholerae serotype O1 (strain ATCC 39315 / El Tor Inaba N16961) OX=243277 GN=VC_0459 PE=3 SV=1	904.268	3273.69	861.5	1303.1	962.185	1017.52	2824.67	2284.66	2257.83	1743.27	4516.81	2487.88	842.804	4008.71	1780.62	3576.24	2806.78	2198.13	4258.83	2941.87	1.68756	0.0348366
tr|Q9KQF0|Q9KQF0_VIBCH	VacJ lipoprotein OS=Vibrio cholerae serotype O1 (strain ATCC 39315 / El Tor Inaba N16961) OX=243277 GN=VC_2048 PE=3 SV=1	182.71	426.86	246.716	422.806	368.97	231.623	256.294	187.343	320.776	293.789	248.64	306.966	178.585	419.156	163.108	393.512	322.363	239.896	309.785	286.89	0.976518	0.874803
tr|Q9KVB4|Q9KVB4_VIBCH	Capsular polysaccharide biosynthesis protein OS=Vibrio cholerae serotype O1 (strain ATCC 39315 / El Tor Inaba N16961) OX=243277 GN=VC_0232 PE=1 SV=1	317.922	254.853	411.352	372.623	566.685	270.245	139.798	1255.15	205.53	421.573	218.709	362.576	360.169	355.572	322.472	212.405	382.92	240	309.799	307.18	0.728652	0.344355
tr|Q9KUY0|Q9KUY0_VIBCH	Ferric uptake regulation protein OS=Vibrio cholerae serotype O1 (strain ATCC 39315 / El Tor Inaba N16961) OX=243277 GN=fur PE=3 SV=1	336.179	252.21	121.282	290.895	245.983	412.354	305.599	184.593	228.387	264.165	328.152	341.433	188.563	588.011	163.084	198.345	322.217	274.79	619.35	335.994	1.27191	0.269
sp|P45782|GSPL_VIBCH	Type II secretion system protein L OS=Vibrio cholerae serotype O1 (strain ATCC 39315 / El Tor Inaba N16961) OX=243277 GN=epsL PE=1 SV=2	258.337	341.071	181.785	436.524	0	330.939	303.859	304.174	495.924	294.735	223.784	453.745	208.275	304.079	172.512	327.106	322.41	142.282	309.794	273.776	0.92889	0.721646
sp|Q9KQ26|PRMC_VIBCH	Release factor glutamine methyltransferase OS=Vibrio cholerae serotype O1 (strain ATCC 39315 / El Tor Inaba N16961) OX=243277 GN=prmC PE=3 SV=1	776.155	401.952	276.491	290.917	320.976	462.679	304.947	695.179	330.187	428.831	391.525	455.397	228.862	313.293	277.023	234.011	484.63	576.612	464.705	380.673	0.887699	0.525703
sp|Q9KVG8|CAPV_VIBCH	cGAMP-activated phospholipase OS=Vibrio cholerae serotype O1 (strain ATCC 39315 / El Tor Inaba N16961) OX=243277 GN=capV PE=1 SV=1	17232	16440.8	20203.8	13892	10244.1	11621.7	17631.6	11476.4	18286.8	15225.5	13540.1	11652	8723.27	13957.6	12353	7249.93	8321.34	6450.03	9287.31	10170.5	0.667994	0.00401528
sp|Q9KL03|ATDA_VIBCH	Spermidine N(1)-acetyltransferase OS=Vibrio cholerae serotype O1 (strain ATCC 39315 / El Tor Inaba N16961) OX=243277 GN=speG PE=1 SV=1	4178.71	5105.8	1707.63	8126.71	1872.58	2576.53	8694.3	3817.25	2158.07	4248.62	2446.18	5110.77	1326.1	792.887	3759.75	1401.07	6127.55	4288.58	3807.9	3228.98	0.760006	0.355703
tr|Q9KU68|Q9KU68_VIBCH	Acetyltransferase, putative OS=Vibrio cholerae serotype O1 (strain ATCC 39315 / El Tor Inaba N16961) OX=243277 GN=VC_0655 PE=4 SV=1	5525.99	6758.11	4933.2	2072.23	2889.75	5513.21	2411.09	3480.29	2595.6	4019.94	686.217	5768.02	2514.22	3197.53	704.076	1027.01	6105.98	5513.14	3373.96	3210.02	0.798523	0.392621
sp|P0C6P8|Y850_VIBCH	UPF0125 protein VC_0850 OS=Vibrio cholerae serotype O1 (strain ATCC 39315 / El Tor Inaba N16961) OX=243277 GN=VC_0850 PE=3 SV=1	166.358	169.323	164.475	436.369	210.111	254.98	177.251	312.94	136.766	225.397	327.955	227.467	0	127.465	163.082	236.124	483.768	0	0	173.985	0.771903	0.435179
tr|Q9KRY5|Q9KRY5_VIBCH	GAF domain-containing protein OS=Vibrio cholerae serotype O1 (strain ATCC 39315 / El Tor Inaba N16961) OX=243277 GN=VC_1498 PE=4 SV=1	43849.3	50818.5	47954.4	44164.8	35055	43721.6	37951.1	44753.3	40627.4	43210.6	23669	26444.4	24100.2	24860.2	27473.3	24055	35627.3	24768.4	24855.8	26206	0.606471	4.70485e-07
sp|Q9KT79|MOAC_VIBCH	Cyclic pyranopterin monophosphate synthase OS=Vibrio cholerae serotype O1 (strain ATCC 39315 / El Tor Inaba N16961) OX=243277 GN=moaC PE=3 SV=1	924.947	719.652	1464.8	1545.41	829.352	2970.47	1330.88	2013.94	636.374	1381.76	1143.33	351.135	718.14	615.022	898.819	1035.38	588.947	766.13	944.498	784.6	0.567827	0.0468029
tr|Q9KQK6|Q9KQK6_VIBCH	Formyltetrahydrofolate deformylase OS=Vibrio cholerae serotype O1 (strain ATCC 39315 / El Tor Inaba N16961) OX=243277 GN=purU PE=3 SV=1	6863.32	5338.79	7152.58	3012.38	5509.4	7233.28	4846.99	6447.36	6873.96	5919.78	795.008	3257.8	3587.95	4692.96	2016.16	3067.15	3455.74	2051.31	4405.63	3036.63	0.512963	0.000273376
tr|H9L4N9|H9L4N9_VIBCH	Sigma-54 modulation protein, putative OS=Vibrio cholerae serotype O1 (strain ATCC 39315 / El Tor Inaba N16961) OX=243277 GN=VC_2530 PE=1 SV=1	2288.83	4678.53	2979.77	2107.19	4807.37	2803.37	4457.4	3971.72	4065.81	3573.33	3789.98	2962.76	3415.48	2790.9	1350.5	2038.1	1050.13	2831.85	1421.79	2405.72	0.673244	0.0260271
tr|Q9KPJ4|Q9KPJ4_VIBCH	Glutamate synthase, large subunit OS=Vibrio cholerae serotype O1 (strain ATCC 39315 / El Tor Inaba N16961) OX=243277 GN=VC_2373 PE=3 SV=1	6400.08	1743.22	215.589	9576.2	6556.64	1734.06	6389.39	2130.2	1194.65	3993.34	581.767	10854.3	1309.59	991.766	1635.96	926.845	4493.17	2074.34	1607.51	2719.48	0.681004	0.419183
tr|Q9KN85|Q9KN85_VIBCH	GGDEF family protein OS=Vibrio cholerae serotype O1 (strain ATCC 39315 / El Tor Inaba N16961) OX=243277 GN=VC_A0080 PE=4 SV=1	2452.33	3400.33	9722.03	5542.96	4774.08	11341.1	6731.29	3680.69	3312.37	5661.91	4218.52	7228.98	4401.43	6772.89	7304.68	5678.67	7402.75	7032.76	4132.85	6019.28	1.06312	0.757293
tr|Q9KRN3|Q9KRN3_VIBCH	Solute-binding protein family 3/N-terminal domain-containing protein OS=Vibrio cholerae serotype O1 (strain ATCC 39315 / El Tor Inaba N16961) OX=243277 GN=VC_1603 PE=4 SV=1	11090.7	14549	2802.68	3157.31	4799.26	2545.42	4009.23	12404.5	12932.7	7587.87	1002.69	3492.11	8522.68	5375.63	4384.7	2225.22	10522.2	9507.36	9373.91	6045.17	0.796689	0.462041
tr|Q9KV88|Q9KV88_VIBCH	D-fructose-6-phosphate amidotransferase OS=Vibrio cholerae serotype O1 (strain ATCC 39315 / El Tor Inaba N16961) OX=243277 GN=VC_0268 PE=4 SV=1	3660.13	2818.95	3036.19	1115.75	1018.54	2730.66	814.541	4667.08	883.72	2305.06	4607.15	1713.79	2745.15	4244.84	2900.79	4872.76	5242.83	2231.45	2303.72	3429.16	1.48767	0.0983849
tr|Q9KLZ7|Q9KLZ7_VIBCH	MutT/nudix family protein OS=Vibrio cholerae serotype O1 (strain ATCC 39315 / El Tor Inaba N16961) OX=243277 GN=VC_A0592 PE=4 SV=1	2665.62	2346.49	691.011	2627.84	1625.67	1800.16	302.395	515.257	1567.55	1571.33	779.116	851.087	752.669	687.812	719.817	933.7	640.892	1440.11	1077.9	875.901	0.557425	0.0515687
tr|Q9KKN4|Q9KKN4_VIBCH	Transcriptional regulator, AsnC family OS=Vibrio cholerae serotype O1 (strain ATCC 39315 / El Tor Inaba N16961) OX=243277 GN=VC_A1068 PE=4 SV=1	3406.03	3878.52	3545.13	2793.34	1524.61	1967.12	2973.71	1662.12	4642.93	2932.61	3258.24	1938.21	3222.79	3309.08	3212.14	2517.02	6003.4	2094.95	3060.4	3179.58	1.08421	0.646895
sp|Q9KVT4|HEM6_VIBCH	Oxygen-dependent coproporphyrinogen-III oxidase OS=Vibrio cholerae serotype O1 (strain ATCC 39315 / El Tor Inaba N16961) OX=243277 GN=hemF PE=3 SV=1	4600.48	9107.53	5239.77	7837.94	3400.14	8385.31	4105.11	6590.63	4590	5984.1	12929.8	9680.26	9163.93	11932.2	13232.7	8391.06	11647.5	10317.1	19804.5	11899.9	1.98859	0.000620741
tr|Q9KS13|Q9KS13_VIBCH	Peptide chain release factor 1 OS=Vibrio cholerae serotype O1 (strain ATCC 39315 / El Tor Inaba N16961) OX=243277 GN=VC_1449 PE=4 SV=1	8916.98	13163.2	13032.6	7884.66	10698.9	11088.4	9861.76	10786.5	10473.8	10656.3	18052.3	17415	14083.4	16067.9	13838	14698.2	14260.7	15860	19568.9	15982.7	1.49983	1.81498e-05
tr|Q9KP57|Q9KP57_VIBCH	Intermembrane phospholipid transport system permease protein MlaE OS=Vibrio cholerae serotype O1 (strain ATCC 39315 / El Tor Inaba N16961) OX=243277 GN=VC_2519 PE=3 SV=1	327.133	423.408	326.809	284.245	443.474	445.311	229.149	249.023	204.503	325.895	508.995	330.959	268.491	303.791	163.112	666.781	314.998	365.739	309.882	359.194	1.10218	0.574623
sp|Q9KUJ1|ISPF_VIBCH	2-C-methyl-D-erythritol 2,4-cyclodiphosphate synthase OS=Vibrio cholerae serotype O1 (strain ATCC 39315 / El Tor Inaba N16961) OX=243277 GN=ispF PE=3 SV=1	5328.55	2361.18	7351.44	7678.77	5647.94	6931.81	4799.35	3667.07	5231.53	5444.18	10665.3	9260.44	9159.79	8507.26	5747.39	8603.04	6348.32	6112.71	7785.09	8021.03	1.47332	0.00534922
tr|Q9K2J6|Q9K2J6_VIBCH	DUF1778 domain-containing protein OS=Vibrio cholerae serotype O1 (strain ATCC 39315 / El Tor Inaba N16961) OX=243277 GN=VC_A0319 PE=1 SV=1	6177.54	5714.55	6637.85	6831.9	7536.44	1198.09	5771.08	8713.42	5987.76	6063.18	2787.39	2230.34	4680.42	7204.9	6629.07	6772.94	5997.67	8891.19	6882.79	5786.3	0.954334	0.784631
tr|Q9KVE2|Q9KVE2_VIBCH	Transcriptional regulator, RpiR family OS=Vibrio cholerae serotype O1 (strain ATCC 39315 / El Tor Inaba N16961) OX=243277 GN=VC_0204 PE=4 SV=1	473.711	333.994	968.304	2008.92	585.778	1566.14	957.627	1409.87	496.191	977.838	526.329	705.245	509.119	507.951	762.231	596.802	1227.16	1432.19	794.889	784.658	0.802442	0.398895
tr|Q9KMP3|Q9KMP3_VIBCH	Transcriptional regulator, HTH_3 family OS=Vibrio cholerae serotype O1 (strain ATCC 39315 / El Tor Inaba N16961) OX=243277 GN=VC_A0279 PE=4 SV=1	2757.01	3905.36	7158.77	2801.53	1264.67	1936.65	3395.5	1961.79	1120.23	2922.39	3052.66	3065.64	3595.73	1263.55	4223.61	2747.17	5295.58	4450.4	3338.54	3448.1	1.17989	0.479924
sp|Q9KMM3|DGT1B_VIBCH	Deoxyguanosinetriphosphate triphosphohydrolase-like protein 2 OS=Vibrio cholerae serotype O1 (strain ATCC 39315 / El Tor Inaba N16961) OX=243277 GN=VC_A0308 PE=3 SV=1	416.791	770.82	845.522	519.415	503.426	1839.57	563.59	626.808	202.703	698.739	328.534	344.273	344.024	1287.3	224.811	233.24	521.851	331.192	464.743	453.329	0.648782	0.217254
tr|Q9KS58|Q9KS58_VIBCH	Purine-binding chemotaxis protein Chew, putative OS=Vibrio cholerae serotype O1 (strain ATCC 39315 / El Tor Inaba N16961) OX=243277 GN=VC_1402 PE=4 SV=1	1731.43	3568.45	10575.1	3355.9	4814.08	11961	2106.95	1310.3	6857.7	5142.32	2026.15	3108.28	3050.86	961.158	3128.84	4057.34	2012.39	1170.83	4154.73	2630.06	0.511455	0.0939316
tr|Q9KPZ5|Q9KPZ5_VIBCH	beta-N-acetylhexosaminidase OS=Vibrio cholerae serotype O1 (strain ATCC 39315 / El Tor Inaba N16961) OX=243277 GN=VC_2217 PE=3 SV=1	601.086	560.355	315.591	510.387	366.249	455.676	455.057	384.483	139.971	420.984	160.049	225.321	192.167	404.563	315.901	158.094	322.346	359.959	464.648	289.227	0.687027	0.0424816
sp|Q9KNJ7|DTD_VIBCH	D-aminoacyl-tRNA deacylase OS=Vibrio cholerae serotype O1 (strain ATCC 39315 / El Tor Inaba N16961) OX=243277 GN=dtd PE=3 SV=1	9231.6	12678.2	14437.7	14475.8	8556.49	10797.4	13189.7	12903.3	12523.8	12088.2	13930.1	13850.3	12225.2	11004.5	12519	15401.8	8841.48	8614.25	13623.6	12223.4	1.01118	0.899355
sp|Q9KUS1|PDXA_VIBCH	4-hydroxythreonine-4-phosphate dehydrogenase OS=Vibrio cholerae serotype O1 (strain ATCC 39315 / El Tor Inaba N16961) OX=243277 GN=pdxA PE=3 SV=1	10195.3	9983.72	11700.5	11711.6	13746.1	13420.1	14499.4	15723.6	14272.1	12805.8	2658.27	8287.71	11753.1	7343.58	13473.3	10316.3	9857.81	13309.6	2439.4	8826.57	0.689263	0.0231956
tr|Q9KLE4|Q9KLE4_VIBCH	Sulfatase N-terminal domain-containing protein OS=Vibrio cholerae serotype O1 (strain ATCC 39315 / El Tor Inaba N16961) OX=243277 GN=VC_A0802 PE=4 SV=1	998.256	674.936	265.485	436.274	506.21	316.44	698.734	614.408	915.95	602.966	788.004	807.616	268.938	405.821	305.042	456.366	636.502	601.533	722.591	554.713	0.919974	0.660002
tr|Q9KNB0|Q9KNB0_VIBCH	DUF1722 domain-containing protein OS=Vibrio cholerae serotype O1 (strain ATCC 39315 / El Tor Inaba N16961) OX=243277 GN=VC_A0055 PE=4 SV=1	763.029	6044.42	5657.81	3574.77	1207.14	1512.02	4511.04	4174.43	731.338	3130.67	3800.32	3981.56	3015.55	661.833	1072.51	3248.83	3480.98	5120.9	952.958	2815.05	0.899184	0.723649
tr|Q9KV03|Q9KV03_VIBCH	YheO-like PAS domain protein OS=Vibrio cholerae serotype O1 (strain ATCC 39315 / El Tor Inaba N16961) OX=243277 GN=VC_0355 PE=4 SV=1	3300.64	2643.19	1248.01	1150.08	1630.41	1838.51	1964.77	1974.62	2581.84	2036.9	1177.55	2038.13	999.127	2289.28	1583.78	1612.23	1040.1	1990.88	1699.73	1603.42	0.787189	0.141598
tr|Q9KRS9|Q9KRS9_VIBCH	Transcriptional regulator, LacI family OS=Vibrio cholerae serotype O1 (strain ATCC 39315 / El Tor Inaba N16961) OX=243277 GN=VC_1557 PE=4 SV=1	806.849	1794.35	5751.98	5857.56	6621.87	3435.39	3696.07	1389.21	2078.28	3492.4	8519.09	2638.4	6316.34	2364.07	828.426	1121.69	3971.18	5187.74	2459.06	3711.78	1.06282	0.845922
sp|Q9KN16|DEF2_VIBCH	Peptide deformylase 2 OS=Vibrio cholerae serotype O1 (strain ATCC 39315 / El Tor Inaba N16961) OX=243277 GN=def2 PE=1 SV=1	7400.09	5682.33	8489.61	13538.9	1909.96	5666.3	5234.14	22097.4	24145	10462.6	22383.7	13834.7	16724.2	22629.2	23714.8	24150.5	30778.7	23085.8	24736.7	22448.7	2.14561	0.0017338
tr|Q9KQE8|Q9KQE8_VIBCH	Cytochrome c-type biogenesis protein CcmF OS=Vibrio cholerae serotype O1 (strain ATCC 39315 / El Tor Inaba N16961) OX=243277 GN=VC_2052 PE=3 SV=1	2158.7	251.578	1429.46	438.894	623.749	337.395	240.358	539.657	241.993	695.755	3830.8	680.858	278.137	588.911	325.389	2757.02	1422.71	530.306	462.858	1208.55	1.73704	0.30008
sp|Q9KUR1|GLSA_VIBCH	Glutaminase OS=Vibrio cholerae serotype O1 (strain ATCC 39315 / El Tor Inaba N16961) OX=243277 GN=glsA PE=3 SV=2	1269.63	320.178	592.462	430.172	819.043	741.313	495.67	562.685	316.046	616.356	2920.22	817.922	1288.84	1356.05	644.057	623.575	457.109	466.728	399.433	997.104	1.61774	0.210821
tr|Q9KTY6|Q9KTY6_VIBCH	Protein-export membrane protein SecF OS=Vibrio cholerae serotype O1 (strain ATCC 39315 / El Tor Inaba N16961) OX=243277 GN=secF PE=3 SV=1	2416.74	2276.12	2557.78	2372.28	2201.58	3317.56	1180.44	945.488	1696.79	2107.2	3923.23	2776.99	1752.82	2596.56	2906.29	2689.67	2915.48	3205.5	3720.4	2942.99	1.39664	0.0200387
sp|Q9KL07|MALG_VIBCH	Maltose/maltodextrin transport system permease protein MalG OS=Vibrio cholerae serotype O1 (strain ATCC 39315 / El Tor Inaba N16961) OX=243277 GN=malG PE=3 SV=1	276.778	0	161.65	290.897	245.722	227.039	229.124	124.705	206.407	195.814	257.983	227.698	179.269	304.91	0	124.747	314.975	0	186.255	177.315	0.90553	0.712637
tr|Q9KMC5|Q9KMC5_VIBCH	Microcin immunity protein MccF OS=Vibrio cholerae serotype O1 (strain ATCC 39315 / El Tor Inaba N16961) OX=243277 GN=VC_A0439 PE=3 SV=1	1632.76	7524.09	3083.02	6784.44	1461.65	2616.03	3848.73	213.626	942.493	3122.98	1680.65	2064.28	8289.82	306.553	1507.63	575.865	1372.12	1084.17	2452.74	2148.2	0.687869	0.415318
sp|Q9KUU2|ARCA_VIBCH	Arginine deiminase OS=Vibrio cholerae serotype O1 (strain ATCC 39315 / El Tor Inaba N16961) OX=243277 GN=arcA PE=3 SV=1	1247.04	815.019	681.124	1195.57	1044.08	938.336	1371.16	268.561	604.983	907.319	1801.78	926.336	1039.86	895.987	784.576	587.008	1298.33	1173.08	771.397	1030.93	1.13624	0.472587
sp|Q9KSE5|BSR_VIBCH	Broad specificity amino-acid racemase OS=Vibrio cholerae serotype O1 (strain ATCC 39315 / El Tor Inaba N16961) OX=243277 GN=bsrV PE=1 SV=3	4706.16	28936.6	27180.2	21771.7	26467.2	13744.9	6787.27	25550.3	17992.5	19237.4	28147.5	30759.2	21343.9	20811.8	33949.1	29647.5	26460.7	31504.1	36435.9	28784.4	1.49627	0.0170582
tr|Q9KR43|Q9KR43_VIBCH	HTH cro/C1-type domain-containing protein OS=Vibrio cholerae serotype O1 (strain ATCC 39315 / El Tor Inaba N16961) OX=243277 GN=VC_1803 PE=4 SV=1	4381.68	7655.35	6363.63	5550.3	9185.21	6936.12	6235	9471.55	5432.12	6801.22	7540.53	7765.24	5553.49	10248.5	7890.51	8711.37	10616.7	5668.85	5267.82	7695.9	1.13155	0.31767
sp|Q9KKY0|PPNP_VIBCH	Pyrimidine/purine nucleoside phosphorylase OS=Vibrio cholerae serotype O1 (strain ATCC 39315 / El Tor Inaba N16961) OX=243277 GN=ppnP PE=1 SV=2	17614.2	18847.8	18530.7	15302	16452.5	15044.6	18423.4	20562.7	19116.8	17766.1	8092.55	7831.72	7648.53	5384.51	6801.53	1657.5	813.328	5541.89	4347.15	5346.52	0.300939	1.2827e-08
tr|Q9KM95|Q9KM95_VIBCH	DUF1778 domain-containing protein OS=Vibrio cholerae serotype O1 (strain ATCC 39315 / El Tor Inaba N16961) OX=243277 GN=VC_A0486 PE=4 SV=1	32938.4	8201.33	37826.7	30205.8	26642.5	34816.2	27110.7	29527.3	38119.9	29487.6	12822.8	36077.4	8532.2	10568.5	8403.99	8098.67	42685	36469.9	11118.9	19419.7	0.658571	0.0988004
sp|Q9KPT6|FRSA_VIBCH	Esterase FrsA OS=Vibrio cholerae serotype O1 (strain ATCC 39315 / El Tor Inaba N16961) OX=243277 GN=frsA PE=3 SV=1	647.893	313.081	479.387	572.905	591.335	832.73	433.963	743.235	432.958	560.832	876.794	636.849	355.54	414.359	454.79	448.254	988.353	485.298	673.398	592.626	1.05669	0.732835
tr|Q9KTB3|Q9KTB3_VIBCH	Transcription antitermination protein RfaH OS=Vibrio cholerae serotype O1 (strain ATCC 39315 / El Tor Inaba N16961) OX=243277 GN=rfaH PE=1 SV=1	4762.54	4014.69	3564.67	369.602	330.019	2400.31	1647.63	2511.87	5711.46	2812.53	1502.13	6000.99	2261.86	9763.18	9904.01	7915.68	14423.9	12129.3	3978.32	7542.15	2.68162	0.0137932
tr|Q9KTU9|Q9KTU9_VIBCH	DOPA-dioxygenase-related protein OS=Vibrio cholerae serotype O1 (strain ATCC 39315 / El Tor Inaba N16961) OX=243277 GN=VC_0788 PE=4 SV=1	1737.91	3752.63	9064.48	8106.97	4529.55	3289.01	6514.34	4872.16	5359.2	5247.36	4946.95	8477.4	7337.6	7408.3	7598.46	9432.88	6698.52	9869.9	5039.93	7423.33	1.41468	0.0396803
sp|Q9KP42|THIQ_VIBCH	Thiamine import ATP-binding protein ThiQ OS=Vibrio cholerae serotype O1 (strain ATCC 39315 / El Tor Inaba N16961) OX=243277 GN=thiQ PE=3 SV=2	4535.28	2408.69	2028.77	863.317	1409.83	2840.38	3872.86	2465.34	1895.97	2480.05	736.358	2883.15	2691.43	3326.52	3283.13	225.702	3678.61	2139.73	2846.3	2423.44	0.977174	0.919616
tr|Q9KR04|Q9KR04_VIBCH	Cytochrome d ubiquinol oxidase, subunit II OS=Vibrio cholerae serotype O1 (strain ATCC 39315 / El Tor Inaba N16961) OX=243277 GN=VC_1843 PE=3 SV=1	1681.8	1137.76	2263.99	5378.16	1540.91	3946.46	3752.55	8941.03	7111.44	3972.68	1932.98	5217.85	3900.2	2737.05	1917.27	654.474	1330.33	5008.28	3706.93	2933.93	0.738527	0.341065
sp|Q9KVB9|KDKA_VIBCH	3-deoxy-D-manno-octulosonic acid kinase OS=Vibrio cholerae serotype O1 (strain ATCC 39315 / El Tor Inaba N16961) OX=243277 GN=kdkA PE=3 SV=2	166.83	418.409	163.933	580.63	332.735	340.993	260.716	167.036	136.431	285.301	324.91	334.992	257.384	303.804	257.74	311.374	323.525	887.51	313.225	368.274	1.29082	0.328375
sp|Q9KUX4|CYSJ_VIBCH	Sulfite reductase [NADPH] flavoprotein alpha-component OS=Vibrio cholerae serotype O1 (strain ATCC 39315 / El Tor Inaba N16961) OX=243277 GN=cysJ PE=3 SV=1	6091.19	6222.31	6333.15	9850.89	3972.38	3295.79	6252.58	5366.88	6222.01	5956.35	5485.61	3663.75	5542.85	5364.23	6125.37	5594.98	1823.02	4233.21	4707.7	4726.75	0.793564	0.124957
tr|Q9KUT6|Q9KUT6_VIBCH	TRAP C4-dicarboxylate transport system permease DctM subunit domain-containing protein OS=Vibrio cholerae serotype O1 (strain ATCC 39315 / El Tor Inaba N16961) OX=243277 GN=VC_0429 PE=4 SV=1	731.611	704.195	375.935	435.351	491.087	430.043	439.274	412.424	873.759	543.742	321.402	682.873	357.654	648.28	555.411	314.993	1001.01	720.452	569.928	574.667	1.05687	0.749789
tr|Q9KSZ9|Q9KSZ9_VIBCH	Preprotein translocase SecA subunit-related protein OS=Vibrio cholerae serotype O1 (strain ATCC 39315 / El Tor Inaba N16961) OX=243277 GN=VC_1106 PE=4 SV=1	414.286	250.561	330.022	290.879	246.013	559.573	305.51	306.788	166.432	318.896	536.827	329.301	354.461	406.965	236.692	240.16	483.575	482.325	478.207	394.279	1.23639	0.171
sp|Q9KSP8|Y1208_VIBCH	UPF0263 protein VC_1208 OS=Vibrio cholerae serotype O1 (strain ATCC 39315 / El Tor Inaba N16961) OX=243277 GN=VC_1208 PE=3 SV=1	19456.7	24277.4	18511.9	1929.58	25283.5	2226.3	15714.3	17042.9	14894.4	15481.9	1933.69	7049.35	24709.2	23384.4	27224.5	28634.9	23957	21603.9	25613.2	20456.7	1.32133	0.252462
sp|P0C6D1|IRGB_VIBCH	Iron-regulated virulence regulatory protein IrgB OS=Vibrio cholerae serotype O1 (strain ATCC 39315 / El Tor Inaba N16961) OX=243277 GN=irgB PE=3 SV=1	13726.2	9457.01	14317.4	14654.8	6792.5	20871.9	10696.3	10045.1	13215.3	12641.8	11008	6305.29	7489.22	10367.2	9775.67	7434.78	20708.6	6928.55	8123.58	9793.44	0.774685	0.1723
tr|H9L4R8|H9L4R8_VIBCH	Membrane fusion protein (MFP) family protein OS=Vibrio cholerae serotype O1 (strain ATCC 39315 / El Tor Inaba N16961) OX=243277 GN=VC_1447 PE=3 SV=1	3250.49	925.536	4688.01	932.671	5821.52	1743.21	635.62	2205.49	6314	2946.28	9799.43	10806.3	2953.52	7072.48	5637.12	9561.6	6537	6598.65	2982.21	6883.15	2.33622	0.00471585
sp|P52695|HLYU_VIBCH	Transcriptional activator HlyU OS=Vibrio cholerae serotype O1 (strain ATCC 39315 / El Tor Inaba N16961) OX=243277 GN=hlyU PE=1 SV=1	11840.2	10291.8	11797.9	6919.58	1312.96	8749.44	11865.1	9198.76	8473.25	8938.77	13684.4	12481.1	15045.4	4576.1	8796.17	20199.6	9144.67	5799.26	7778.08	10833.9	1.21201	0.358332
tr|Q9KV87|Q9KV87_VIBCH	mannose-6-phosphate isomerase OS=Vibrio cholerae serotype O1 (strain ATCC 39315 / El Tor Inaba N16961) OX=243277 GN=VC_0269 PE=3 SV=1	9902.83	8392.34	10816	7146.23	10768.5	10514.5	9778.65	6904.16	9594.71	9313.11	6572.71	7531.65	7367.35	5870.55	6126.06	2797.08	4615.75	3277.03	6580.25	5637.61	0.605341	0.000181465
tr|Q9KQK2|Q9KQK2_VIBCH	Uncharacterized protein OS=Vibrio cholerae serotype O1 (strain ATCC 39315 / El Tor Inaba N16961) OX=243277 GN=VC_1996 PE=4 SV=1	4550.43	8009	6322.17	1994.38	4978.84	7374.23	5466.63	5688.85	3274.19	5295.41	7319	3351.73	4510.01	4554.06	3620.38	3462.3	10598.5	4552.48	5364.93	5259.27	0.993175	0.97172
tr|Q9KQ36|Q9KQ36_VIBCH	DUF2066 domain-containing protein OS=Vibrio cholerae serotype O1 (strain ATCC 39315 / El Tor Inaba N16961) OX=243277 GN=VC_2168 PE=4 SV=1	730.725	2813.78	1697.96	6584.84	5521.57	623.716	624.751	3394.58	1214.41	2578.48	5982.25	885.106	3583.68	4196.61	5088.45	3438.42	5063.4	2434.15	4682.37	3928.27	1.52348	0.15583
sp|Q9KSB1|CDPD2_VIBCH	Probable cyclic di-GMP phosphodiesterase VC_1348 OS=Vibrio cholerae serotype O1 (strain ATCC 39315 / El Tor Inaba N16961) OX=243277 GN=VC_1348 PE=1 SV=1	5920.19	4591.22	6021.69	1612.51	4620.67	6385.22	2567.16	3848.9	1809.14	4152.97	2456.77	2103.54	3739.68	3100.31	1351.77	1305.69	2123.09	7468.77	7802.69	3494.7	0.841495	0.529982
sp|Q9KST7|TRPA_VIBCH	Tryptophan synthase alpha chain OS=Vibrio cholerae serotype O1 (strain ATCC 39315 / El Tor Inaba N16961) OX=243277 GN=trpA PE=1 SV=1	5764.9	5493.1	5701.1	4320.72	3418.13	6553.5	4034.88	3897.94	1559.68	4527.11	3697.28	1384.91	3049.03	1229.53	2262.59	2495.2	1407.61	1858.44	1338.46	2080.34	0.45953	0.00114058
tr|Q9KT13|Q9KT13_VIBCH	Oligopeptide ABC transporter, permease protein OS=Vibrio cholerae serotype O1 (strain ATCC 39315 / El Tor Inaba N16961) OX=243277 GN=VC_1092 PE=3 SV=1	405.08	339.855	245.838	276.946	664.67	781.421	305.512	259.779	147.002	380.678	415.725	234.568	356.86	402.112	166.86	476.191	644.753	474.476	309.781	386.814	1.01612	0.94285
tr|Q9KPY5|Q9KPY5_VIBCH	Phosphoribosylglycinamide formyltransferase OS=Vibrio cholerae serotype O1 (strain ATCC 39315 / El Tor Inaba N16961) OX=243277 GN=purN PE=3 SV=1	14393.1	12102.4	13252.4	10864	12314	9506.86	11944.1	9467.93	14789.9	12070.5	23031.5	19902.2	20080.3	24281	26428.1	18459.4	17473.2	26459.7	2718.16	19870.4	1.64619	0.0119352
tr|H9L4Q1|H9L4Q1_VIBCH	RfbL protein OS=Vibrio cholerae serotype O1 (strain ATCC 39315 / El Tor Inaba N16961) OX=243277 GN=VC_0249 PE=4 SV=1	59367.9	60339.7	68950.3	43042.5	38571.3	56730.7	56831.3	46586.9	45103.1	52836	58652	45675.5	41211.6	71038.1	53059.2	41050	46571.7	33512.3	38388.2	47684.3	0.902497	0.326347
tr|Q9KNQ5|Q9KNQ5_VIBCH	Cell division protein FtsN, putative OS=Vibrio cholerae serotype O1 (strain ATCC 39315 / El Tor Inaba N16961) OX=243277 GN=VC_2676 PE=4 SV=1	7475.46	7482.01	4982.75	7904.85	6283.73	1382.32	9586.51	5744.69	1186.33	5780.96	4198.28	588.939	5815.76	507.446	4659.32	604.11	1267.37	7099.5	1151.79	2876.95	0.497659	0.0384455
tr|Q9KTY4|Q9KTY4_VIBCH	tRNA (cytidine/uridine-2'-O-)-methyltransferase TrmJ OS=Vibrio cholerae serotype O1 (strain ATCC 39315 / El Tor Inaba N16961) OX=243277 GN=trmJ PE=3 SV=1	166.799	254.885	180.294	618.063	361.056	232.437	253.745	186.946	85.7108	259.993	218.628	341.401	352.051	509.073	239.527	395.327	468.341	484.262	619.794	403.156	1.55064	0.0498036
sp|Q9KPE2|ZAPD_VIBCH	Cell division protein ZapD OS=Vibrio cholerae serotype O1 (strain ATCC 39315 / El Tor Inaba N16961) OX=243277 GN=zapD PE=3 SV=1	5914.63	4168.27	1407.09	30966.3	9091.31	7711.53	3268.85	3272.48	4002.72	7755.91	3755.05	9378.27	7036.17	14063.3	8573.22	7111.88	13907.8	2690.64	2213.1	7636.6	0.984618	0.972155
sp|Q9KKY1|Y3769_VIBCH	Putative quercetin 2,3-dioxygenase VC_A0969 OS=Vibrio cholerae serotype O1 (strain ATCC 39315 / El Tor Inaba N16961) OX=243277 GN=VC_A0969 PE=3 SV=1	3818.12	1553.86	4648.38	1379.88	5040.2	3194.29	3369.99	4255.28	426.276	3076.25	1497.44	3618.13	1977.39	2793.44	2442.11	1331.77	1434.6	2313.9	2353.92	2195.85	0.713808	0.162157
sp|Q9KSA4|ACYP_VIBCH	Acylphosphatase OS=Vibrio cholerae serotype O1 (strain ATCC 39315 / El Tor Inaba N16961) OX=243277 GN=acyP PE=3 SV=2	1013.48	1391.03	2260.72	1641.01	1012.23	3373	520.321	439.3	1211.35	1429.16	1347.22	782.75	2540.31	896.194	3365.81	758.636	3376.3	600.43	862.522	1614.46	1.12966	0.71102
tr|Q9KUX0|Q9KUX0_VIBCH	Na+/H+ antiporter, putative OS=Vibrio cholerae serotype O1 (strain ATCC 39315 / El Tor Inaba N16961) OX=243277 GN=VC_0389 PE=4 SV=1	166.783	169.894	0	113.89	0	237.116	152.77	170.127	0	112.287	179.14	341.487	359.311	0	163.075	307.907	0	234.474	0	176.155	1.56879	0.287985
tr|H9L4P8|H9L4P8_VIBCH	Haemagglutinin OS=Vibrio cholerae serotype O1 (strain ATCC 39315 / El Tor Inaba N16961) OX=243277 GN=VC_A0446 PE=4 SV=1	144357	154821	143153	111280	110661	127386	172610	174742	163818	144759	88682	82586.1	101744	89184.2	94731.8	100316	77211.5	89598.1	95877.9	91103.5	0.629347	0.000102583
tr|Q9KL02|Q9KL02_VIBCH	Transcriptional regulator OS=Vibrio cholerae serotype O1 (strain ATCC 39315 / El Tor Inaba N16961) OX=243277 GN=VC_A0948 PE=4 SV=1	1272.28	911.3	1223.6	2981.15	1709.24	607.958	1004.58	1259.95	1239.32	1356.6	439.561	1735.89	587.085	647.821	1098.69	781.923	882.518	273.59	624.395	785.72	0.579184	0.0520493
sp|Q9KUP2|TKT1_VIBCH	Transketolase 1 OS=Vibrio cholerae serotype O1 (strain ATCC 39315 / El Tor Inaba N16961) OX=243277 GN=tkt1 PE=3 SV=2	13094.4	12087.7	11173.4	3907.57	6942.44	3748.29	16013.7	9636.78	4314.2	8990.94	592.692	7173.12	10137.2	15418.7	14647.2	3758.65	1399.02	700.483	6887.93	6746.11	0.750323	0.368131
tr|Q9KRE5|Q9KRE5_VIBCH	NAD(P)-binding domain-containing protein OS=Vibrio cholerae serotype O1 (strain ATCC 39315 / El Tor Inaba N16961) OX=243277 GN=VC_1697 PE=4 SV=1	2354.49	341.149	310.166	1351.52	834.193	713.223	340.133	548.144	697.685	832.3	871.574	2940.29	821.984	593.34	769.959	583.104	925.15	1324.71	756.52	1065.18	1.2798	0.48934
sp|Q9KL34|HMUV_VIBCH	Hemin import ATP-binding protein HmuV OS=Vibrio cholerae serotype O1 (strain ATCC 39315 / El Tor Inaba N16961) OX=243277 GN=hmuV PE=3 SV=2	32057.3	36461.7	10750.9	30028.7	36287.7	17031.2	11162	46738.8	39726.2	28916.1	38790.8	41738.7	40757.8	33316.1	41141.1	10120.3	42164.4	53424	44072	38391.7	1.32769	0.125072
RRRRRsp|Q9KUD9|RSMI_VIBCH	REVERSED Ribosomal RNA small subunit methyltransferase I OS=Vibrio cholerae serotype O1 (strain ATCC 39315 / El Tor Inaba N16961) OX=243277 GN=rsmI PE=3 SV=1	4473.78	897.145	2412.74	3238.63	1694.1	1045.11	2483.16	2081.07	2555.61	2320.15	2287.17	3816.53	2029.42	3906.95	2029.11	1887.7	1074.23	1043.86	682.358	2084.15	0.898282	0.661496
sp|P0C6Q9|BAME_VIBCH	Outer membrane protein assembly factor BamE OS=Vibrio cholerae serotype O1 (strain ATCC 39315 / El Tor Inaba N16961) OX=243277 GN=bamE PE=3 SV=1	1123.05	881.82	1532.37	405.444	682.816	619.766	344.828	1226.14	468.534	809.419	664.209	1001.93	1262.58	503.543	1489.5	1000.69	795.233	738.617	1307.91	973.801	1.20309	0.363109
tr|Q9KV86|Q9KV86_VIBCH	ROK family protein OS=Vibrio cholerae serotype O1 (strain ATCC 39315 / El Tor Inaba N16961) OX=243277 GN=VC_0270 PE=4 SV=1	1698.15	316.377	729.571	1155.94	496.457	563.358	1391.64	1409.22	584.375	927.232	328.04	226.842	1269.69	510.102	644.914	1491.35	322.414	992.385	351.729	681.941	0.735459	0.291588
tr|Q9KS19|Q9KS19_VIBCH	cytochrome-c oxidase OS=Vibrio cholerae serotype O1 (strain ATCC 39315 / El Tor Inaba N16961) OX=243277 GN=VC_1442 PE=3 SV=1	4834.84	3408.08	1353.02	3966.15	2161.72	3952.56	1823.53	2237.23	10114.9	3761.34	4709.88	8253.3	4331.72	3441.94	8882.16	2517.24	8239.58	5803.74	3628.8	5534.26	1.47135	0.154851
sp|Q9KTX9|HSCB_VIBCH	Co-chaperone protein HscB homolog OS=Vibrio cholerae serotype O1 (strain ATCC 39315 / El Tor Inaba N16961) OX=243277 GN=hscB PE=1 SV=1	643.323	3500.23	435.372	3633.61	7579.91	1452.37	2061.15	368.294	3895.58	2618.87	1375.95	1869.26	873.847	1000.04	4821.73	1636.53	2695.16	2697.59	1323.18	2032.59	0.776132	0.517285
tr|Q9KVA1|Q9KVA1_VIBCH	Acyl carrier protein, putative OS=Vibrio cholerae serotype O1 (strain ATCC 39315 / El Tor Inaba N16961) OX=243277 GN=VC_0248 PE=4 SV=1	1015.46	262.775	409.842	420.27	243.495	341.811	307.027	434.847	191.406	402.992	326.416	218.388	179.166	594.124	402.717	435.735	321.486	388.689	309.775	352.944	0.875808	0.593729
tr|Q9KS79|Q9KS79_VIBCH	Uncharacterized protein OS=Vibrio cholerae serotype O1 (strain ATCC 39315 / El Tor Inaba N16961) OX=243277 GN=VC_1380 PE=4 SV=1	1236.65	854.712	1831.63	869.249	1095.2	751.687	1335.32	992.128	4260	1469.62	898.163	3187.64	5261.7	5427.74	1225.94	2490.03	5186.33	4253.61	1017.48	3216.51	2.18867	0.0327052
tr|Q9KN63|Q9KN63_VIBCH	CbbY family protein OS=Vibrio cholerae serotype O1 (strain ATCC 39315 / El Tor Inaba N16961) OX=243277 GN=VC_A0102 PE=4 SV=1	305.753	1001.73	385.048	563.67	718.92	1406.09	932.826	753.775	891.658	773.274	878.683	483.703	281.226	864.914	297.961	549.915	1074.24	1143.38	935.27	723.255	0.935316	0.753257
sp|Q9KP33|Y2546_VIBCH	Putative gamma-glutamylcyclotransferase VC_2546 OS=Vibrio cholerae serotype O1 (strain ATCC 39315 / El Tor Inaba N16961) OX=243277 GN=VC_2546 PE=3 SV=1	8433.82	6798.03	6740.98	9787.2	3546.58	10473.5	8359.57	5421	5986.51	7283.02	3083.01	1108.43	495.905	4146.2	1320.62	1801.78	3674.62	3792.14	1349.66	2308.04	0.316907	5.77214e-05
tr|Q9KLK5|Q9KLK5_VIBCH	TraF protein OS=Vibrio cholerae serotype O1 (strain ATCC 39315 / El Tor Inaba N16961) OX=243277 GN=VC_A0738 PE=4 SV=1	11577	12905.5	2416.85	1060.74	1972.95	1454.82	548.415	1289.52	1780.64	3889.61	6845.35	3275.57	9716.03	1414.58	7017.24	3162.84	999.524	505.14	1367.87	3811.57	0.979936	0.968308
tr|Q9KQ78|Q9KQ78_VIBCH	Flagellar biosynthetic protein FliP OS=Vibrio cholerae serotype O1 (strain ATCC 39315 / El Tor Inaba N16961) OX=243277 GN=fliP PE=3 SV=1	1322.04	395.012	1478.88	2260.82	7799.12	2320.56	1996.49	544.211	2337.81	2272.77	2389.64	2137.48	2781.05	1879.44	2463.12	3201.74	2058.51	3131.88	842.808	2320.63	1.02106	0.951776
tr|Q9KRQ8|Q9KRQ8_VIBCH	Lipid A modification system glycine carrier protein AlmF OS=Vibrio cholerae serotype O1 (strain ATCC 39315 / El Tor Inaba N16961) OX=243277 GN=VC_1578 PE=4 SV=1	46637.2	50248.1	40450	37202.4	34943.1	33345.9	39087.1	39302.2	43715.6	40548	30788.6	27624.2	25063.9	29101.8	21629.8	24227.1	17515.9	22552.3	26574.1	25008.6	0.616767	6.12382e-06
sp|Q9KSM8|PURT_VIBCH	Formate-dependent phosphoribosylglycinamide formyltransferase OS=Vibrio cholerae serotype O1 (strain ATCC 39315 / El Tor Inaba N16961) OX=243277 GN=purT PE=3 SV=2	54544.2	56720.2	62160.2	39547.7	39300.2	56157	55884.5	62698.7	48216.5	52803.2	114849	104015	70387.9	103053	107116	97340.1	36081.6	32625.5	3745.12	74357	1.40819	0.154372
tr|Q9KT30|Q9KT30_VIBCH	Phospholipid-binding protein OS=Vibrio cholerae serotype O1 (strain ATCC 39315 / El Tor Inaba N16961) OX=243277 GN=VC_1075 PE=4 SV=1	9821.31	2438.51	5972.85	12284	9442.75	8537.05	8126.57	9851.44	8051.82	8280.69	1207.5	4353.78	6244.85	1383.91	4899.56	2770.81	3374.65	5193.04	7280.69	4078.75	0.492562	0.0025104
tr|Q9KNL1|Q9KNL1_VIBCH	MutT/nudix family protein OS=Vibrio cholerae serotype O1 (strain ATCC 39315 / El Tor Inaba N16961) OX=243277 GN=VC_2721 PE=3 SV=1	9308.59	6102.01	7860.46	11038.5	13416.6	11566.7	8092.09	14720.4	8207.74	10034.8	7352.51	7815.66	12825.3	9913.77	11693.9	11086.4	7572.88	9415.37	3973.99	9072.19	0.904074	0.472479
tr|Q9KR75|Q9KR75_VIBCH	Type I restriction modification DNA specificity domain-containing protein OS=Vibrio cholerae serotype O1 (strain ATCC 39315 / El Tor Inaba N16961) OX=243277 GN=VC_1768 PE=3 SV=1	2952.85	2364.03	5113.86	2683.55	2010.16	4507.62	3487.76	4147.94	914.265	3131.34	1898.02	6730.76	7984.85	1206.84	7583.52	4994.63	4216.24	1716.63	7759.68	4899.02	1.56451	0.111114
tr|Q9KPH6|Q9KPH6_VIBCH	Mutator MutT protein OS=Vibrio cholerae serotype O1 (strain ATCC 39315 / El Tor Inaba N16961) OX=243277 GN=VC_2392 PE=1 SV=1	2741.55	2566.82	12143.3	4514.42	5216.81	3598.28	5363.72	985.633	5487.98	4735.39	8809.25	2214.71	4137.15	3372.85	5377.66	9427.81	854.852	10740.9	12092.6	6336.43	1.3381	0.36314
sp|Q9KLQ5|FBPC_VIBCH	Fe(3+) ions import ATP-binding protein FbpC OS=Vibrio cholerae serotype O1 (strain ATCC 39315 / El Tor Inaba N16961) OX=243277 GN=fbpC PE=3 SV=1	4251.71	3182.77	2766.91	929.606	1892.38	4216.89	952.184	3261.4	967.819	2491.29	3615.57	1786.71	1209.55	1690.04	3419.15	2272.56	1354.07	1792.77	2252.14	2154.73	0.864904	0.538628

## Sheet: N16-JV7
Supplementary File 2: Proteomics profile of N16961 and N16:ΔdksA strains
Peak Name	Group	N161a1A	N161a1B	N161a1C	N162a1A	N162a1B	N162a1C	N163a1A	N163a1B	N163a1C	mean	JV71a1A	JV71a1B	JV71a1C	JV72a1A	JV72a1B	JV72a1C	JV73a1A	JV73a1B	JV73a1C	mean	fold change	p value
sp|Q9KV29|RPOC_VIBCH	DNA-directed RNA polymerase subunit beta' OS=Vibrio cholerae serotype O1 (strain ATCC 39315 / El Tor Inaba N16961) OX=243277 GN=rpoC PE=3 SV=1	5552.49	1923.68	1157.67	2566.43	2322.75	2460.06	1224.27	4969.29	5904.37	3120.11	5565.46	1569.45	807.379	3893.45	6128.63	2924.8	1904.63	1392.77	2248.44	2937.22	0.941383	0.837879
sp|Q9KV30|RPOB_VIBCH	DNA-directed RNA polymerase subunit beta OS=Vibrio cholerae serotype O1 (strain ATCC 39315 / El Tor Inaba N16961) OX=243277 GN=rpoB PE=1 SV=2	3956.4	6185.5	2933.07	2927.35	7602.84	5227.76	5152.61	6153.93	5750.29	5098.86	7186.78	1806.84	3431.64	5550.76	2476.43	4402.17	8024.08	6052.21	9257.7	5354.29	1.0501	0.801532
sp|Q9KNR7|CH601_VIBCH	Chaperonin GroEL 1 OS=Vibrio cholerae serotype O1 (strain ATCC 39315 / El Tor Inaba N16961) OX=243277 GN=groEL1 PE=3 SV=1	4787.74	6680.56	12755.4	15229.5	8308.35	7065.34	9181.06	8606.49	8568.04	9020.27	26285.1	12597.7	8808.43	6984.26	9215.75	7237.69	8312.94	9119.9	11252.3	11090.4	1.2295	0.376221
tr|Q9KUB8|Q9KUB8_VIBCH	Aconitate hydratase B OS=Vibrio cholerae serotype O1 (strain ATCC 39315 / El Tor Inaba N16961) OX=243277 GN=VC_0604 PE=3 SV=1	64805.2	71912.9	63409.8	63132.7	68533.6	55761	68073.7	74037.1	84516	68242.4	53725.8	81902.3	85888	101061	105877	117272	105941	100137	121345	97016.7	1.42165	0.00279061
tr|Q9KPF4|Q9KPF4_VIBCH	Pyruvate dehydrogenase E1 component OS=Vibrio cholerae serotype O1 (strain ATCC 39315 / El Tor Inaba N16961) OX=243277 GN=VC_2414 PE=4 SV=1	6797.08	3797.87	2462.38	3656.39	6510.47	5738.51	5329.58	6135.17	5842.91	5141.15	9490.33	5429.13	6864.9	9034.27	4956.88	5244.22	4051.76	4527.25	4431.14	6003.32	1.1677	0.318606
sp|O34241|DNAK_VIBCH	Chaperone protein DnaK OS=Vibrio cholerae serotype O1 (strain ATCC 39315 / El Tor Inaba N16961) OX=243277 GN=dnaK PE=3 SV=2	15307.6	6818.49	18287.1	15390.5	7492.68	5598.52	18502.7	6408.54	17555.1	12373.5	11400.7	10346.8	7144.44	13045.5	7666.05	13945.1	15050.3	12515	14143	11695.2	0.945184	0.75214
tr|Q9KQY1|Q9KQY1_VIBCH	Formate acetyltransferase OS=Vibrio cholerae serotype O1 (strain ATCC 39315 / El Tor Inaba N16961) OX=243277 GN=VC_1866 PE=3 SV=1	542.512	699.056	696.547	535.209	418.029	968.226	1602.28	982.501	503.424	771.976	1432.36	675.96	777.81	569.896	615.458	567.571	1276.75	711.316	324.385	772.39	1.00054	0.998094
tr|Q9KQG5|Q9KQG5_VIBCH	Aldehyde-alcohol dehydrogenase OS=Vibrio cholerae serotype O1 (strain ATCC 39315 / El Tor Inaba N16961) OX=243277 GN=VC_2033 PE=1 SV=1	6382.75	6035.29	4202.97	7201.16	4052.41	2990.55	4543.28	4138.91	3847.53	4821.65	54438	3058.34	3388	4050.01	4050.19	6246.09	2280.77	4285.2	4073.31	9541.11	1.9788	0.426893
sp|Q9KUZ6|EFTU2_VIBCH	Elongation factor Tu-B OS=Vibrio cholerae serotype O1 (strain ATCC 39315 / El Tor Inaba N16961) OX=243277 GN=tufB PE=3 SV=1	389867	351098	357375	577178	595797	599201	517638	461553	395842	471728	1.16204e+06	497361	458631	875545	870258	888338	561169	461532	459068	692660	1.46835	0.0384092
sp|Q9KU18|CLPB_VIBCH	Chaperone protein ClpB OS=Vibrio cholerae serotype O1 (strain ATCC 39315 / El Tor Inaba N16961) OX=243277 GN=clpB PE=3 SV=1	1698.66	483.462	1263.77	1051.41	1302.39	1186.15	821.381	2058.31	708.92	1174.94	4063.28	2591.93	959.1	2130.02	1615.07	968.344	2451.1	848.009	2583.69	2023.39	1.72212	0.0493388
sp|Q9KPM5|EFG2_VIBCH	Elongation factor G 2 OS=Vibrio cholerae serotype O1 (strain ATCC 39315 / El Tor Inaba N16961) OX=243277 GN=fusA2 PE=3 SV=1	833816	805616	982718	654622	726387	682717	770568	746448	878129	786780	861488	546971	410868	615500	755711	788807	627833	768999	765791	682441	0.867385	0.0951393
tr|Q9KQB3|Q9KQB3_VIBCH	oxoglutarate dehydrogenase (succinyl-transferring) OS=Vibrio cholerae serotype O1 (strain ATCC 39315 / El Tor Inaba N16961) OX=243277 GN=VC_2087 PE=3 SV=1	12761.7	16562.9	11507	17477.9	23255	10235.5	10897.2	16266.4	12357.3	14591.2	20644.4	12376.7	11003.7	28043	25608	15290.9	19010.8	24312.4	19778.5	19563.2	1.34075	0.0570149
tr|Q9KQT3|Q9KQT3_VIBCH	30S ribosomal protein S1 OS=Vibrio cholerae serotype O1 (strain ATCC 39315 / El Tor Inaba N16961) OX=243277 GN=VC_1915 PE=3 SV=1	211564	178016	182815	329990	244057	254930	235483	232155	155983	224999	627780	259680	258619	321940	283969	338604	213466	194362	191561	298887	1.32839	0.152518
sp|P22359|HTPG_VIBCH	Chaperone protein HtpG OS=Vibrio cholerae serotype O1 (strain ATCC 39315 / El Tor Inaba N16961) OX=243277 GN=htpG PE=2 SV=2	69010.4	72551.5	57887.8	72032.6	74397.4	90153	54925.1	70324.4	60695.7	69108.7	12448.6	40886.6	40616.3	52336.1	48921.7	62021.7	63190.6	76215.7	66793.5	51492.3	0.745092	0.0302407
tr|Q9KSW5|Q9KSW5_VIBCH	Isocitrate dehydrogenase [NADP] OS=Vibrio cholerae serotype O1 (strain ATCC 39315 / El Tor Inaba N16961) OX=243277 GN=VC_1141 PE=3 SV=1	89685	90934.3	67062.1	49037	61210.3	63312.5	83685	75687.4	64135.1	71638.8	6233.74	73469.7	55970.3	72735	77383.3	65964.3	68901	88700.2	71524.2	64542.4	0.900943	0.453036
sp|Q9KNK0|PCKA_VIBCH	Phosphoenolpyruvate carboxykinase (ATP) OS=Vibrio cholerae serotype O1 (strain ATCC 39315 / El Tor Inaba N16961) OX=243277 GN=pckA PE=3 SV=3	88304.3	78562.9	85075.3	107841	107433	104608	77863.7	86033	78686.1	90489.8	109298	52860.4	64040	81149.8	89054.2	85406.1	79640.4	61844.4	61952.7	76138.5	0.841404	0.0664412
sp|Q9KNH3|ATPA_VIBCH	ATP synthase subunit alpha OS=Vibrio cholerae serotype O1 (strain ATCC 39315 / El Tor Inaba N16961) OX=243277 GN=atpA PE=3 SV=2	103981	105907	117630	73664.2	72746.9	96769.3	77246.1	46117.9	73933	85332.8	26585.2	63874.9	94147.8	97762.4	93352.5	133919	108586	107828	123360	94379.5	1.10602	0.499951
tr|Q9KQX5|Q9KQX5_VIBCH	PrkA AAA domain-containing protein OS=Vibrio cholerae serotype O1 (strain ATCC 39315 / El Tor Inaba N16961) OX=243277 GN=VC_1872 PE=4 SV=1	23457.3	17879.5	27706.7	29648.1	21964.4	21143.5	26480.2	25810.4	26455.1	24505	21322.2	9086.41	17133	21888.9	15064.2	24793	22234.8	21436.8	21601	19395.6	0.791495	0.0234214
sp|Q9KLC6|CH602_VIBCH	Chaperonin GroEL 2 OS=Vibrio cholerae serotype O1 (strain ATCC 39315 / El Tor Inaba N16961) OX=243277 GN=groEL2 PE=3 SV=1	40642.7	35999.5	38987.1	41739.3	42916.3	48024.7	38029.8	41111.4	49447.6	41877.6	14192.6	30089.6	31517.8	39939.8	41685.5	35397.7	42545.8	37675.1	41566.2	34956.7	0.834734	0.0609257
sp|Q9KT08|PTA_VIBCH	Phosphate acetyltransferase OS=Vibrio cholerae serotype O1 (strain ATCC 39315 / El Tor Inaba N16961) OX=243277 GN=pta PE=3 SV=1	8075	4731.31	15374.4	5426.82	5605.08	9955.1	6280.62	12358.1	7793.86	8400.03	20144	6743.57	6198.7	3919.04	3579.55	8097.07	9258.74	8839.38	9006.61	8420.74	1.00247	0.991931
tr|Q9KQS8|Q9KQS8_VIBCH	Lon protease OS=Vibrio cholerae serotype O1 (strain ATCC 39315 / El Tor Inaba N16961) OX=243277 GN=lon PE=2 SV=1	350.686	5990.65	7372.43	1947.54	4648.78	5248.91	6161.01	1038.68	2266.92	3891.73	10105.7	2549.33	4937.4	1429.96	2077.68	9231.15	906.987	2598.44	6229.04	4451.74	1.1439	0.697552
sp|Q56648|SYA_VIBCH	Alanine--tRNA ligase OS=Vibrio cholerae serotype O1 (strain ATCC 39315 / El Tor Inaba N16961) OX=243277 GN=alaS PE=3 SV=2	231.999	156.245	149.951	0	0	327.169	139.399	115.458	128.351	138.73	654.335	167.224	301.849	191.077	162.935	228.309	316.991	0	486.42	278.793	2.00961	0.0788536
tr|Q9KRY9|Q9KRY9_VIBCH	Aminopeptidase N OS=Vibrio cholerae serotype O1 (strain ATCC 39315 / El Tor Inaba N16961) OX=243277 GN=VC_1494 PE=3 SV=1	55646.9	49134.2	45362.5	53675.5	39606.2	40199.1	49635.8	50102.5	58404.2	49085.2	26678.8	18915.7	23493.6	42614.1	44437.2	43894.7	37249	31271.3	31183.8	33304.2	0.678499	0.000901673
tr|Q9KQB1|Q9KQB1_VIBCH	Succinate dehydrogenase flavoprotein subunit OS=Vibrio cholerae serotype O1 (strain ATCC 39315 / El Tor Inaba N16961) OX=243277 GN=VC_2089 PE=3 SV=1	20793.1	29093.8	22614	20385.9	16581	14550.4	17671.3	14429.7	19109.3	19469.8	32191.1	10226.2	13144.6	25429.6	41522.2	30169.5	33159.2	46203.1	47415.4	31051.2	1.59484	0.0326269
sp|Q9KU80|IF2_VIBCH	Translation initiation factor IF-2 OS=Vibrio cholerae serotype O1 (strain ATCC 39315 / El Tor Inaba N16961) OX=243277 GN=infB PE=3 SV=1	27787.8	29771.9	20678	20423.9	24595.8	22266.8	21988.7	19843.7	18128	22831.6	3259.15	17900.9	13709	28094.3	27575.3	34087.1	23418.7	29200.8	31422.8	23185.3	1.01549	0.922194
tr|Q9KNF0|Q9KNF0_VIBCH	4-alpha-glucanotransferase OS=Vibrio cholerae serotype O1 (strain ATCC 39315 / El Tor Inaba N16961) OX=243277 GN=VC_A0014 PE=3 SV=1	6227.52	6286.6	6181.54	9961.88	1990.7	7281.76	7590.1	5822.85	4478.87	6202.42	9107.1	3483.99	3040.14	11048.1	6436.38	5964.04	5005.71	810.809	8002.56	5877.65	0.947638	0.805241
sp|Q9KPC5|ENO_VIBCH	Enolase OS=Vibrio cholerae serotype O1 (strain ATCC 39315 / El Tor Inaba N16961) OX=243277 GN=eno PE=3 SV=1	68049.6	75934.5	67190.5	77074.1	78617	19743	62041.1	63734.7	67954.2	64482.1	18977.8	37430.5	52954.2	49392.6	31319.6	10537.4	71360.1	61994.2	67402.5	44596.5	0.691611	0.0484843
tr|Q9KQJ8|Q9KQJ8_VIBCH	Glyceraldehyde-3-phosphate dehydrogenase OS=Vibrio cholerae serotype O1 (strain ATCC 39315 / El Tor Inaba N16961) OX=243277 GN=VC_2000 PE=3 SV=1	861236	902328	830255	863150	814903	680389	778438	768275	932922	825766	14280.5	526205	547457	573518	464577	437447	695672	734572	689095	520314	0.630098	0.00256864
sp|Q9KPH4|SECA_VIBCH	Protein translocase subunit SecA OS=Vibrio cholerae serotype O1 (strain ATCC 39315 / El Tor Inaba N16961) OX=243277 GN=secA PE=3 SV=1	11591.1	2614.98	2720.47	2426.28	6480.57	1667.21	1939.23	2924.71	2696.71	3895.69	1808.34	1831	4331.1	1996.42	1077.52	7252.24	2549.7	2545.1	7817.47	3467.66	0.890126	0.755581
sp|Q9KPH9|CARB_VIBCH	Carbamoyl-phosphate synthase large chain OS=Vibrio cholerae serotype O1 (strain ATCC 39315 / El Tor Inaba N16961) OX=243277 GN=carB PE=3 SV=1	61857	64464.7	68125	64514.6	56992.2	54120.5	55661.6	43309.9	56989.7	58448.3	59235.3	78990.5	49295.9	82836.1	69668.8	80327.5	53828	66956.5	57144	66475.9	1.13734	0.11822
sp|Q9KPF6|DLDH_VIBCH	Dihydrolipoyl dehydrogenase OS=Vibrio cholerae serotype O1 (strain ATCC 39315 / El Tor Inaba N16961) OX=243277 GN=lpd PE=3 SV=1	92046.6	87827.4	80232.8	120463	129074	82937.5	119567	70833.5	75241.8	95358.1	159726	113513	144120	106090	129977	99178.3	124161	105488	97594.9	119983	1.25824	0.0279139
sp|Q9KRS6|KATG_VIBCH	Catalase-peroxidase OS=Vibrio cholerae serotype O1 (strain ATCC 39315 / El Tor Inaba N16961) OX=243277 GN=katG PE=3 SV=1	231.558	609.206	153.419	276.201	226.106	600.642	145.88	177.02	188.18	289.801	4081.09	0	0	161.091	244.449	317.763	322.205	385.703	324.272	648.508	2.23777	0.433552
tr|Q9KNS5|Q9KNS5_VIBCH	Fumarate reductase flavoprotein subunit OS=Vibrio cholerae serotype O1 (strain ATCC 39315 / El Tor Inaba N16961) OX=243277 GN=VC_2656 PE=3 SV=1	24930.2	17353.3	18794.9	25912.7	18172.7	28750.6	16142.8	12994.2	3380.18	18492.4	5138.62	10868.3	3116.87	24840.1	18074	29409.8	14570.1	15900.9	16098	15335.2	0.82927	0.418039
sp|Q9KU60|SYK_VIBCH	Lysine--tRNA ligase OS=Vibrio cholerae serotype O1 (strain ATCC 39315 / El Tor Inaba N16961) OX=243277 GN=lysS PE=3 SV=2	37268.4	39340.7	34657.4	30996.6	28701.3	46714.1	3541.93	48836.2	43316.4	34819.2	40519.4	48811.1	45377.4	2777.2	39263.9	36021.5	36239	33094.9	3403.13	31723.1	0.911079	0.674323
tr|Q9KL05|Q9KL05_VIBCH	Maltodextrin-binding protein OS=Vibrio cholerae serotype O1 (strain ATCC 39315 / El Tor Inaba N16961) OX=243277 GN=VC_A0945 PE=3 SV=1	40557.1	38984.9	15988.9	35704.4	41635.2	27903.5	50544.9	56653.7	54026.4	40222.1	47479.6	33249.4	34939	44504	39239.5	38638.9	32932.9	29390.9	16429.2	35200.4	0.87515	0.355358
sp|Q9KUZ7|EFG1_VIBCH	Elongation factor G 1 OS=Vibrio cholerae serotype O1 (strain ATCC 39315 / El Tor Inaba N16961) OX=243277 GN=fusA1 PE=3 SV=1	2675.86	1858.09	1960.95	3331.72	2779.68	2171.64	2102.4	2967.88	2562.73	2490.11	3353.97	1374.89	2493.15	4040.33	6213.47	2352.38	3597.66	2521	3835.2	3309.12	1.32891	0.125233
tr|Q9KU31|Q9KU31_VIBCH	Energy-dependent translational throttle protein EttA OS=Vibrio cholerae serotype O1 (strain ATCC 39315 / El Tor Inaba N16961) OX=243277 GN=ettA PE=3 SV=1	211.433	302.65	326.058	798.898	476.744	436.223	279.038	477.903	315.507	402.717	1785.36	329.667	453.612	290.11	651.211	1029.37	950.881	284.519	580.619	706.15	1.75346	0.10947
sp|Q9KP73|SYV_VIBCH	Valine--tRNA ligase OS=Vibrio cholerae serotype O1 (strain ATCC 39315 / El Tor Inaba N16961) OX=243277 GN=valS PE=3 SV=1	2747.83	2407.84	966.588	2561.9	6749.49	1941.96	6275.71	5515.64	3597.38	3640.48	9408.69	1625.92	2991.3	5017.21	2843.08	2086.31	3166.71	4407.76	3515.7	3895.86	1.07015	0.807628
tr|Q9KNF1|Q9KNF1_VIBCH	Alpha-1,4 glucan phosphorylase OS=Vibrio cholerae serotype O1 (strain ATCC 39315 / El Tor Inaba N16961) OX=243277 GN=VC_A0013 PE=3 SV=1	2553.14	828.159	1998.29	2914.35	2653.24	408.689	1513.57	71.5831	1372.86	1590.43	3139.3	1505.89	2424.84	4219.74	4105.75	4187.26	1254.58	1149.99	1311.71	2588.78	1.62772	0.0965574
tr|Q9KQG8|Q9KQG8_VIBCH	Ribonuclease E OS=Vibrio cholerae serotype O1 (strain ATCC 39315 / El Tor Inaba N16961) OX=243277 GN=rne PE=1 SV=1	7056.8	4668.41	3713.91	8789.83	4210.69	2476.8	4297.09	8210.18	3510.78	5214.94	4740.18	1426.76	3013.34	10439.1	7959.55	5608.34	4905.96	1891.67	1571.17	4617.34	0.885405	0.644088
sp|Q9KNJ2|GLN1B_VIBCH	Glutamine synthetase OS=Vibrio cholerae serotype O1 (strain ATCC 39315 / El Tor Inaba N16961) OX=243277 GN=glnAv PE=3 SV=1	220020	212097	206959	207616	179505	210183	230158	226034	236509	214342	96532	162374	131044	207892	216946	213306	183364	211464	185756	178742	0.833908	0.0378788
sp|Q9KNH5|ATPB_VIBCH	ATP synthase subunit beta OS=Vibrio cholerae serotype O1 (strain ATCC 39315 / El Tor Inaba N16961) OX=243277 GN=atpD PE=3 SV=3	439868	430365	467999	454383	444372	430725	518410	528179	450097	462711	591106	355814	382232	517962	539787	621334	358460	342887	280874	443384	0.958231	0.664395
tr|Q9KPF5|Q9KPF5_VIBCH	Acetyltransferase component of pyruvate dehydrogenase complex OS=Vibrio cholerae serotype O1 (strain ATCC 39315 / El Tor Inaba N16961) OX=243277 GN=VC_2413 PE=3 SV=1	93.9688	148.88	224.052	0	226.094	325.013	121.277	173.974	0	145.918	1723.4	402.34	451.583	199.518	326.421	228.373	313.557	349.57	324.388	479.905	3.28888	0.0692761
tr|Q9KSK0|Q9KSK0_VIBCH	Ribonucleoside-diphosphate reductase OS=Vibrio cholerae serotype O1 (strain ATCC 39315 / El Tor Inaba N16961) OX=243277 GN=VC_1256 PE=3 SV=1	2348.4	5851.7	7331.94	3622.01	1921.73	2042.72	3042.06	1904.57	8297.39	4040.28	7614.55	1736.35	3464.22	4647.46	2788.33	6190.31	2825.47	4977.2	1588.34	3981.36	0.985416	0.956842
tr|Q9KTD7|Q9KTD7_VIBCH	Phosphoenolpyruvate-protein phosphotransferase OS=Vibrio cholerae serotype O1 (strain ATCC 39315 / El Tor Inaba N16961) OX=243277 GN=VC_0965 PE=3 SV=1	5810.64	5012.28	1124.86	1340.63	5886.96	5231.99	7092.03	6579.37	7656.19	5081.66	6716.51	2430.48	6079.92	1611.54	8670.67	8494.67	8873.23	8246.04	9243.01	6707.34	1.31991	0.205629
tr|Q9KNN3|Q9KNN3_VIBCH	Aspartate ammonia-lyase OS=Vibrio cholerae serotype O1 (strain ATCC 39315 / El Tor Inaba N16961) OX=243277 GN=VC_2698 PE=3 SV=1	21256.7	16622.8	16544.7	21175.6	17766	21383.1	18678.4	19603.3	17604.9	18959.5	39872.9	14767.6	14212.9	20000.4	20159.3	18962.3	8005.26	16464.4	16567.6	18779.2	0.990489	0.95322
sp|P0C6Q3|PGK_VIBCH	Phosphoglycerate kinase OS=Vibrio cholerae serotype O1 (strain ATCC 39315 / El Tor Inaba N16961) OX=243277 GN=pgk PE=3 SV=1	16340.2	19444.2	12917.5	20714.3	16259	9862.55	22131.9	10698.9	19823.3	16465.8	8786.55	3194.13	4377.87	10955	11179.1	13108.6	7454.95	7432.41	5985.73	8052.71	0.489058	0.000403401
tr|Q9KUN0|Q9KUN0_VIBCH	Pyruvate kinase OS=Vibrio cholerae serotype O1 (strain ATCC 39315 / El Tor Inaba N16961) OX=243277 GN=VC_0485 PE=3 SV=1	61348.9	44900.2	47602.4	4230.34	50941.1	47459.2	50506.4	63898.8	53862.1	47194.4	68815.5	32166.5	30600.2	69287.3	62715.4	52165.6	39074.5	32230.4	27100.1	46017.3	0.975059	0.887217
tr|Q9KQD7|Q9KQD7_VIBCH	Phosphorelay protein LuxU OS=Vibrio cholerae serotype O1 (strain ATCC 39315 / El Tor Inaba N16961) OX=243277 GN=VC_2063 PE=4 SV=1	8241.87	1936.88	6236.95	8767.38	7721.93	6729.61	7063.79	6179.56	5808.15	6520.68	25128.4	9929.77	7138.17	10217.7	5308.4	4390.33	4303.14	10188.2	4355.62	8995.53	1.37954	0.306515
tr|Q9KQA8|Q9KQA8_VIBCH	Citrate synthase OS=Vibrio cholerae serotype O1 (strain ATCC 39315 / El Tor Inaba N16961) OX=243277 GN=VC_2092 PE=3 SV=1	67952.7	60857.6	73876.1	68112.5	54778.7	59826.8	73656.4	71577.1	57954.6	65399.2	39748.2	49736.4	32965.6	67506.6	68698	63616.9	47240.4	59727.7	41433.9	52297.1	0.79966	0.0211512
sp|Q9KVX3|GYRB_VIBCH	DNA gyrase subunit B OS=Vibrio cholerae serotype O1 (strain ATCC 39315 / El Tor Inaba N16961) OX=243277 GN=gyrB PE=3 SV=1	0	0	0	255.322	193.325	0	0	0	0	49.8497	9295.06	0	223.765	0	0	553.401	317.036	0	324.405	1190.41	23.8799	0.293992
sp|Q9KPV3|EFTS_VIBCH	Elongation factor Ts OS=Vibrio cholerae serotype O1 (strain ATCC 39315 / El Tor Inaba N16961) OX=243277 GN=tsf PE=3 SV=1	34610.6	24020.1	24911.5	40547.5	34265.8	46135.6	24572.6	42577.8	26649.7	33143.5	41740.4	66280.9	50879.4	32392.8	40482.1	52484.9	51709.5	51629.4	46698.3	48255.3	1.45595	0.00277303
tr|Q9KSJ8|Q9KSJ8_VIBCH	DNA gyrase subunit A OS=Vibrio cholerae serotype O1 (strain ATCC 39315 / El Tor Inaba N16961) OX=243277 GN=gyrA PE=3 SV=1	0	0	97.1204	489.778	225.323	218.124	347.244	115.519	125.789	179.878	26572.6	250.829	0	290.17	248.587	228.36	0	284.522	324.374	3133.27	17.4189	0.34306
sp|Q9KSN6|SYFB_VIBCH	Phenylalanine--tRNA ligase beta subunit OS=Vibrio cholerae serotype O1 (strain ATCC 39315 / El Tor Inaba N16961) OX=243277 GN=pheT PE=3 SV=1	12471.1	3152.78	11976	12357.7	3580.18	13741.4	16445.9	3644.31	2726.53	8899.55	6218.39	12393.2	11004.6	11727.8	10871.9	3445.2	13749.5	7429.5	3820.58	8962.3	1.00705	0.977956
tr|H9L4R9|H9L4R9_VIBCH	Outer membrane protein OmpA OS=Vibrio cholerae serotype O1 (strain ATCC 39315 / El Tor Inaba N16961) OX=243277 GN=VC_2213 PE=3 SV=1	5672.55	6600.65	7417.3	9815.82	14275.4	7273.99	5555.99	9413.93	9879.05	8433.85	19889.8	12245	10602.3	10614	9547.43	11128.8	8398.84	8454.32	9662	11171.4	1.32459	0.0846516
tr|Q9KKW3|Q9KKW3_VIBCH	Phosphoenolpyruvate synthase OS=Vibrio cholerae serotype O1 (strain ATCC 39315 / El Tor Inaba N16961) OX=243277 GN=VC_A0987 PE=3 SV=1	38633.1	26046.6	16937.5	25965	29623.9	36914.5	29464	27641.5	31884.5	29234.5	60287.9	23564.9	18275.6	22882.5	32452.3	29033.4	27780.7	20572.4	34175.9	29891.7	1.02248	0.891257
sp|P0C6Q1|SYE_VIBCH	Glutamate--tRNA ligase OS=Vibrio cholerae serotype O1 (strain ATCC 39315 / El Tor Inaba N16961) OX=243277 GN=gltX PE=3 SV=1	6443.12	1551.85	1000.22	1911.86	6836.04	2041.01	1492.64	2075.79	1664.74	2779.7	5903.46	977.735	4312.31	2493.44	2473.69	2319.57	6368.4	1985.49	7646.45	3831.17	1.37827	0.339835
sp|Q9KSR8|MAO1_VIBCH	NAD-dependent malic enzyme OS=Vibrio cholerae serotype O1 (strain ATCC 39315 / El Tor Inaba N16961) OX=243277 GN=maeA PE=3 SV=2	307.733	348.122	213.377	193.374	294.676	326.342	209.087	398.753	384.431	297.321	2148.5	501.759	215.102	918.179	518.267	657.144	316.942	279.569	0	617.274	2.07612	0.169671
sp|Q9KQB5|SUCC_VIBCH	Succinate--CoA ligase [ADP-forming] subunit beta OS=Vibrio cholerae serotype O1 (strain ATCC 39315 / El Tor Inaba N16961) OX=243277 GN=sucC PE=3 SV=1	89111.1	88497	83379	89293.9	96162.9	83617.2	78094.2	79576.2	81615.9	85483	11992.4	65351.9	71126	120896	116742	123856	107104	108095	106124	92365.3	1.08051	0.591494
tr|Q9KT14|Q9KT14_VIBCH	Oligopeptide ABC transporter, periplasmic oligopeptide-binding protein OS=Vibrio cholerae serotype O1 (strain ATCC 39315 / El Tor Inaba N16961) OX=243277 GN=VC_1091 PE=3 SV=1	223761	231138	202588	172914	191011	210675	218090	202715	244699	210843	25887.9	150310	177091	173393	143338	74320.6	189744	186208	216047	148482	0.70423	0.0160198
sp|Q9KQS5|TIG_VIBCH	Trigger factor OS=Vibrio cholerae serotype O1 (strain ATCC 39315 / El Tor Inaba N16961) OX=243277 GN=tig PE=1 SV=1	387189	416583	401274	473805	473382	514279	409065	455285	393266	436014	1.0545e+06	525137	459167	432467	450423	408179	385089	400975	343866	495533	1.13651	0.439306
sp|Q9KSU0|SYD_VIBCH	Aspartate--tRNA ligase OS=Vibrio cholerae serotype O1 (strain ATCC 39315 / El Tor Inaba N16961) OX=243277 GN=aspS PE=3 SV=1	3203.19	2363.39	3972.45	3311.63	2185.02	1137.73	2535.1	2709.8	2039.26	2606.4	3221.27	962.399	943.439	2396.2	3562.34	1178.08	3764.14	3279.47	3181.86	2498.8	0.958718	0.824353
sp|Q9KP08|RPOA_VIBCH	DNA-directed RNA polymerase subunit alpha OS=Vibrio cholerae serotype O1 (strain ATCC 39315 / El Tor Inaba N16961) OX=243277 GN=rpoA PE=3 SV=1	93853.6	67731.8	55173.9	76422.3	72345.9	47033.5	57793.3	54729.3	47037.5	63569	67364.4	28055.9	49279.8	174002	132087	104496	59211.5	48639.8	57138.5	80030.6	1.25896	0.344961
tr|Q9KU86|Q9KU86_VIBCH	ATP-dependent zinc metalloprotease FtsH OS=Vibrio cholerae serotype O1 (strain ATCC 39315 / El Tor Inaba N16961) OX=243277 GN=ftsH PE=3 SV=1	1649.69	2089.03	2752.92	3057.03	5791.84	1703.03	2225.87	1911.52	1407	2509.77	7846.5	4128.7	2728.96	2805.02	3164.58	3130.26	3121.53	5094.33	1984.93	3778.31	1.50544	0.106449
sp|Q9KU76|PNP_VIBCH	Polyribonucleotide nucleotidyltransferase OS=Vibrio cholerae serotype O1 (strain ATCC 39315 / El Tor Inaba N16961) OX=243277 GN=pnp PE=3 SV=1	19171.1	19231.3	15140.4	14370.9	13924.9	4252.76	19230.8	16962.9	15785.7	15341.2	25513.5	12935.1	8672.09	14819.9	18545.2	17074.8	15144.9	8873.04	9687.96	14585.2	0.950719	0.755475
sp|Q9KMN7|SYT_VIBCH	Threonine--tRNA ligase OS=Vibrio cholerae serotype O1 (strain ATCC 39315 / El Tor Inaba N16961) OX=243277 GN=thrS PE=3 SV=1	2644.54	2558.96	8172.02	7073.56	4055.66	7742.21	2501.31	1363.67	2593.41	4300.59	4284.4	2102.92	3419.82	3559.37	1895.32	2754.08	8715.78	809.582	1590.11	3236.82	0.752645	0.376338
sp|Q9KNQ7|HSLU_VIBCH	ATP-dependent protease ATPase subunit HslU OS=Vibrio cholerae serotype O1 (strain ATCC 39315 / El Tor Inaba N16961) OX=243277 GN=hslU PE=3 SV=1	15355.5	16930.7	14699.5	19083.8	18326.7	19941.7	10277.8	11465	12822.7	15433.7	10554.8	8743.37	5912.61	15129.2	9691.23	12491.8	14599.3	19195.5	17033.5	12594.6	0.816045	0.140204
tr|Q9KV62|Q9KV62_VIBCH	Biotin carboxylase OS=Vibrio cholerae serotype O1 (strain ATCC 39315 / El Tor Inaba N16961) OX=243277 GN=VC_0295 PE=4 SV=1	97443.4	101579	104563	113437	95898.7	82155.6	67983.4	76244.8	76249.6	90617.2	7094.71	51811.9	45489	86384.7	92205.8	81992.1	120997	129717	127464	82572.8	0.911227	0.598205
sp|Q9KSF9|SYN_VIBCH	Asparagine--tRNA ligase OS=Vibrio cholerae serotype O1 (strain ATCC 39315 / El Tor Inaba N16961) OX=243277 GN=asnS PE=3 SV=2	2587.45	2445.56	700.086	3441.17	1501.56	2532.61	1990.13	623.118	367.908	1798.84	825.838	2508.78	952.367	1469.91	1582.55	650.958	1158.34	3175.28	1697.88	1557.99	0.866105	0.59894
tr|Q9KU81|Q9KU81_VIBCH	Transcription termination/antitermination protein NusA OS=Vibrio cholerae serotype O1 (strain ATCC 39315 / El Tor Inaba N16961) OX=243277 GN=nusA PE=3 SV=1	34143.3	28049	24927.4	33396.3	24004.9	38783.6	42971.8	38585.9	38466.4	33703.2	75269.2	37209.9	40976.7	42370.1	38256.2	38838.7	29788.3	14637.5	19122.4	37385.4	1.10925	0.563804
sp|Q9KLJ9|GLPK_VIBCH	Glycerol kinase OS=Vibrio cholerae serotype O1 (strain ATCC 39315 / El Tor Inaba N16961) OX=243277 GN=glpK PE=3 SV=1	2625.58	3751.89	6041.97	4560.31	6627.42	10061.8	6954.97	6582.93	3984.8	5687.96	18859.9	7365.11	14034.8	7471.24	8586.52	13320.1	8575.06	9757.56	5746.07	10412.9	1.8307	0.0110487
tr|Q9KL61|Q9KL61_VIBCH	2-amino-3-ketobutyrate coenzyme A ligase OS=Vibrio cholerae serotype O1 (strain ATCC 39315 / El Tor Inaba N16961) OX=243277 GN=kbl PE=3 SV=1	39229.4	7180.08	26813.5	25314.3	7053.55	28247.9	27256.5	21673.5	22169.7	22770.9	28850.4	45290.2	24173.3	47040.4	53452	54389.3	37273.9	72615.9	50878.7	45996	2.01995	0.00151309
sp|Q9KNX8|PURA_VIBCH	Adenylosuccinate synthetase OS=Vibrio cholerae serotype O1 (strain ATCC 39315 / El Tor Inaba N16961) OX=243277 GN=purA PE=3 SV=3	7353.02	2304.51	6920.72	2189.21	1729.69	12774.3	3053.31	4337.32	6917.35	5286.6	9124	8706.66	9425.02	5779.38	2107.47	11525.4	7384.3	2740.44	8691.63	7276.04	1.37632	0.229547
sp|Q9KTW2|GUAA_VIBCH	GMP synthase [glutamine-hydrolyzing] OS=Vibrio cholerae serotype O1 (strain ATCC 39315 / El Tor Inaba N16961) OX=243277 GN=guaA PE=3 SV=1	2905.4	3648.25	3714.36	4760.21	2120.08	2214.8	4580.08	1946.15	4802.78	3410.23	6464.89	2645.13	3714.33	3028.71	6874.01	1081	1230.45	10227.4	5257.05	4502.56	1.32031	0.330051
tr|Q9KL50|Q9KL50_VIBCH	6-phosphogluconate dehydrogenase, decarboxylating OS=Vibrio cholerae serotype O1 (strain ATCC 39315 / El Tor Inaba N16961) OX=243277 GN=VC_A0898 PE=3 SV=1	19876.8	12417.1	11725.1	6534.13	5143.58	2449.31	17657.7	17426.8	13395.4	11847.3	10517	2746.36	1817.25	28747.7	28446.6	30439.7	11977.1	10212.7	2620.89	14169.5	1.19601	0.611263
sp|Q9KT69|SYM_VIBCH	Methionine--tRNA ligase OS=Vibrio cholerae serotype O1 (strain ATCC 39315 / El Tor Inaba N16961) OX=243277 GN=metG PE=3 SV=2	154.586	156.262	149.926	251.586	205.642	228.301	209.113	236.798	120.591	190.312	656.069	142.205	338.666	289.875	244.395	342.663	317.026	284.541	324.394	326.648	1.71639	0.0190009
tr|Q9KPH1|Q9KPH1_VIBCH	Cell division protein FtsZ OS=Vibrio cholerae serotype O1 (strain ATCC 39315 / El Tor Inaba N16961) OX=243277 GN=ftsZ PE=3 SV=1	151656	166461	159807	129453	130686	158233	182645	216339	176381	163518	62277.6	107099	100348	118646	127724	145541	89191.7	111328	120249	109156	0.667548	0.000344182
tr|Q9KQA5|Q9KQA5_VIBCH	Phosphoglucomutase OS=Vibrio cholerae serotype O1 (strain ATCC 39315 / El Tor Inaba N16961) OX=243277 GN=VC_2095 PE=3 SV=1	4563	3231.59	1627.82	22426.4	4477.4	18015.7	14947.1	11910.2	16363.8	10840.3	11170.3	23223.7	20612.3	3515.87	3794.37	21766	21861	17637.3	2262.73	13982.6	1.28987	0.429539
tr|Q9KSW2|Q9KSW2_VIBCH	ATP-dependent Clp protease, ATP-binding subunit ClpA OS=Vibrio cholerae serotype O1 (strain ATCC 39315 / El Tor Inaba N16961) OX=243277 GN=VC_1144 PE=3 SV=1	302.659	1244.79	224.895	260.193	333.621	1160.09	139.457	1933.22	397.607	666.282	2472.18	332.62	397.773	803.519	1014.12	761.962	817.059	908.456	889.636	933.036	1.40036	0.37759
sp|Q9KPS1|NQRA_VIBCH	Na(+)-translocating NADH-quinone reductase subunit A OS=Vibrio cholerae serotype O1 (strain ATCC 39315 / El Tor Inaba N16961) OX=243277 GN=nqrA PE=1 SV=2	9500.02	13839.2	47626.8	38190.3	11395.4	5317.94	5607.91	3919.16	9933.35	16147.8	13733.1	7669.84	4823.51	6196.69	42815.7	53265.4	10182.5	6697.15	9716.99	17233.4	1.06723	0.892694
sp|Q9KSG8|OPGG_VIBCH	Glucans biosynthesis protein G OS=Vibrio cholerae serotype O1 (strain ATCC 39315 / El Tor Inaba N16961) OX=243277 GN=opgG PE=3 SV=1	2525.51	4070.97	5919.54	4089.53	3027.13	6145.12	2948.76	2036.78	2635.2	3710.95	10874.6	10248.2	6716.26	4693.45	4352.62	9789.41	6008.5	8036.98	4023.22	7193.69	1.9385	0.00461918
sp|Q9KN05|TNAA_VIBCH	Tryptophanase OS=Vibrio cholerae serotype O1 (strain ATCC 39315 / El Tor Inaba N16961) OX=243277 GN=tnaA PE=3 SV=1	4308.65	2575.63	2621.33	7848.79	4793.19	6282.7	3879.16	2802.39	4858.44	4441.14	12278.3	5877.12	3392.6	3396.22	1657.03	5734.2	8586.85	5614.79	7665.47	6022.51	1.35607	0.217314
tr|Q9KV50|Q9KV50_VIBCH	Transcription termination factor Rho OS=Vibrio cholerae serotype O1 (strain ATCC 39315 / El Tor Inaba N16961) OX=243277 GN=rho PE=3 SV=1	10320.3	11215.5	11796.7	7757.42	11062.3	14685.6	11321.5	16255.6	6747.24	11240.2	15580.5	10862.3	16684	10892.7	11852.2	7446.77	19942.2	12156.2	11434.3	12983.5	1.15509	0.291603
sp|Q9KVW8|SYGB_VIBCH	Glycine--tRNA ligase beta subunit OS=Vibrio cholerae serotype O1 (strain ATCC 39315 / El Tor Inaba N16961) OX=243277 GN=glyS PE=3 SV=1	7110.84	1638.89	1126.62	1293.16	2178.34	1252.76	2600.39	1433.12	4762.53	2599.63	16595.6	3059.93	8065.67	2013.29	2315.4	3848.87	1444.68	2294.34	6198.18	5092.88	1.95908	0.181743
tr|Q9KUF5|Q9KUF5_VIBCH	Protease DO OS=Vibrio cholerae serotype O1 (strain ATCC 39315 / El Tor Inaba N16961) OX=243277 GN=VC_0566 PE=4 SV=1	80296.7	73349.5	72555.6	63574.6	49011.1	45647.8	101328	96050.4	112532	77149.5	34061.7	38101.3	25750	34062.8	49430.7	42144	40854.2	37649.1	30664.5	36968.7	0.479182	0.00061095
tr|Q9KUK1|Q9KUK1_VIBCH	RNA polymerase sigma factor RpoD OS=Vibrio cholerae serotype O1 (strain ATCC 39315 / El Tor Inaba N16961) OX=243277 GN=rpoD PE=3 SV=1	12015.1	6804.53	5857.91	7366.84	11761.3	6424.22	5918.26	5577.98	845.869	6952.44	9630.71	1338.11	8272.46	2646.65	3977.72	5846.51	4407.46	6406.44	5864.15	5376.69	0.773352	0.284771
sp|Q9KPV2|RS2_VIBCH	Small ribosomal subunit protein uS2 OS=Vibrio cholerae serotype O1 (strain ATCC 39315 / El Tor Inaba N16961) OX=243277 GN=rpsB PE=3 SV=1	18292.5	12815.2	20894.1	27413	22659.3	14503.8	16269	10278.6	21666.2	18310.2	8403.44	37788	50393.6	27808.8	20316.7	18103.5	43429.9	47246.8	50044.1	33726.1	1.84193	0.0187278
sp|Q9K2Y1|TOLC_VIBCH	Outer membrane protein TolC OS=Vibrio cholerae serotype O1 (strain ATCC 39315 / El Tor Inaba N16961) OX=243277 GN=tolC PE=1 SV=1	13317.6	6469.43	9461.04	9145.93	13324.7	8489.28	10148.8	4718.64	10619.6	9521.66	32980.3	15458.8	11365.9	13710.5	12577.1	9905.4	9679.47	11305.7	18606.7	15065.5	1.58224	0.0584029
sp|P09545|HLYA_VIBCH	Hemolysin OS=Vibrio cholerae serotype O1 (strain ATCC 39315 / El Tor Inaba N16961) OX=243277 GN=hlyA PE=1 SV=2	2725.31	2333.61	2527.21	2249.15	2527.88	2001.57	929.831	562.854	3540.81	2155.36	8663.46	1726.79	1974.66	2424.28	898.161	3725.65	1291.16	1520.77	1287.55	2612.5	1.21209	0.60667
sp|Q9KUW5|UVRA_VIBCH	UvrABC system protein A OS=Vibrio cholerae serotype O1 (strain ATCC 39315 / El Tor Inaba N16961) OX=243277 GN=uvrA PE=3 SV=1	527.018	672.209	1170.04	416.1	1197.46	1827.81	1154.64	422.163	487.155	874.955	10177.1	301.26	3113.33	2756.29	605.084	1373.86	903.046	853.405	484.484	2285.32	2.61192	0.215733
tr|Q9KQU3|Q9KQU3_VIBCH	Alanine dehydrogenase OS=Vibrio cholerae serotype O1 (strain ATCC 39315 / El Tor Inaba N16961) OX=243277 GN=VC_1905 PE=3 SV=1	269871	248988	308131	273278	256802	266569	248741	251439	308127	270216	47178.8	169477	158654	185247	211760	186939	249274	268043	252003	192064	0.710778	0.00792381
sp|Q9KQC6|SYR_VIBCH	Arginine--tRNA ligase OS=Vibrio cholerae serotype O1 (strain ATCC 39315 / El Tor Inaba N16961) OX=243277 GN=argS PE=3 SV=3	2867.64	4142.72	2431.74	7637.57	3648.84	5284.83	2999.48	3867.33	1726.27	3845.16	22439	2973.87	12660.8	4178.02	6174.43	15956.9	6675.22	11394	3747.41	9577.74	2.49086	0.0320102
sp|Q9KTN2|PUR4_VIBCH	Phosphoribosylformylglycinamidine synthase OS=Vibrio cholerae serotype O1 (strain ATCC 39315 / El Tor Inaba N16961) OX=243277 GN=purL PE=3 SV=1	159103	145608	181771	137616	142812	149376	146970	154815	160719	153199	156152	105841	108851	154204	186156	193509	164405	169336	185310	158196	1.03262	0.672139
tr|Q9KVH5|Q9KVH5_VIBCH	Peptide ABC transporter, periplasmic peptide-binding protein OS=Vibrio cholerae serotype O1 (strain ATCC 39315 / El Tor Inaba N16961) OX=243277 GN=VC_0171 PE=3 SV=1	85170.2	92875.1	93296	80633.5	80281.1	63157	95166.7	74487.5	86208	83475	39709.9	91976.7	95123.3	64795.4	85369.1	78129.5	71342.1	75740	70657.8	74760.4	0.895602	0.201943
sp|Q9KTG1|GLYA1_VIBCH	Serine hydroxymethyltransferase 1 OS=Vibrio cholerae serotype O1 (strain ATCC 39315 / El Tor Inaba N16961) OX=243277 GN=glyA1 PE=3 SV=2	42558.5	42011.2	38695.8	38416.8	32135.2	46592.7	43243.4	41243.8	45420.3	41146.4	18036.8	53724.8	41175.8	51455.9	50644.3	47802.5	43150.8	53110	46417	45057.5	1.09505	0.343865
sp|Q9KUT3|MDH_VIBCH	Malate dehydrogenase OS=Vibrio cholerae serotype O1 (strain ATCC 39315 / El Tor Inaba N16961) OX=243277 GN=mdh PE=3 SV=2	57514.9	58769.1	62515.5	65857.6	63412.9	60961.5	58192.6	37604.9	57481.5	58034.5	24446.7	54325.8	57505.7	74632.6	69700.9	79378.7	92043.6	105348	88524.2	71767.4	1.23663	0.136835
tr|Q9KQL3|Q9KQL3_VIBCH	Long-chain-fatty-acid--CoA ligase OS=Vibrio cholerae serotype O1 (strain ATCC 39315 / El Tor Inaba N16961) OX=243277 GN=VC_1985 PE=4 SV=1	6892.37	3705.77	3923.03	2883.66	7408.13	4572.39	1585.19	8050.15	5525.73	4949.6	17037	7400.77	3512.45	4236.73	7687.5	7576.57	5585.25	5906.02	3435.19	6930.83	1.40028	0.228224
sp|Q9KNZ0|RS3_VIBCH	Small ribosomal subunit protein uS3 OS=Vibrio cholerae serotype O1 (strain ATCC 39315 / El Tor Inaba N16961) OX=243277 GN=rpsC PE=3 SV=1	21206.5	24795.8	35957.4	26264.4	42778.4	26521.9	23469.6	16657.4	6448.04	24900	24513.6	15510.2	25187.3	75056.7	50580.9	67633	96635	50906.3	77353.8	53708.5	2.15697	0.0152997
tr|Q9KQT0|Q9KQT0_VIBCH	Peptidyl-prolyl cis-trans isomerse D OS=Vibrio cholerae serotype O1 (strain ATCC 39315 / El Tor Inaba N16961) OX=243277 GN=VC_1918 PE=4 SV=1	151.266	156.235	146.515	401.549	226.115	218.16	139.405	123.255	308.741	207.916	2390.08	248.18	225.843	242.919	244.437	453.868	0	0	0	422.815	2.03359	0.419725
sp|Q9KUY4|G6PI_VIBCH	Glucose-6-phosphate isomerase OS=Vibrio cholerae serotype O1 (strain ATCC 39315 / El Tor Inaba N16961) OX=243277 GN=pgi PE=1 SV=1	3286.37	4967.65	805.52	2589.03	2187.38	1342.42	5541.71	3717.76	5054.29	3276.9	586.46	4127.3	1013.46	1755.93	6238.79	5247.57	6100.66	4792.68	3045.95	3656.53	1.11585	0.683176
sp|Q9KPL8|TYPH_VIBCH	Thymidine phosphorylase OS=Vibrio cholerae serotype O1 (strain ATCC 39315 / El Tor Inaba N16961) OX=243277 GN=deoA PE=3 SV=2	694.194	671.761	754.974	615.549	624.066	526.245	437.97	462.413	633.894	602.34	3181.92	402.51	903.736	1152.99	613.879	928.236	422.139	568.949	332.759	945.235	1.56927	0.280068
sp|Q9KLD1|SPEA_VIBCH	Biosynthetic arginine decarboxylase OS=Vibrio cholerae serotype O1 (strain ATCC 39315 / El Tor Inaba N16961) OX=243277 GN=speA PE=3 SV=2	71978.6	64164.8	61205.9	71578.5	68238.3	86167	57427.7	71194.8	63563.1	68391	17991.9	71781.5	134171	182303	123098	147159	166594	179390	197692	135576	1.98236	0.00846227
sp|Q9KSZ6|SYS_VIBCH	Serine--tRNA ligase OS=Vibrio cholerae serotype O1 (strain ATCC 39315 / El Tor Inaba N16961) OX=243277 GN=serS PE=3 SV=1	1015.15	382.755	455.105	400.614	821.502	569.846	431.699	847.374	294.362	579.823	1818.46	415.52	525.474	675.865	2029.42	794.767	1982.32	568.736	2421.17	1247.97	2.15233	0.0381557
tr|Q9KV75|Q9KV75_VIBCH	Lysine decarboxylase, inducible OS=Vibrio cholerae serotype O1 (strain ATCC 39315 / El Tor Inaba N16961) OX=243277 GN=VC_0281 PE=3 SV=1	151.097	155.722	0	280.136	130.389	218.215	208.7	62.615	130.235	148.568	1025.59	0	0	193.435	162.94	165.29	319.184	0	480.808	260.806	1.75547	0.346598
tr|Q9KUN7|Q9KUN7_VIBCH	Fructose-bisphosphate aldolase OS=Vibrio cholerae serotype O1 (strain ATCC 39315 / El Tor Inaba N16961) OX=243277 GN=VC_0478 PE=3 SV=1	301660	287146	356847	326300	374356	417376	320631	319828	376209	342262	17072.3	283912	182964	298237	300996	307210	320426	333792	294303	259879	0.7593	0.0452689
tr|Q9KSG3|Q9KSG3_VIBCH	Aminotransferase OS=Vibrio cholerae serotype O1 (strain ATCC 39315 / El Tor Inaba N16961) OX=243277 GN=VC_1293 PE=3 SV=1	8619.36	1662.51	1546.33	2754.02	3620.43	5925.95	5037.66	3329.14	5705.83	4244.58	14262	2369.05	2637.44	3379.16	3040.26	2500.4	2629.64	5402.01	3138.53	4373.17	1.03029	0.93232
sp|Q9KR11|TOLB_VIBCH	Tol-Pal system protein TolB OS=Vibrio cholerae serotype O1 (strain ATCC 39315 / El Tor Inaba N16961) OX=243277 GN=tolB PE=3 SV=1	27122.4	24784	28485.9	24637.1	20812.1	27182.4	25447	21660.3	23884.6	24890.6	23507.8	13843.3	16146.9	19559.5	17806.4	29550.7	21814.1	21320.2	23179.1	20747.6	0.833549	0.0357901
tr|Q9KSD3|Q9KSD3_VIBCH	Autoinducer 2-binding periplasmic protein LuxP OS=Vibrio cholerae serotype O1 (strain ATCC 39315 / El Tor Inaba N16961) OX=243277 GN=VC_1325 PE=3 SV=1	20879	16865	20031.9	8899.07	17677.8	14649.3	16132.4	17440.1	14565.9	16349	14185.9	21359.3	17861	15831.1	15173.5	25346.7	10878.8	15563.1	15113.5	16812.6	1.02836	0.804384
sp|Q9KV59|ACSA_VIBCH	Acetyl-coenzyme A synthetase OS=Vibrio cholerae serotype O1 (strain ATCC 39315 / El Tor Inaba N16961) OX=243277 GN=acsA PE=3 SV=2	14227.8	10293	17006.6	19425.5	13746.3	19489.9	11265.5	15133.4	17358.7	15327.4	14409.8	11820.5	6096.17	9924.42	17837.5	12526.8	13230.8	12520	17169.3	12837.2	0.837535	0.14318
sp|Q9KPC4|PYRG_VIBCH	CTP synthase OS=Vibrio cholerae serotype O1 (strain ATCC 39315 / El Tor Inaba N16961) OX=243277 GN=pyrG PE=3 SV=3	19192.5	15501	13866.7	24578.6	18048.6	17493.9	22347.5	12909.1	8646.79	16953.9	21851.3	12981.5	6972.98	18892.9	7590.13	14247.4	11760.7	13276.7	18096.4	13963.3	0.823608	0.217222
tr|Q9KKR1|Q9KKR1_VIBCH	Phosphomannomutase, putative OS=Vibrio cholerae serotype O1 (strain ATCC 39315 / El Tor Inaba N16961) OX=243277 GN=VC_A1041 PE=3 SV=1	32993.6	48614.9	30422.1	40439	34658.8	31464.3	33498.6	37510.6	29336.7	35437.6	13855	18976.9	19856.6	23983	20146.7	23646.9	24021	18113.9	20945.9	20394	0.57549	2.30158e-05
sp|Q9KTA6|SYQ_VIBCH	Glutamine--tRNA ligase OS=Vibrio cholerae serotype O1 (strain ATCC 39315 / El Tor Inaba N16961) OX=243277 GN=glnS PE=3 SV=1	411.707	154.6	149.95	401.537	451.404	432.043	487.909	115.44	201.043	311.737	8630	333.986	336.698	290.29	244.547	342.364	316.984	261.474	321.454	1230.87	3.94841	0.349987
sp|Q9KV33|RL1_VIBCH	Large ribosomal subunit protein uL1 OS=Vibrio cholerae serotype O1 (strain ATCC 39315 / El Tor Inaba N16961) OX=243277 GN=rplA PE=3 SV=1	28882.6	30684.8	44069.5	41109.5	42145.1	59063.3	27840.4	24828.1	27538.6	36240.2	28482	59706.3	43999.6	62514.1	68680.7	77134.8	75763.4	84457.1	70120.9	63428.8	1.75023	0.00163806
tr|Q9KQB2|Q9KQB2_VIBCH	Succinate dehydrogenase iron-sulfur subunit OS=Vibrio cholerae serotype O1 (strain ATCC 39315 / El Tor Inaba N16961) OX=243277 GN=VC_2088 PE=3 SV=1	648.388	2735.61	498.59	1074.44	2613.56	1479.24	887.679	799.865	1566.22	1367.07	3244.1	1772.84	678.385	559.263	736.501	1097.22	1036.44	1164.59	1626.95	1324.03	0.968521	0.913201
tr|Q9KTZ9|Q9KTZ9_VIBCH	Alkyl hydroperoxide reductase C OS=Vibrio cholerae serotype O1 (strain ATCC 39315 / El Tor Inaba N16961) OX=243277 GN=VC_0731 PE=3 SV=1	167266	143964	158204	106917	160409	185584	135079	164353	173784	155062	270148	114035	123789	107200	144054	135157	89392.9	80111.4	68206.1	125788	0.811213	0.19949
tr|Q9KKN9|Q9KKN9_VIBCH	Ornithine decarboxylase, inducible OS=Vibrio cholerae serotype O1 (strain ATCC 39315 / El Tor Inaba N16961) OX=243277 GN=VC_A1063 PE=3 SV=1	1210.5	5278.29	2447.72	3176.24	3743.72	3059.88	1094.24	3577.96	3841.39	3047.77	1328.73	2664.11	2331.35	2464.26	4966.42	4017.09	1022.73	4630.05	4779.63	3133.82	1.02823	0.89902
sp|Q9KV22|GPMI_VIBCH	2,3-bisphosphoglycerate-independent phosphoglycerate mutase OS=Vibrio cholerae serotype O1 (strain ATCC 39315 / El Tor Inaba N16961) OX=243277 GN=gpmI PE=3 SV=1	5815.51	7044.38	6065.24	8993.43	8772.53	2631.38	11131.9	2299.16	7206.53	6662.23	11153.7	7840.57	4805.23	7256.16	4561.29	8437.82	6149.18	7544.87	6880.64	7181.05	1.07787	0.663664
tr|Q9KRL6|Q9KRL6_VIBCH	Agglutination protein OS=Vibrio cholerae serotype O1 (strain ATCC 39315 / El Tor Inaba N16961) OX=243277 GN=VC_1621 PE=3 SV=1	231.608	232.462	149.976	273.844	330.505	307.623	134.111	154.572	225.285	226.665	644.306	167.327	225.852	197.984	240.976	334.053	0	284.469	335.469	270.049	1.1914	0.501211
sp|Q9KVI4|ILVC_VIBCH	Ketol-acid reductoisomerase (NADP(+)) OS=Vibrio cholerae serotype O1 (strain ATCC 39315 / El Tor Inaba N16961) OX=243277 GN=ilvC PE=3 SV=1	62291.2	72610.4	62845.1	65454.2	80156.2	79914.2	55511.9	59758	57729	66252.3	31682	25599.2	24022.1	28459.3	32480.9	41177.9	25223.3	33499.6	25965.9	29790	0.449645	1.37071e-07
sp|Q9KQ22|KPRS_VIBCH	Ribose-phosphate pyrophosphokinase OS=Vibrio cholerae serotype O1 (strain ATCC 39315 / El Tor Inaba N16961) OX=243277 GN=prs PE=3 SV=1	5522.57	5591.85	6604.74	8927.19	7274.66	7152.41	4218.95	5025.7	7153.87	6385.77	1905.28	3388.72	6500.7	7952.83	4134.46	5130.44	11475	5816.98	11006	6367.82	0.997189	0.988248
tr|Q9KQB6|Q9KQB6_VIBCH	Succinate--CoA ligase [ADP-forming] subunit alpha OS=Vibrio cholerae serotype O1 (strain ATCC 39315 / El Tor Inaba N16961) OX=243277 GN=sucD PE=3 SV=1	27393.3	18780.5	12881.5	24318.8	20717.8	22431.8	19768.5	18856.4	25022.2	21130.1	48934.5	25375.3	24311	24310.3	26172.5	29999.1	20670	20509.9	22920.5	27022.6	1.27887	0.0943134
sp|Q9KUE0|LPOA_VIBCH	Penicillin-binding protein activator LpoA OS=Vibrio cholerae serotype O1 (strain ATCC 39315 / El Tor Inaba N16961) OX=243277 GN=lpoA PE=3 SV=2	1821.44	2875.52	3288.41	3152.36	3006.7	3749.29	1376.12	2199.61	3145.32	2734.97	4194.71	1167.44	2424.97	3159.99	3869.07	1507.87	3259.18	3655.46	3583.6	2980.25	1.08968	0.582388
sp|Q9KNZ6|RL5_VIBCH	Large ribosomal subunit protein uL5 OS=Vibrio cholerae serotype O1 (strain ATCC 39315 / El Tor Inaba N16961) OX=243277 GN=rplE PE=3 SV=1	4298.13	777.992	4728.27	3572.52	4535.76	4625.56	3498.25	2395.89	6735.74	3907.57	5697.26	1613.5	1300.73	9083.53	4791.91	4104.12	2734.2	8533.44	9982.64	5315.7	1.36036	0.270285
tr|Q9KT66|Q9KT66_VIBCH	AsmA protein OS=Vibrio cholerae serotype O1 (strain ATCC 39315 / El Tor Inaba N16961) OX=243277 GN=VC_1039 PE=4 SV=1	9089.05	11281.7	5223.06	8100.94	8213.58	4786.46	11356.5	11794.2	1210.94	7895.15	47309.2	3642.9	9374.74	4249.21	2918.56	20478.8	3140.3	9066.63	5130.74	11701.2	1.48208	0.462808
sp|Q9KTE6|SYL_VIBCH	Leucine--tRNA ligase OS=Vibrio cholerae serotype O1 (strain ATCC 39315 / El Tor Inaba N16961) OX=243277 GN=leuS PE=3 SV=2	8551.88	6979.79	2350.95	10619.2	9356.77	5033.59	6435.6	4075.49	2262.62	6185.1	12291.9	3654.9	5350.15	8537.45	8834.19	7113.42	8217.52	9127.66	11001.3	8236.5	1.33167	0.143457
tr|Q9KQB4|Q9KQB4_VIBCH	Dihydrolipoyllysine-residue succinyltransferase component of 2-oxoglutarate dehydrogenase complex OS=Vibrio cholerae serotype O1 (strain ATCC 39315 / El Tor Inaba N16961) OX=243277 GN=VC_2086 PE=3 SV=1	2035.65	911.84	1782.68	3168.95	2139.22	1299.97	1905.68	1112.68	2388.15	1860.53	1155.78	1161.05	7064.62	2353.11	3498.61	1624.29	3753.55	4707.97	2494.85	3090.42	1.66104	0.100947
sp|Q9KLW8|TAL_VIBCH	Transaldolase OS=Vibrio cholerae serotype O1 (strain ATCC 39315 / El Tor Inaba N16961) OX=243277 GN=tal PE=3 SV=1	50990.3	50822.7	54479.4	66115.3	54079.9	57248.5	54221.7	53124.5	58489	55507.9	50318.8	41644.1	37787.8	44692.1	41310	53032.8	23205	44345.2	39374.4	41745.6	0.752066	0.00105854
sp|Q06952|GM4D_VIBCH	GDP-mannose 4,6-dehydratase OS=Vibrio cholerae serotype O1 (strain ATCC 39315 / El Tor Inaba N16961) OX=243277 GN=gmd PE=3 SV=1	169587	166804	126622	121602	144042	135953	143730	162411	129066	144424	87414	87639.1	109685	163432	178690	156214	153713	142839	127319	134105	0.928551	0.42736
sp|Q56652|LAMB_VIBCH	Maltoporin OS=Vibrio cholerae serotype O1 (strain ATCC 39315 / El Tor Inaba N16961) OX=243277 GN=lamB PE=3 SV=1	972.727	2767.16	2741.54	2847.34	1325.98	3147.34	566.994	674.299	211.214	1694.96	2206.87	1269.82	1939.59	2844.94	2218.26	2287.71	4598.25	5329.68	2000.26	2743.93	1.61888	0.095217
tr|Q9KQJ0|Q9KQJ0_VIBCH	Pyruvate kinase OS=Vibrio cholerae serotype O1 (strain ATCC 39315 / El Tor Inaba N16961) OX=243277 GN=VC_2008 PE=3 SV=1	1494.5	1208.16	224.93	659.339	1669.19	3577.56	209.531	800.899	589.542	1159.29	3123.23	459.706	778.094	486.558	1062.92	783.948	1957.44	624.357	431.531	1078.64	0.930431	0.862864
sp|Q9KPL9|DEOB_VIBCH	Phosphopentomutase OS=Vibrio cholerae serotype O1 (strain ATCC 39315 / El Tor Inaba N16961) OX=243277 GN=deoB PE=3 SV=1	2097.18	1266.8	1229.34	1152.44	558.814	6280.54	1403.12	1551.17	1252.22	1865.74	5759.96	286.232	826.931	870.003	1403.3	3874.3	1855.4	1720.31	4416.36	2334.76	1.25139	0.587799
tr|Q9KP69|Q9KP69_VIBCH	PIN domain-containing protein OS=Vibrio cholerae serotype O1 (strain ATCC 39315 / El Tor Inaba N16961) OX=243277 GN=VC_2507 PE=3 SV=1	4836.65	7437.99	3548.26	6572.54	6433.56	6439.06	3329.25	9728.61	2426.64	5639.17	14439.1	4204.24	7188	5416.62	6802.17	5719.63	10503.4	10779.9	4402.43	7717.28	1.36851	0.156795
tr|Q9KTW3|Q9KTW3_VIBCH	Inosine-5'-monophosphate dehydrogenase OS=Vibrio cholerae serotype O1 (strain ATCC 39315 / El Tor Inaba N16961) OX=243277 GN=guaB PE=1 SV=1	57125.9	81920.4	59611.6	35006.5	34317.5	86276.7	63486.4	69868.3	29946.1	57506.6	2993.62	102140	42023.2	65360.5	74796	36918.5	25770.1	37482.8	66212.2	50410.8	0.876609	0.564857
tr|Q9KTD4|Q9KTD4_VIBCH	Cysteine synthase OS=Vibrio cholerae serotype O1 (strain ATCC 39315 / El Tor Inaba N16961) OX=243277 GN=VC_0968 PE=3 SV=1	83876.2	79134.9	77443.2	77662.3	91595.6	120316	82805.4	78044.7	90130.2	86778.8	37863.9	67021.9	76296.4	41816.7	57796.4	51163	62621	22985.4	68031.5	53955.1	0.621755	0.000401176
sp|Q9KT07|ACKA1_VIBCH	Acetate kinase 1 OS=Vibrio cholerae serotype O1 (strain ATCC 39315 / El Tor Inaba N16961) OX=243277 GN=ackA1 PE=3 SV=1	154.672	0	0	0	160.192	218.146	209.095	0	0	82.4562	1077.51	167.223	225.79	0	0	0	0	0	0	163.391	1.98155	0.524693
tr|Q9KPW0|Q9KPW0_VIBCH	Outer membrane protein assembly factor BamA OS=Vibrio cholerae serotype O1 (strain ATCC 39315 / El Tor Inaba N16961) OX=243277 GN=bamA PE=3 SV=1	1607.25	3031.27	5111.96	3823.34	6017.99	2894.87	2761.45	1816.16	5357.88	3602.46	2887.47	3267.55	5286.43	1348.05	5929.32	1700.05	4934.58	2948.91	1153.02	3272.82	0.908495	0.681466
tr|Q9KNS4|Q9KNS4_VIBCH	Fumarate reductase iron-sulfur subunit OS=Vibrio cholerae serotype O1 (strain ATCC 39315 / El Tor Inaba N16961) OX=243277 GN=VC_2657 PE=3 SV=1	7745.16	7057.38	6723.9	5293.36	3993.7	3027.27	10707.2	10379.2	7711.58	6959.86	8059.73	6461.36	8844.18	5659.97	9292.57	7281.69	3940.76	3076.84	7145.77	6640.32	0.954088	0.778338
sp|O34242|DNAJ_VIBCH	Chaperone protein DnaJ OS=Vibrio cholerae serotype O1 (strain ATCC 39315 / El Tor Inaba N16961) OX=243277 GN=dnaJ PE=3 SV=2	4731.83	10551.8	8936.12	5299.76	3058.89	19184.3	3309.75	7205.97	2069.27	7149.75	6591.35	4559.83	3790.57	15208.9	10222.6	4202.56	4821.73	14349.8	9399.07	8127.38	1.13674	0.676804
tr|Q9KS46|Q9KS46_VIBCH	Metal-dependent carboxypeptidase OS=Vibrio cholerae serotype O1 (strain ATCC 39315 / El Tor Inaba N16961) OX=243277 GN=VC_1414 PE=3 SV=1	83773.2	78742.4	91996.3	72342.1	77314.8	73493.9	90708.2	72041.9	95284.4	81744.1	80289.4	66059.2	69156.1	120668	114340	108899	109507	83392.5	92295.2	93845.1	1.14804	0.130031
sp|Q9KQG2|DHAS1_VIBCH	Aspartate-semialdehyde dehydrogenase 1 OS=Vibrio cholerae serotype O1 (strain ATCC 39315 / El Tor Inaba N16961) OX=243277 GN=asd1 PE=1 SV=1	56791.4	48906.2	52005.6	72958.7	64104.7	69552.7	53793.6	52577	69090.1	59975.5	26105.9	16851.9	13266.9	52839.9	56693.5	47328.4	38210.6	41640.2	41786.7	37191.5	0.620112	0.00204358
sp|Q9KSQ3|HUTU_VIBCH	Urocanate hydratase OS=Vibrio cholerae serotype O1 (strain ATCC 39315 / El Tor Inaba N16961) OX=243277 GN=hutU PE=3 SV=1	498.446	231.471	4055.17	3327.87	1565.11	1136.06	2827.47	1800.45	1665.23	1900.81	20360.2	4371.56	634.155	4540.92	1874.7	4514.24	3390.23	2193.62	3270.66	5016.7	2.63924	0.157254
sp|Q9KTE0|MIAB_VIBCH	tRNA-2-methylthio-N(6)-dimethylallyladenosine synthase OS=Vibrio cholerae serotype O1 (strain ATCC 39315 / El Tor Inaba N16961) OX=243277 GN=miaB PE=3 SV=1	1004.1	1417.38	1195.43	3342.55	1983.37	2633.67	740.791	1868.39	1185.29	1707.88	5617.45	2749.81	2060.37	2183.38	1167.62	1326.29	2219.85	1089.57	2188.17	2289.17	1.34035	0.297285
tr|Q9KSY0|Q9KSY0_VIBCH	Adenylosuccinate lyase OS=Vibrio cholerae serotype O1 (strain ATCC 39315 / El Tor Inaba N16961) OX=243277 GN=VC_1126 PE=3 SV=1	18370.3	26361.7	23081.3	18999.7	24511.1	9489.82	18010.5	19239.8	20627.7	19854.7	25659.4	11326	17322.4	16267.7	15653.1	7885.17	16459.8	15075.5	22162.7	16423.5	0.827187	0.169636
tr|Q9KM26|Q9KM26_VIBCH	NAD(P) transhydrogenase subunit alpha OS=Vibrio cholerae serotype O1 (strain ATCC 39315 / El Tor Inaba N16961) OX=243277 GN=VC_A0563 PE=3 SV=1	2497.09	5715.06	1094.18	2229.79	2348.95	2593.62	3566.34	3082.34	1833.7	2773.45	9749.79	2183.16	4859.33	12645.6	5848.02	4178.28	2687.32	4001.51	4962.42	5679.5	2.04781	0.0370935
tr|Q9KUG1|Q9KUG1_VIBCH	Signal recognition particle protein OS=Vibrio cholerae serotype O1 (strain ATCC 39315 / El Tor Inaba N16961) OX=243277 GN=ffh PE=3 SV=1	6334.56	7574.82	3278.02	3871.45	2227.21	720.182	1322.85	9587.36	5322.39	4470.98	1955.19	2286.91	2719.16	10705.7	8046.09	5436.47	3178.64	2926.06	2610.68	4429.43	0.990707	0.97701
sp|Q9KNY7|RL2_VIBCH	Large ribosomal subunit protein uL2 OS=Vibrio cholerae serotype O1 (strain ATCC 39315 / El Tor Inaba N16961) OX=243277 GN=rplB PE=3 SV=1	1116.26	1177.01	1139.87	1868.63	2355.86	2267.25	2157.74	3160.91	965.925	1801.05	6591.77	1334.1	696.273	882.908	1667.01	1362.9	1496.79	2833.44	1380.52	2027.3	1.12562	0.7362
tr|Q9KPN3|Q9KPN3_VIBCH	Ribosomal protein S6 modification protein-related protein OS=Vibrio cholerae serotype O1 (strain ATCC 39315 / El Tor Inaba N16961) OX=243277 GN=VC_2333 PE=4 SV=1	154.633	156.043	0	0	0	218.16	139.401	115.838	126.088	101.129	312.332	0	225.82	285.847	0	0	0	163.914	0	109.768	1.08542	0.872708
sp|Q9KRB5|GLGC1_VIBCH	Glucose-1-phosphate adenylyltransferase 1 OS=Vibrio cholerae serotype O1 (strain ATCC 39315 / El Tor Inaba N16961) OX=243277 GN=glgC1 PE=3 SV=1	23131.8	27309	24143.4	36504.3	28287.8	22137.1	34647	30743	29590.2	28499.3	17309.9	14123.1	16306.3	16509.4	23563.2	18717.3	15817.3	19332.3	18067.5	17749.6	0.622808	8.92129e-05
tr|Q9KLP1|Q9KLP1_VIBCH	Iron-containing alcohol dehydrogenase OS=Vibrio cholerae serotype O1 (strain ATCC 39315 / El Tor Inaba N16961) OX=243277 GN=VC_A0702 PE=4 SV=1	16234.6	9133.57	15940.6	8066.4	6786.55	15209.2	8839.78	9533.01	16580.2	11813.8	38934.1	10620.3	10904.6	8351.85	14537.2	5586.4	6380.8	14027.3	8142.83	13053.9	1.10498	0.741024
tr|Q9KM13|Q9KM13_VIBCH	Heme transport protein HutA OS=Vibrio cholerae serotype O1 (strain ATCC 39315 / El Tor Inaba N16961) OX=243277 GN=VC_A0576 PE=3 SV=1	225891	209542	216105	226611	189176	151895	110648	99902.8	114161	171548	29122.8	76530.5	99404.7	59589.6	59464.1	69117.2	80087.8	74333.2	88502.9	70683.7	0.412034	0.000289329
sp|Q9KNT4|CAPP_VIBCH	Phosphoenolpyruvate carboxylase OS=Vibrio cholerae serotype O1 (strain ATCC 39315 / El Tor Inaba N16961) OX=243277 GN=ppc PE=3 SV=2	5203.41	1651.18	3480.48	2738.23	1807.53	2019.25	2493.66	873.054	17130.7	4155.28	16874.3	2744.71	1394.46	5773.95	4041.02	2563.78	5873.41	1843.21	1488.14	4732.99	1.13903	0.807306
sp|Q9KNH4|ATPG_VIBCH	ATP synthase gamma chain OS=Vibrio cholerae serotype O1 (strain ATCC 39315 / El Tor Inaba N16961) OX=243277 GN=atpG PE=3 SV=1	2510.98	1103.26	2784.76	3711.73	2062.86	1704.72	2732.9	1005.36	1446.6	2118.13	6284.13	1599.39	3274.92	2038.9	2661.36	3534.54	4822.43	2332.76	2336.12	3209.39	1.5152	0.0832075
sp|Q9KTY2|ISCS_VIBCH	Cysteine desulfurase IscS OS=Vibrio cholerae serotype O1 (strain ATCC 39315 / El Tor Inaba N16961) OX=243277 GN=iscS PE=3 SV=1	4486.45	12357.8	3397.43	2484.61	4699.93	6474.19	9064.95	4262.4	8055.82	6142.62	15388.7	2593.28	2029.59	4071.37	8902.87	3513.47	3545.77	2791.92	5326.06	5351.44	0.871198	0.662408
tr|Q9KVN3|Q9KVN3_VIBCH	DNA polymerase I OS=Vibrio cholerae serotype O1 (strain ATCC 39315 / El Tor Inaba N16961) OX=243277 GN=polA PE=3 SV=1	10518.1	7035.85	8779.01	10770.5	10263.7	8475.85	9735.42	9956.51	6809.11	9149.34	11996.3	3963.13	1164.9	9093.9	7489.12	6892.83	6015.78	3908.47	3602.47	6014.1	0.657326	0.0238923
sp|Q9KP07|RS4_VIBCH	Small ribosomal subunit protein uS4 OS=Vibrio cholerae serotype O1 (strain ATCC 39315 / El Tor Inaba N16961) OX=243277 GN=rpsD PE=3 SV=1	3439.09	2174.95	1254.6	3327.57	1458.94	932.351	3428.52	1715.23	3770.89	2389.13	2033.69	2644.1	1001.92	14420.1	1111.62	1646.73	2361.1	9953.23	1362.43	4059.44	1.69913	0.333455
sp|Q9KMP4|GLYA2_VIBCH	Serine hydroxymethyltransferase 2 OS=Vibrio cholerae serotype O1 (strain ATCC 39315 / El Tor Inaba N16961) OX=243277 GN=glyA2 PE=3 SV=1	4100.55	4794.35	7214.1	1271.81	2350.02	5614.26	5632.83	3864.5	3299.66	4238.01	14498.6	713.988	6467.67	4743.71	5715.97	5719.55	1573.43	6175.3	4405.16	5557.04	1.31124	0.378249
tr|Q9KNJ4|Q9KNJ4_VIBCH	50S ribosomal subunit assembly factor BipA OS=Vibrio cholerae serotype O1 (strain ATCC 39315 / El Tor Inaba N16961) OX=243277 GN=bipA PE=3 SV=1	56326.3	86208.7	57268.8	68585.5	56322	56979.8	48844	49598.3	34708.3	57204.6	22706.1	58202.3	29083.8	85568.6	81257.8	106486	88373.8	104277	102963	75435.3	1.31869	0.144221
sp|Q9KV80|PUR9_VIBCH	Bifunctional purine biosynthesis protein PurH OS=Vibrio cholerae serotype O1 (strain ATCC 39315 / El Tor Inaba N16961) OX=243277 GN=purH PE=3 SV=1	39121.6	31115.9	28297.8	40080.7	39670.3	37351.9	40797.9	30906.5	47848.5	37243.4	20053.4	62267	49831.4	42079.4	45731.1	34973.7	49254.5	55172.2	54664	46003	1.2352	0.0851234
sp|Q9KNY4|RL3_VIBCH	Large ribosomal subunit protein uL3 OS=Vibrio cholerae serotype O1 (strain ATCC 39315 / El Tor Inaba N16961) OX=243277 GN=rplC PE=3 SV=1	4577.27	3946.57	3712.26	4211.63	3759.51	470.273	2115.02	1897.97	2738.85	3047.71	6026.5	13182.7	12728	6405.99	5642.87	1927.95	16161.3	15949.5	14615	10293.3	3.3774	0.00319278
tr|Q9KNW6|Q9KNW6_VIBCH	Cyclic AMP receptor protein OS=Vibrio cholerae serotype O1 (strain ATCC 39315 / El Tor Inaba N16961) OX=243277 GN=VC_2614 PE=4 SV=1	178102	160596	174040	176342	187982	185544	138748	106046	92682.4	155565	12192.6	55025.6	71833.2	183526	156125	204526	181685	139032	208797	134749	0.866194	0.448353
sp|Q9KNY5|RL4_VIBCH	Large ribosomal subunit protein uL4 OS=Vibrio cholerae serotype O1 (strain ATCC 39315 / El Tor Inaba N16961) OX=243277 GN=rplD PE=3 SV=1	1519.75	3880.46	11683.5	21062.5	3528.41	5149.22	15798.4	11484.7	13207.5	9701.6	24748.8	9136.16	9461.56	26159.1	8277.54	1360.25	17029.2	17911.7	5232.78	13257.5	1.36652	0.341186
sp|Q9KTX5|PEPB_VIBCH	Peptidase B OS=Vibrio cholerae serotype O1 (strain ATCC 39315 / El Tor Inaba N16961) OX=243277 GN=pepB PE=3 SV=2	13482.2	11594.3	15278	21489.1	9264.73	16075.9	12266.7	13007.7	16649.7	14345.4	23764.5	11991.1	10012.1	10404.6	8448.46	25327.9	11400.1	17242.2	13037.1	14625.4	1.01952	0.907573
tr|Q9KL86|Q9KL86_VIBCH	Alpha-amylase OS=Vibrio cholerae serotype O1 (strain ATCC 39315 / El Tor Inaba N16961) OX=243277 GN=VC_A0860 PE=4 SV=1	4253.36	2062.02	5630.69	4989.94	2109.87	3463.54	4168.71	3437.41	5114.85	3914.49	18948	3101.53	3492.88	2736.66	1567.47	5017.85	4969.03	4443.9	3719.1	5332.93	1.36236	0.449038
tr|H9L4S9|H9L4S9_VIBCH	Cell shape-determining protein MreB OS=Vibrio cholerae serotype O1 (strain ATCC 39315 / El Tor Inaba N16961) OX=243277 GN=mreB PE=3 SV=1	1118.49	837.755	645.996	757.345	792.045	1274.63	432.541	761.973	356.893	775.296	3924.31	682.453	464.847	2073.63	870.306	779.049	2148.95	702.11	648.763	1366.05	1.76197	0.167668
tr|Q9KRR3|Q9KRR3_VIBCH	Fumarate hydratase class II OS=Vibrio cholerae serotype O1 (strain ATCC 39315 / El Tor Inaba N16961) OX=243277 GN=fumC PE=3 SV=1	184323	180533	183438	178084	177210	191738	188275	209230	194507	187482	180742	124055	135825	132827	143145	145963	133669	117448	85792.2	133274	0.710863	0.000112489
[truncated: 854 more rows]

## Sheet: N16-JV9
Supplementary File 2: Proteomics profile of N16961 and N16:ΔrelAΔrelVΔspoTΔdksA strains
[truncated: 1,023 more rows]

## Sheet: N16961
Supplementary File 2: Proteomics profile of Vibrio cholerae strain N16961
[truncated: 841 more rows]

## Sheet: BRV1
Supplementary File 2: Proteomics profile of N16:ΔrelAΔrelVΔspoT strain
[truncated: 833 more rows]

[truncated: 3 more sheets: JV7, JV9, All three mutant strains]
